# Supplementary material for: Searching for Sulfotyrosines (sY) in a HA(pY)STACK
Source: J Proteome Res. 2025 Feb 5;24(3):1250–64. doi: 10.1021/acs.jproteome.4c00907 (PMC11894665; doi:10.1021/acs.jproteome.4c00907)
Supplement: Supplementary file 2 — pr4c00907_si_002.zip [file pr4c00907_si_002.zip]

Archive with 15 entries (12 files):
- SF1/
- SF1/by_dataset/
- SF1/by_dataset/BOI_datasets_counts_by_peptidoform.csv
- SF1/by_dataset/BOI_datasets_sulfo_supporting_counts_by_peptidoform.csv
- SF1/by_dataset/convincing_datasets_counts_by_peptidoform.csv
- SF1/by_dataset/convincing_datasets_sulfo_supporting_counts_by_peptidoform.csv
- SF1/by_dataset/known_sY_datasets_counts_by_peptidoform.csv
- SF1/by_dataset/known_sY_datasets_sulfo_supporting_counts_by_peptidoform.csv
- SF1/by_dataset/PSMs_IDd_by_dataset_in_phosphobuild.csv
- SF1/by_instrument/
- SF1/by_instrument/BOI_instruments_counts_by_peptidoform.csv
- SF1/by_instrument/convincing_instruments_counts_by_peptidoform.csv
- SF1/by_instrument/known_sY_instruments_counts_by_peptidoform.csv
- SF1/by_instrument/PSMs_IDd_by_instrument_in_phosphobuild.csv
- SF1/README.txt
