# Supplementary material for: Searching for Sulfotyrosines (sY) in a HA(pY)STACK
Source: J Proteome Res. 2025 Feb 5;24(3):1250–64. doi: 10.1021/acs.jproteome.4c00907 (PMC11894665; doi:10.1021/acs.jproteome.4c00907)
Supplement: Supplementary file 2 — pr4c00907_si_002.zip [file pr4c00907_si_002.zip › SF1/by_instrument/BOI_instruments_counts_by_peptidoform.csv]

instrument	PSM_totals_BOI	PSM_proportions_BOI	PSM_percentages_BOI	APVNWYQEK_N115_1_Y243_1	AYYHLLEQVAPK_Y243_1	ELEHNAEETYGENDENTDDKNNDGEEQEVR_T181_1	ELEHNAEETYGENDENTDDKNNDGEEQEVR_Y243_1	GLQEYQLPYQR_Q129_2_Y243_1	IDEPSTPYHSMMGDDEDACSDTEATEAMAPDILARK_M147_1_S167_1	IDEPSTPYHSMMGDDEDACSDTEATEAMAPDILARK_M147_2_S167_1	KAYSFCGTVEYMAPEVVNR_M147_1_Y243_1	KAYSFCGTVEYMAPEVVNR_S167_1	KSKPNMNYDK_M147_1_N115_1_S167_1	LSRGSIDREDGSLQGPIGNQHIYQPVGKPDPAAPPK_S167_1	MSNYSLLSVDYVVDK_M147_1_S167_1_Y243_1	nAPLKPYPVSPSDK_n145_1_S167_1	nASEEEPEYGEEIK_n230_1_S167_1_Y243_1	nASESSSEEKDDYEIFVK_n145_1_S167_2	nATWLSLFSSEESNLGANNYDDYR_n230_1_S167_2	nATWLSLFSSEESNLGANNYDDYR_n230_1_S167_3	nAYGVPVKPMTPK_n145_1_T181_1	nDSYETSQLDDQSAETHSHK_n230_1_S167_1_T181_1	nEDSMDMDMSPLRPQNYLFGCELK_M147_1_n145_1_S167_2	nFSSEESNLGANNYDDYR_n230_1_S167_2	nFSSEESNLGANNYDDYR_n230_1_S167_3	nGDVFTMPEDEYTVYDDGEEK_M147_1_n230_1_T181_1_Y243_1	nGDVFTMPEDEYTVYDDGEEK_n145_1_T181_1_Y243_1	nGDVFTMPEDEYTVYDDGEEK_n230_1_T181_1_Y243_1	nGDVFTMPEDEYTVYDDGEEK_n230_1_Y243_1	NGSEADIDEGLYSR_Y243_1	nGTAGNALMDGASQLMGENRTMTIHNGMFFSTYDRDN_M147_1_n230_1_S167_1_T181_1	nGTTPLMQDEGQESLEEELDVLVLDDEGGQVSYPSMQK_n145_1_S167_1	nIHPMAYQLQLQAASNFKSPVK_n145_1_S167_1	nIYEFPETDDEEENK_n145_1_T181_1	nIYQFPDCDSDEDEDFKLQDQALK_n145_1_S167_1	nKGGSYSQAASSDSAQGSDMSLTACKV_n145_1_S167_1	nKGSGDYMPMSPK_n145_1_S167_1	nKGSLAALYDLAVLK_n145_1_S167_1	nKKDELSDYAEK_n145_1_S167_1	nKLSLGQYDNDAGGQLPFSK_n145_1_S167_1	nKLSLGQYDNDAGGQLPFSK_n145_1_Y243_1	nKPSEEEYVIRK_n145_1_S167_1	nKPYRIESDEEEDFENVGK_n145_1_S167_1	nKSPVGKSPPSTGSTYGSSQK_n145_1_S167_2	nKWSLNTYK_n145_1_S167_1	nLCAGIMITASHNPKQDNGYK_n145_1_S167_1	nLLKPGEEPSEYTDEEDTKDHNKQD_n145_1_T181_1	nLSLFSSEESNLGANNYDDYR_n230_1_S167_2	nLSLFSSEESNLGANNYDDYR_n230_1_S167_3
LTQ_FT	0	0	0	0	0	0	0	0	0	0	0	0	0	0	0	0	0	0	0	0	0	0	0	0	0	0	0	0	0	0	0	0	0	0	0	0	0	0	0	0	0	0	0	0	0	0	0	0	0
LTQ_Orbitrap	14	0.000675969291680749	0.0675969291680749	0	0	0	0	0	0	0	0	0	0	0	0	0	0	0	0	0	0	0	0	0	0	0	0	0	0	0	0	0	0	0	0	0	0	0	0	0	0	0	0	0	0	0	0	0	0
LTQ_Orbitrap_Discovery	0	0	0	0	0	0	0	0	0	0	0	0	0	0	0	0	0	0	0	0	0	0	0	0	0	0	0	0	0	0	0	0	0	0	0	0	0	0	0	0	0	0	0	0	0	0	0	0	0
LTQ_Orbitrap_Velos	1260	0.0608372362512674	6.08372362512674	0	0	0	0	1	0	0	7	18	0	0	0	58	0	14	0	0	26	0	4	0	0	0	0	0	0	2	0	0	14	0	1	50	11	8	21	117	61	21	6	0	43	10	56	0	0
LTQ_Orbitrap_XL	94	0.00453865095842789	0.453865095842789	0	8	0	0	0	0	0	0	0	0	0	0	0	0	0	0	0	0	0	0	0	0	0	0	0	0	0	0	0	0	0	0	0	0	0	0	0	0	0	0	0	0	0	0	0	0
Orbitrap_Elite	36	0.00173820675003621	0.173820675003621	0	0	0	0	0	0	0	0	0	0	4	0	0	0	0	0	0	0	0	0	0	0	0	0	0	0	0	0	0	0	0	0	0	0	0	0	0	0	0	0	0	0	0	0	0	0
Orbitrap_Exploris_480	0	0	0	0	0	0	0	0	0	0	0	0	0	0	0	0	0	0	0	0	0	0	0	0	0	0	0	0	0	0	0	0	0	0	0	0	0	0	0	0	0	0	0	0	0	0	0	0	0
Orbitrap_Fusion	859	0.0414755443966974	4.14755443966974	0	0	223	133	0	0	0	3	29	152	50	107	0	0	0	0	0	0	0	0	0	0	0	0	0	0	0	0	0	0	0	0	0	0	0	0	0	0	0	0	0	0	0	0	0	0
Orbitrap_Fusion_Lumos	3359	0.162184346482546	16.2184346482546	0	28	0	0	0	0	0	0	0	0	0	0	0	64	0	228	97	0	147	0	14	7	80	0	136	117	27	112	0	0	0	0	0	0	0	0	0	0	0	0	0	0	0	0	3	7
Orbitrap_Velos_Pro	11	0.000531118729177732	0.0531118729177732	0	0	0	0	0	0	0	0	0	0	6	0	0	0	0	0	0	0	0	0	0	0	0	0	0	0	0	0	0	0	0	0	0	0	0	0	0	0	0	0	0	0	0	0	0	0
Q_Exactive	12887	0.62222973299213	62.222973299213	1060	0	0	1	696	247	179	592	64	0	262	0	289	0	91	0	0	156	0	123	0	0	0	93	0	0	104	0	101	378	162	199	46	108	203	203	154	86	142	108	90	94	102	118	0	0
Q_Exactive_HF	1534	0.0740669209598764	7.40669209598764	0	0	0	0	1	0	0	0	4	0	0	0	0	26	0	28	27	0	46	0	230	176	21	0	24	6	0	2	0	0	0	0	0	0	0	0	0	0	0	0	0	0	0	0	149	120
Q_Exactive_HF-X	287	0.0138573704794554	1.38573704794554	0	14	0	2	0	1	3	9	3	0	3	0	0	0	0	0	0	0	0	0	0	0	0	0	0	0	7	0	0	0	0	0	0	0	0	0	0	0	0	0	0	0	0	0	0	0
Q_Exactive_Plus	149	0.00719424460431655	0.719424460431655	0	0	0	0	0	0	0	0	0	0	1	0	0	1	0	61	32	0	0	0	0	0	0	0	0	0	0	0	0	0	0	0	0	0	0	0	0	0	0	0	0	0	0	0	2	0
TripleTOF_5600	221	0.010670658104389	1.0670658104389	0	126	0	0	0	0	0	0	0	0	0	0	0	0	0	0	0	0	0	0	0	0	0	0	0	0	14	0	0	0	0	0	0	0	0	0	0	0	0	0	0	0	0	0	0	0
Totals	20711	1	100	1060	176	223	136	698	248	182	611	118	152	326	107	347	91	105	317	156	182	193	127	244	183	101	93	160	123	154	114	101	392	162	200	96	119	211	224	271	147	163	114	90	137	112	174	154	127
[truncated: 56 more columns]
