# Supplementary material for: Searching for Sulfotyrosines (sY) in a HA(pY)STACK
Source: J Proteome Res. 2025 Feb 5;24(3):1250–64. doi: 10.1021/acs.jproteome.4c00907 (PMC11894665; doi:10.1021/acs.jproteome.4c00907)
Supplement: Supplementary file 2 — pr4c00907_si_002.zip [file pr4c00907_si_002.zip › SF1/README.txt]

Contingency tables used in balloon plots for Supplementary Figures 5 (by dataset) and 6 (by instrument).
The by dataset counts are also split into sulfo-supporting vs all counts.

The first part of the file name indicates PSM counts are for:
BOI = peptidofomrs in BOIs
convincing = peptidoforms with convincing histograms
known_sY = previously annotated as sulfation 
PSMs = counts in the entire build
