# Supplementary material for: Searching for Sulfotyrosines (sY) in a HA(pY)STACK
Source: J Proteome Res. 2025 Feb 5;24(3):1250–64. doi: 10.1021/acs.jproteome.4c00907 (PMC11894665; doi:10.1021/acs.jproteome.4c00907)
Supplement: Supplementary file 3 — pr4c00907_si_003.zip [file pr4c00907_si_003.zip]

Archive with 4 entries (3 files):
- SF2/
- SF2/faceted_plots_by_dataset_ID.pdf
- SF2/faceted_plots_by_experiment_tag.pdf
- SF2/faceted_plots_by_instrument.pdf
