# Supplementary material for: Searching for Sulfotyrosines (sY) in a HA(pY)STACK
Source: J Proteome Res. 2025 Feb 5;24(3):1250–64. doi: 10.1021/acs.jproteome.4c00907 (PMC11894665; doi:10.1021/acs.jproteome.4c00907)
Supplement: Supplementary file 4 — pr4c00907_si_004.xlsx [file pr4c00907_si_004.xlsx]

## Sheet: SupplementaryTable1
peptidoform_ID	Histogram_Evaluation	Histogram_Type	Biological_context_tags	SwissProt_Entry	Entry_Name	Protein_name	Signal_peptide	Subcellular_location (CC)	Transmembrane	Swiss_Prot_PTMs	in_15pc_individual	in_15pc_summed
ELEHNAEETYGENDENTDDKNNDGEEQEVR_Y243_1	Convincing	s	Golgi; Transmembrane; Sulfated	O00461	GOLI4_HUMAN	Golgi integral membrane protein 4 (Golgi integral membrane protein, cis) (GIMPc) (Golgi phosphoprotein 4) (Golgi-localized phosphoprotein of 130 kDa) (Golgi phosphoprotein of 130 kDa)		SUBCELLULAR LOCATION: Golgi apparatus, Golgi stack membrane; Single-pass type II membrane protein. Endosome membrane; Single-pass type II membrane protein. Membrane {ECO:0000305}; Lipid-anchor {ECO:0000305}. Note=Localizes to cis and medial Golgi cisternae. Probably cycles between early Golgi and distal compartments like endosome.	TRANSMEM 13..33; /note=Helical; Signal-anchor for type II membrane protein; /evidence=ECO:0000255	PTM: Phosphorylated probably by c-AMP-dependent kinases in its lumenal part. {ECO:0000269|PubMed:9201717}.; PTM: O-glycosylated; modified by sialic acid residues. {ECO:0000250}.; PTM: N-glycosylated; N-glycans are probably of the complex type and modified by sialic acid residues. {ECO:0000269|PubMed:9201717}.	yes	yes
ELEHNAEETYGENDENTDDKNNDGEEQEVR_T181_1	Convincing	s	Golgi; Transmembrane; Sulfated	O00461	GOLI4_HUMAN	Golgi integral membrane protein 4 (Golgi integral membrane protein, cis) (GIMPc) (Golgi phosphoprotein 4) (Golgi-localized phosphoprotein of 130 kDa) (Golgi phosphoprotein of 130 kDa)		SUBCELLULAR LOCATION: Golgi apparatus, Golgi stack membrane; Single-pass type II membrane protein. Endosome membrane; Single-pass type II membrane protein. Membrane {ECO:0000305}; Lipid-anchor {ECO:0000305}. Note=Localizes to cis and medial Golgi cisternae. Probably cycles between early Golgi and distal compartments like endosome.	TRANSMEM 13..33; /note=Helical; Signal-anchor for type II membrane protein; /evidence=ECO:0000255	PTM: Phosphorylated probably by c-AMP-dependent kinases in its lumenal part. {ECO:0000269|PubMed:9201717}.; PTM: O-glycosylated; modified by sialic acid residues. {ECO:0000250}.; PTM: N-glycosylated; N-glycans are probably of the complex type and modified by sialic acid residues. {ECO:0000269|PubMed:9201717}.	yes	yes
GLQEYQLPYQR_Q129_2_Y243_1	Convincing	s	No prior knowledge	O15273	TELT_HUMAN	Telethonin (Titin cap protein)		SUBCELLULAR LOCATION: Cytoplasm, myofibril, sarcomere {ECO:0000269|PubMed:16713295}.			yes	yes
nVHNDAQSFDYDHDAFLGAEEAK_n230_1_S167_1_Y243_1	Convincing	s	Golgi; Secreted; Sulfated	O43852	CALU_HUMAN	Calumenin (Crocalbin) (IEF SSP 9302)	SIGNAL 1..19; /evidence=ECO:0000269|PubMed:12665801	SUBCELLULAR LOCATION: Endoplasmic reticulum membrane {ECO:0000269|PubMed:10222138}. Golgi apparatus {ECO:0000269|PubMed:10222138}. Secreted {ECO:0000305}. Melanosome {ECO:0000269|PubMed:12643545}. Sarcoplasmic reticulum lumen {ECO:0000305}. Note=Identified by mass spectrometry in melanosome fractions from stage I to stage IV. {ECO:0000269|PubMed:12643545}.			yes	yes
VHNDAQSFDYDHDAFLGAEEAK_S167_1	Convincing	s&p	Golgi; Secreted; Sulfated	O43852	CALU_HUMAN	Calumenin (Crocalbin) (IEF SSP 9302)	SIGNAL 1..19; /evidence=ECO:0000269|PubMed:12665801	SUBCELLULAR LOCATION: Endoplasmic reticulum membrane {ECO:0000269|PubMed:10222138}. Golgi apparatus {ECO:0000269|PubMed:10222138}. Secreted {ECO:0000305}. Melanosome {ECO:0000269|PubMed:12643545}. Sarcoplasmic reticulum lumen {ECO:0000305}. Note=Identified by mass spectrometry in melanosome fractions from stage I to stage IV. {ECO:0000269|PubMed:12643545}.			yes	yes
VHNDAQSFDYDHDAFLGAEEAK_Y243_1	Convincing	s&p	Golgi; Secreted; Sulfated	O43852	CALU_HUMAN	Calumenin (Crocalbin) (IEF SSP 9302)	SIGNAL 1..19; /evidence=ECO:0000269|PubMed:12665801	SUBCELLULAR LOCATION: Endoplasmic reticulum membrane {ECO:0000269|PubMed:10222138}. Golgi apparatus {ECO:0000269|PubMed:10222138}. Secreted {ECO:0000305}. Melanosome {ECO:0000269|PubMed:12643545}. Sarcoplasmic reticulum lumen {ECO:0000305}. Note=Identified by mass spectrometry in melanosome fractions from stage I to stage IV. {ECO:0000269|PubMed:12643545}.			yes	yes
nVHNDAQSFDYDHDAFLGAEEAK_n145_1_S167_1_Y243_1	Convincing	s	Golgi; Secreted; Sulfated	O43852	CALU_HUMAN	Calumenin (Crocalbin) (IEF SSP 9302)	SIGNAL 1..19; /evidence=ECO:0000269|PubMed:12665801	SUBCELLULAR LOCATION: Endoplasmic reticulum membrane {ECO:0000269|PubMed:10222138}. Golgi apparatus {ECO:0000269|PubMed:10222138}. Secreted {ECO:0000305}. Melanosome {ECO:0000269|PubMed:12643545}. Sarcoplasmic reticulum lumen {ECO:0000305}. Note=Identified by mass spectrometry in melanosome fractions from stage I to stage IV. {ECO:0000269|PubMed:12643545}.			yes	yes
nVHNDAQSFDYDHDAFLGAEEAK_n230_1_Y243_1	Convincing	s	Golgi; Secreted; Sulfated	O43852	CALU_HUMAN	Calumenin (Crocalbin) (IEF SSP 9302)	SIGNAL 1..19; /evidence=ECO:0000269|PubMed:12665801	SUBCELLULAR LOCATION: Endoplasmic reticulum membrane {ECO:0000269|PubMed:10222138}. Golgi apparatus {ECO:0000269|PubMed:10222138}. Secreted {ECO:0000305}. Melanosome {ECO:0000269|PubMed:12643545}. Sarcoplasmic reticulum lumen {ECO:0000305}. Note=Identified by mass spectrometry in melanosome fractions from stage I to stage IV. {ECO:0000269|PubMed:12643545}.			yes	yes
nVHNDAQSFDYDHDAFLGAEEAK_N115_1_n230_1_S167_1_Y243_1	Convincing	s	Golgi; Secreted; Sulfated	O43852	CALU_HUMAN	Calumenin (Crocalbin) (IEF SSP 9302)	SIGNAL 1..19; /evidence=ECO:0000269|PubMed:12665801	SUBCELLULAR LOCATION: Endoplasmic reticulum membrane {ECO:0000269|PubMed:10222138}. Golgi apparatus {ECO:0000269|PubMed:10222138}. Secreted {ECO:0000305}. Melanosome {ECO:0000269|PubMed:12643545}. Sarcoplasmic reticulum lumen {ECO:0000305}. Note=Identified by mass spectrometry in melanosome fractions from stage I to stage IV. {ECO:0000269|PubMed:12643545}.			yes	yes
nNYQLSPTKLPSINK_n145_1_S167_1	Convincing	s&p	No prior knowledge	O60934	NBN_HUMAN	Nibrin (Cell cycle regulatory protein p95) (Nijmegen breakage syndrome protein 1)		SUBCELLULAR LOCATION: Nucleus {ECO:0000269|PubMed:10783165, ECO:0000269|PubMed:26215093}. Nucleus, PML body {ECO:0000269|PubMed:12470659, ECO:0000269|PubMed:15916964}. Chromosome, telomere {ECO:0000269|PubMed:10888888}. Chromosome {ECO:0000269|PubMed:26215093, ECO:0000269|PubMed:26438602}. Note=Localizes to discrete nuclear foci after treatment with genotoxic agents (PubMed:26438602, PubMed:10783…		PTM: Phosphorylated by ATM in response of ionizing radiation, and such phosphorylation is responsible intra-S phase checkpoint control and telomere maintenance. {ECO:0000269|PubMed:10802669, ECO:0000269|PubMed:10839544, ECO:0000269|PubMed:10839545}.	yes	yes
nMQESPKLPQQSYNFDPDTCDESVDPFK_n145_1_S167_1	Convincing	s&p	No prior knowledge	O95359	TACC2_HUMAN	Transforming acidic coiled-coil-containing protein 2 (Anti-Zuai-1) (AZU-1)		SUBCELLULAR LOCATION: Cytoplasm {ECO:0000269|PubMed:10749935}. Nucleus {ECO:0000269|PubMed:10749935, ECO:0000269|PubMed:14767476}. Cytoplasm, cytoskeleton, microtubule organizing center, centrosome {ECO:0000269|PubMed:15304323}.		PTM: Phosphorylated by TTK; which is required for localization in centrosome. {ECO:0000269|PubMed:15304323}.	yes	yes
nGTAGNALMDGASQLMGENRTMTIHNGMFFSTYDRDN_M147_1_n230_1_S167_1_T181_1	Convincing	s	Secreted	P02675	FIBB_HUMAN	Fibrinogen beta chain [Cleaved into: Fibrinopeptide B; Fibrinogen beta chain]	SIGNAL 1..30; /evidence="ECO:0000269|PubMed:420779, ECO:0000269|PubMed:936108, ECO:0000269|Ref.11, ECO:0000269|Ref.13"	SUBCELLULAR LOCATION: Secreted {ECO:0000269|PubMed:10074346, ECO:0000269|PubMed:19296670, ECO:0000269|PubMed:9628725}.		PTM: Conversion of fibrinogen to fibrin is triggered by thrombin, which cleaves fibrinopeptides A and B from alpha and beta chains, and thus exposes the N-terminal polymerization sites responsible for the formation of the soft clot. The soft clot is converted into the hard clot by factor XIIIA which catalyzes the epsilon-(gamma-glutamyl)lysine cross-linking between gamma chains (stronger) and bet…	yes	yes
nATWLSLFSSEESNLGANNYDDYR_n230_1_S167_3	Convincing	s&p	Secreted; Sulfated	P04004	VTNC_HUMAN	Vitronectin (VN) (S-protein) (Serum-spreading factor) (V75) [Cleaved into: Vitronectin V65 subunit; Vitronectin V10 subunit; Somatomedin-B]	SIGNAL 1..19; /evidence=ECO:0000269|PubMed:631332, ECO:0000269|PubMed:7522053	SUBCELLULAR LOCATION: Secreted, extracellular space {ECO:0000269|PubMed:2448300, ECO:0000269|PubMed:29567995}.; SUBCELLULAR LOCATION: Parasitophorous vacuole {ECO:0000269|PubMed:29567995}. Note=(Microbial infection) In P.falciparum-infected red blood cells, VTN internalization is detected at the early trophozoite stage (PubMed:29567995). Colocalizes with SERA5 at the schizont stage and with SERA5…		PTM: Sulfated on tyrosine residues. {ECO:0000269|PubMed:17558413, ECO:0000269|PubMed:2479556, ECO:0000269|PubMed:25136834}.; PTM: N- and O-glycosylated. {ECO:0000250}.; PTM: Phosphorylation on Thr-69 and Thr-76 favors cell adhesion and spreading. {ECO:0000269|PubMed:9733784}.; PTM: It has been suggested that the active SMB domain may be permitted considerable disulfide bond heterogeneity or varia…	yes	yes
nMPEDEYTVYDDGEEKNNATVHEQVGGPSLTSDLQAQSK_M147_1_n230_1_S167_1_T181_1	Convincing	ss	Secreted; Sulfated	P04004	VTNC_HUMAN	Vitronectin (VN) (S-protein) (Serum-spreading factor) (V75) [Cleaved into: Vitronectin V65 subunit; Vitronectin V10 subunit; Somatomedin-B]	SIGNAL 1..19; /evidence=ECO:0000269|PubMed:631332, ECO:0000269|PubMed:7522053	SUBCELLULAR LOCATION: Secreted, extracellular space {ECO:0000269|PubMed:2448300, ECO:0000269|PubMed:29567995}.; SUBCELLULAR LOCATION: Parasitophorous vacuole {ECO:0000269|PubMed:29567995}. Note=(Microbial infection) In P.falciparum-infected red blood cells, VTN internalization is detected at the early trophozoite stage (PubMed:29567995). Colocalizes with SERA5 at the schizont stage and with SERA5…		PTM: Sulfated on tyrosine residues. {ECO:0000269|PubMed:17558413, ECO:0000269|PubMed:2479556, ECO:0000269|PubMed:25136834}.; PTM: N- and O-glycosylated. {ECO:0000250}.; PTM: Phosphorylation on Thr-69 and Thr-76 favors cell adhesion and spreading. {ECO:0000269|PubMed:9733784}.; PTM: It has been suggested that the active SMB domain may be permitted considerable disulfide bond heterogeneity or varia…	yes	yes
nMPEDEYTVYDDGEEKNNATVHEQVGGPSLTSDLQAQSK_M147_1_n230_1_T181_1_Y243_1	Convincing	ss	Secreted; Sulfated	P04004	VTNC_HUMAN	Vitronectin (VN) (S-protein) (Serum-spreading factor) (V75) [Cleaved into: Vitronectin V65 subunit; Vitronectin V10 subunit; Somatomedin-B]	SIGNAL 1..19; /evidence=ECO:0000269|PubMed:631332, ECO:0000269|PubMed:7522053	SUBCELLULAR LOCATION: Secreted, extracellular space {ECO:0000269|PubMed:2448300, ECO:0000269|PubMed:29567995}.; SUBCELLULAR LOCATION: Parasitophorous vacuole {ECO:0000269|PubMed:29567995}. Note=(Microbial infection) In P.falciparum-infected red blood cells, VTN internalization is detected at the early trophozoite stage (PubMed:29567995). Colocalizes with SERA5 at the schizont stage and with SERA5…		PTM: Sulfated on tyrosine residues. {ECO:0000269|PubMed:17558413, ECO:0000269|PubMed:2479556, ECO:0000269|PubMed:25136834}.; PTM: N- and O-glycosylated. {ECO:0000250}.; PTM: Phosphorylation on Thr-69 and Thr-76 favors cell adhesion and spreading. {ECO:0000269|PubMed:9733784}.; PTM: It has been suggested that the active SMB domain may be permitted considerable disulfide bond heterogeneity or varia…	yes	yes
nGDVFTMPEDEYTVYDDGEEK_M147_1_n230_1_T181_1_Y243_1	Convincing	ss&p	Secreted; Sulfated	P04004	VTNC_HUMAN	Vitronectin (VN) (S-protein) (Serum-spreading factor) (V75) [Cleaved into: Vitronectin V65 subunit; Vitronectin V10 subunit; Somatomedin-B]	SIGNAL 1..19; /evidence=ECO:0000269|PubMed:631332, ECO:0000269|PubMed:7522053	SUBCELLULAR LOCATION: Secreted, extracellular space {ECO:0000269|PubMed:2448300, ECO:0000269|PubMed:29567995}.; SUBCELLULAR LOCATION: Parasitophorous vacuole {ECO:0000269|PubMed:29567995}. Note=(Microbial infection) In P.falciparum-infected red blood cells, VTN internalization is detected at the early trophozoite stage (PubMed:29567995). Colocalizes with SERA5 at the schizont stage and with SERA5…		PTM: Sulfated on tyrosine residues. {ECO:0000269|PubMed:17558413, ECO:0000269|PubMed:2479556, ECO:0000269|PubMed:25136834}.; PTM: N- and O-glycosylated. {ECO:0000250}.; PTM: Phosphorylation on Thr-69 and Thr-76 favors cell adhesion and spreading. {ECO:0000269|PubMed:9733784}.; PTM: It has been suggested that the active SMB domain may be permitted considerable disulfide bond heterogeneity or varia…	yes	yes
nGDVFTMPEDEYTVYDDGEEK_n145_1_T181_1_Y243_1	Convincing	ss	Secreted; Sulfated	P04004	VTNC_HUMAN	Vitronectin (VN) (S-protein) (Serum-spreading factor) (V75) [Cleaved into: Vitronectin V65 subunit; Vitronectin V10 subunit; Somatomedin-B]	SIGNAL 1..19; /evidence=ECO:0000269|PubMed:631332, ECO:0000269|PubMed:7522053	SUBCELLULAR LOCATION: Secreted, extracellular space {ECO:0000269|PubMed:2448300, ECO:0000269|PubMed:29567995}.; SUBCELLULAR LOCATION: Parasitophorous vacuole {ECO:0000269|PubMed:29567995}. Note=(Microbial infection) In P.falciparum-infected red blood cells, VTN internalization is detected at the early trophozoite stage (PubMed:29567995). Colocalizes with SERA5 at the schizont stage and with SERA5…		PTM: Sulfated on tyrosine residues. {ECO:0000269|PubMed:17558413, ECO:0000269|PubMed:2479556, ECO:0000269|PubMed:25136834}.; PTM: N- and O-glycosylated. {ECO:0000250}.; PTM: Phosphorylation on Thr-69 and Thr-76 favors cell adhesion and spreading. {ECO:0000269|PubMed:9733784}.; PTM: It has been suggested that the active SMB domain may be permitted considerable disulfide bond heterogeneity or varia…	no	yes
nGDVFTMPEDEYTVYDDGEEK_n230_1_T181_1_Y243_1	Convincing	ss	Secreted; Sulfated	P04004	VTNC_HUMAN	Vitronectin (VN) (S-protein) (Serum-spreading factor) (V75) [Cleaved into: Vitronectin V65 subunit; Vitronectin V10 subunit; Somatomedin-B]	SIGNAL 1..19; /evidence=ECO:0000269|PubMed:631332, ECO:0000269|PubMed:7522053	SUBCELLULAR LOCATION: Secreted, extracellular space {ECO:0000269|PubMed:2448300, ECO:0000269|PubMed:29567995}.; SUBCELLULAR LOCATION: Parasitophorous vacuole {ECO:0000269|PubMed:29567995}. Note=(Microbial infection) In P.falciparum-infected red blood cells, VTN internalization is detected at the early trophozoite stage (PubMed:29567995). Colocalizes with SERA5 at the schizont stage and with SERA5…		PTM: Sulfated on tyrosine residues. {ECO:0000269|PubMed:17558413, ECO:0000269|PubMed:2479556, ECO:0000269|PubMed:25136834}.; PTM: N- and O-glycosylated. {ECO:0000250}.; PTM: Phosphorylation on Thr-69 and Thr-76 favors cell adhesion and spreading. {ECO:0000269|PubMed:9733784}.; PTM: It has been suggested that the active SMB domain may be permitted considerable disulfide bond heterogeneity or varia…	yes	yes
nSLFSSEESNLGANNYDDYR_n230_1_S167_2	Convincing	s	Secreted; Sulfated	P04004	VTNC_HUMAN	Vitronectin (VN) (S-protein) (Serum-spreading factor) (V75) [Cleaved into: Vitronectin V65 subunit; Vitronectin V10 subunit; Somatomedin-B]	SIGNAL 1..19; /evidence=ECO:0000269|PubMed:631332, ECO:0000269|PubMed:7522053	SUBCELLULAR LOCATION: Secreted, extracellular space {ECO:0000269|PubMed:2448300, ECO:0000269|PubMed:29567995}.; SUBCELLULAR LOCATION: Parasitophorous vacuole {ECO:0000269|PubMed:29567995}. Note=(Microbial infection) In P.falciparum-infected red blood cells, VTN internalization is detected at the early trophozoite stage (PubMed:29567995). Colocalizes with SERA5 at the schizont stage and with SERA5…		PTM: Sulfated on tyrosine residues. {ECO:0000269|PubMed:17558413, ECO:0000269|PubMed:2479556, ECO:0000269|PubMed:25136834}.; PTM: N- and O-glycosylated. {ECO:0000250}.; PTM: Phosphorylation on Thr-69 and Thr-76 favors cell adhesion and spreading. {ECO:0000269|PubMed:9733784}.; PTM: It has been suggested that the active SMB domain may be permitted considerable disulfide bond heterogeneity or varia…	yes	yes
nATWLSLFSSEESNLGANNYDDYR_n230_1_S167_2	Convincing	s&p	Secreted; Sulfated	P04004	VTNC_HUMAN	Vitronectin (VN) (S-protein) (Serum-spreading factor) (V75) [Cleaved into: Vitronectin V65 subunit; Vitronectin V10 subunit; Somatomedin-B]	SIGNAL 1..19; /evidence=ECO:0000269|PubMed:631332, ECO:0000269|PubMed:7522053	SUBCELLULAR LOCATION: Secreted, extracellular space {ECO:0000269|PubMed:2448300, ECO:0000269|PubMed:29567995}.; SUBCELLULAR LOCATION: Parasitophorous vacuole {ECO:0000269|PubMed:29567995}. Note=(Microbial infection) In P.falciparum-infected red blood cells, VTN internalization is detected at the early trophozoite stage (PubMed:29567995). Colocalizes with SERA5 at the schizont stage and with SERA5…		PTM: Sulfated on tyrosine residues. {ECO:0000269|PubMed:17558413, ECO:0000269|PubMed:2479556, ECO:0000269|PubMed:25136834}.; PTM: N- and O-glycosylated. {ECO:0000250}.; PTM: Phosphorylation on Thr-69 and Thr-76 favors cell adhesion and spreading. {ECO:0000269|PubMed:9733784}.; PTM: It has been suggested that the active SMB domain may be permitted considerable disulfide bond heterogeneity or varia…	yes	yes
nLSLFSSEESNLGANNYDDYR_n230_1_S167_3	Convincing	ss	Secreted; Sulfated	P04004	VTNC_HUMAN	Vitronectin (VN) (S-protein) (Serum-spreading factor) (V75) [Cleaved into: Vitronectin V65 subunit; Vitronectin V10 subunit; Somatomedin-B]	SIGNAL 1..19; /evidence=ECO:0000269|PubMed:631332, ECO:0000269|PubMed:7522053	SUBCELLULAR LOCATION: Secreted, extracellular space {ECO:0000269|PubMed:2448300, ECO:0000269|PubMed:29567995}.; SUBCELLULAR LOCATION: Parasitophorous vacuole {ECO:0000269|PubMed:29567995}. Note=(Microbial infection) In P.falciparum-infected red blood cells, VTN internalization is detected at the early trophozoite stage (PubMed:29567995). Colocalizes with SERA5 at the schizont stage and with SERA5…		PTM: Sulfated on tyrosine residues. {ECO:0000269|PubMed:17558413, ECO:0000269|PubMed:2479556, ECO:0000269|PubMed:25136834}.; PTM: N- and O-glycosylated. {ECO:0000250}.; PTM: Phosphorylation on Thr-69 and Thr-76 favors cell adhesion and spreading. {ECO:0000269|PubMed:9733784}.; PTM: It has been suggested that the active SMB domain may be permitted considerable disulfide bond heterogeneity or varia…	yes	yes
nLSLFSSEESNLGANNYDDYR_n230_1_S167_2	Convincing	s	Secreted; Sulfated	P04004	VTNC_HUMAN	Vitronectin (VN) (S-protein) (Serum-spreading factor) (V75) [Cleaved into: Vitronectin V65 subunit; Vitronectin V10 subunit; Somatomedin-B]	SIGNAL 1..19; /evidence=ECO:0000269|PubMed:631332, ECO:0000269|PubMed:7522053	SUBCELLULAR LOCATION: Secreted, extracellular space {ECO:0000269|PubMed:2448300, ECO:0000269|PubMed:29567995}.; SUBCELLULAR LOCATION: Parasitophorous vacuole {ECO:0000269|PubMed:29567995}. Note=(Microbial infection) In P.falciparum-infected red blood cells, VTN internalization is detected at the early trophozoite stage (PubMed:29567995). Colocalizes with SERA5 at the schizont stage and with SERA5…		PTM: Sulfated on tyrosine residues. {ECO:0000269|PubMed:17558413, ECO:0000269|PubMed:2479556, ECO:0000269|PubMed:25136834}.; PTM: N- and O-glycosylated. {ECO:0000250}.; PTM: Phosphorylation on Thr-69 and Thr-76 favors cell adhesion and spreading. {ECO:0000269|PubMed:9733784}.; PTM: It has been suggested that the active SMB domain may be permitted considerable disulfide bond heterogeneity or varia…	yes	yes
nFSSEESNLGANNYDDYR_n230_1_S167_2	Convincing	s	Secreted; Sulfated	P04004	VTNC_HUMAN	Vitronectin (VN) (S-protein) (Serum-spreading factor) (V75) [Cleaved into: Vitronectin V65 subunit; Vitronectin V10 subunit; Somatomedin-B]	SIGNAL 1..19; /evidence=ECO:0000269|PubMed:631332, ECO:0000269|PubMed:7522053	SUBCELLULAR LOCATION: Secreted, extracellular space {ECO:0000269|PubMed:2448300, ECO:0000269|PubMed:29567995}.; SUBCELLULAR LOCATION: Parasitophorous vacuole {ECO:0000269|PubMed:29567995}. Note=(Microbial infection) In P.falciparum-infected red blood cells, VTN internalization is detected at the early trophozoite stage (PubMed:29567995). Colocalizes with SERA5 at the schizont stage and with SERA5…		PTM: Sulfated on tyrosine residues. {ECO:0000269|PubMed:17558413, ECO:0000269|PubMed:2479556, ECO:0000269|PubMed:25136834}.; PTM: N- and O-glycosylated. {ECO:0000250}.; PTM: Phosphorylation on Thr-69 and Thr-76 favors cell adhesion and spreading. {ECO:0000269|PubMed:9733784}.; PTM: It has been suggested that the active SMB domain may be permitted considerable disulfide bond heterogeneity or varia…	yes	yes
nSLFSSEESNLGANNYDDYR_n230_1_S167_3	Convincing	ss&s	Secreted; Sulfated	P04004	VTNC_HUMAN	Vitronectin (VN) (S-protein) (Serum-spreading factor) (V75) [Cleaved into: Vitronectin V65 subunit; Vitronectin V10 subunit; Somatomedin-B]	SIGNAL 1..19; /evidence=ECO:0000269|PubMed:631332, ECO:0000269|PubMed:7522053	SUBCELLULAR LOCATION: Secreted, extracellular space {ECO:0000269|PubMed:2448300, ECO:0000269|PubMed:29567995}.; SUBCELLULAR LOCATION: Parasitophorous vacuole {ECO:0000269|PubMed:29567995}. Note=(Microbial infection) In P.falciparum-infected red blood cells, VTN internalization is detected at the early trophozoite stage (PubMed:29567995). Colocalizes with SERA5 at the schizont stage and with SERA5…		PTM: Sulfated on tyrosine residues. {ECO:0000269|PubMed:17558413, ECO:0000269|PubMed:2479556, ECO:0000269|PubMed:25136834}.; PTM: N- and O-glycosylated. {ECO:0000250}.; PTM: Phosphorylation on Thr-69 and Thr-76 favors cell adhesion and spreading. {ECO:0000269|PubMed:9733784}.; PTM: It has been suggested that the active SMB domain may be permitted considerable disulfide bond heterogeneity or varia…	yes	yes
nGDVFTMPEDEYTVYDDGEEK_n230_1_Y243_1	Convincing	s	Secreted; Sulfated	P04004	VTNC_HUMAN	Vitronectin (VN) (S-protein) (Serum-spreading factor) (V75) [Cleaved into: Vitronectin V65 subunit; Vitronectin V10 subunit; Somatomedin-B]	SIGNAL 1..19; /evidence=ECO:0000269|PubMed:631332, ECO:0000269|PubMed:7522053	SUBCELLULAR LOCATION: Secreted, extracellular space {ECO:0000269|PubMed:2448300, ECO:0000269|PubMed:29567995}.; SUBCELLULAR LOCATION: Parasitophorous vacuole {ECO:0000269|PubMed:29567995}. Note=(Microbial infection) In P.falciparum-infected red blood cells, VTN internalization is detected at the early trophozoite stage (PubMed:29567995). Colocalizes with SERA5 at the schizont stage and with SERA5…		PTM: Sulfated on tyrosine residues. {ECO:0000269|PubMed:17558413, ECO:0000269|PubMed:2479556, ECO:0000269|PubMed:25136834}.; PTM: N- and O-glycosylated. {ECO:0000250}.; PTM: Phosphorylation on Thr-69 and Thr-76 favors cell adhesion and spreading. {ECO:0000269|PubMed:9733784}.; PTM: It has been suggested that the active SMB domain may be permitted considerable disulfide bond heterogeneity or varia…	yes	yes
nFSSEESNLGANNYDDYR_n230_1_S167_3	Convincing	ss	Secreted; Sulfated	P04004	VTNC_HUMAN	Vitronectin (VN) (S-protein) (Serum-spreading factor) (V75) [Cleaved into: Vitronectin V65 subunit; Vitronectin V10 subunit; Somatomedin-B]	SIGNAL 1..19; /evidence=ECO:0000269|PubMed:631332, ECO:0000269|PubMed:7522053	SUBCELLULAR LOCATION: Secreted, extracellular space {ECO:0000269|PubMed:2448300, ECO:0000269|PubMed:29567995}.; SUBCELLULAR LOCATION: Parasitophorous vacuole {ECO:0000269|PubMed:29567995}. Note=(Microbial infection) In P.falciparum-infected red blood cells, VTN internalization is detected at the early trophozoite stage (PubMed:29567995). Colocalizes with SERA5 at the schizont stage and with SERA5…		PTM: Sulfated on tyrosine residues. {ECO:0000269|PubMed:17558413, ECO:0000269|PubMed:2479556, ECO:0000269|PubMed:25136834}.; PTM: N- and O-glycosylated. {ECO:0000250}.; PTM: Phosphorylation on Thr-69 and Thr-76 favors cell adhesion and spreading. {ECO:0000269|PubMed:9733784}.; PTM: It has been suggested that the active SMB domain may be permitted considerable disulfide bond heterogeneity or varia…	yes	yes
nSSEESNLGANNYDDYR_n230_1_S167_2	Convincing	s	Secreted; Sulfated	P04004	VTNC_HUMAN	Vitronectin (VN) (S-protein) (Serum-spreading factor) (V75) [Cleaved into: Vitronectin V65 subunit; Vitronectin V10 subunit; Somatomedin-B]	SIGNAL 1..19; /evidence=ECO:0000269|PubMed:631332, ECO:0000269|PubMed:7522053	SUBCELLULAR LOCATION: Secreted, extracellular space {ECO:0000269|PubMed:2448300, ECO:0000269|PubMed:29567995}.; SUBCELLULAR LOCATION: Parasitophorous vacuole {ECO:0000269|PubMed:29567995}. Note=(Microbial infection) In P.falciparum-infected red blood cells, VTN internalization is detected at the early trophozoite stage (PubMed:29567995). Colocalizes with SERA5 at the schizont stage and with SERA5…		PTM: Sulfated on tyrosine residues. {ECO:0000269|PubMed:17558413, ECO:0000269|PubMed:2479556, ECO:0000269|PubMed:25136834}.; PTM: N- and O-glycosylated. {ECO:0000250}.; PTM: Phosphorylation on Thr-69 and Thr-76 favors cell adhesion and spreading. {ECO:0000269|PubMed:9733784}.; PTM: It has been suggested that the active SMB domain may be permitted considerable disulfide bond heterogeneity or varia…	yes	yes
nASEEEPEYGEEIK_n230_1_S167_1_Y243_1	Convincing	s	Secreted; Sulfated	P05060	SCG1_HUMAN	Secretogranin-1 (Chromogranin-B) (CgB) (Secretogranin I) (SgI) [Cleaved into: PE-11; GAWK peptide; CCB peptide]	SIGNAL 1..20; /evidence=ECO:0000269|PubMed:1882087, ECO:0000269|PubMed:3608978	SUBCELLULAR LOCATION: Secreted {ECO:0000269|PubMed:25326458}. Note=Neuroendocrine and endocrine secretory granules.		PTM: Extensively processed by limited proteolysis at conserved basic residues. Alternative processing are seen in different tissues (By similarity). {ECO:0000250}.; PTM: O-glycosylated. {ECO:0000269|PubMed:23234360, ECO:0000269|PubMed:25326458}.	no	yes
nEDSMDMDMSPLRPQNYLFGCELK_E111_1_n145_1_S167_2	Convincing	s&p	No prior knowledge	P06748	NPM_HUMAN	Nucleophosmin (NPM) (Nucleolar phosphoprotein B23) (Nucleolar protein NO38) (Numatrin)		SUBCELLULAR LOCATION: Nucleus, nucleolus {ECO:0000269|PubMed:19208757, ECO:0000269|PubMed:22528486, ECO:0000269|PubMed:25818168, ECO:0000269|PubMed:25956029}. Nucleus, nucleoplasm {ECO:0000269|PubMed:25818168}. Cytoplasm, cytoskeleton, microtubule organizing center, centrosome {ECO:0000269|PubMed:14654843}. Note=Generally nucleolar, but is translocated to the nucleoplasm in case of serum starvati…		PTM: Acetylated at C-terminal lysine residues, thereby increasing affinity to histones. {ECO:0000269|PubMed:16107701, ECO:0000269|Ref.17}.; PTM: ADP-ribosylated.; PTM: Phosphorylated at Ser-4 by PLK1 and PLK2. Phosphorylation at Ser-4 by PLK2 in S phase is required for centriole duplication and is sufficient to trigger centriole replication. Phosphorylation at Ser-4 by PLK1 takes place during mit…	no	yes
nEDSMDMDMSPLRPQNYLFGCELK_M147_1_n145_1_S167_2	Convincing	ss	No prior knowledge	P06748	NPM_HUMAN	Nucleophosmin (NPM) (Nucleolar phosphoprotein B23) (Nucleolar protein NO38) (Numatrin)		SUBCELLULAR LOCATION: Nucleus, nucleolus {ECO:0000269|PubMed:19208757, ECO:0000269|PubMed:22528486, ECO:0000269|PubMed:25818168, ECO:0000269|PubMed:25956029}. Nucleus, nucleoplasm {ECO:0000269|PubMed:25818168}. Cytoplasm, cytoskeleton, microtubule organizing center, centrosome {ECO:0000269|PubMed:14654843}. Note=Generally nucleolar, but is translocated to the nucleoplasm in case of serum starvati…		PTM: Acetylated at C-terminal lysine residues, thereby increasing affinity to histones. {ECO:0000269|PubMed:16107701, ECO:0000269|Ref.17}.; PTM: ADP-ribosylated.; PTM: Phosphorylated at Ser-4 by PLK1 and PLK2. Phosphorylation at Ser-4 by PLK2 in S phase is required for centriole duplication and is sufficient to trigger centriole replication. Phosphorylation at Ser-4 by PLK1 takes place during mit…	yes	yes
APVNWYQEK_N115_1_Y243_1	Convincing	s&p	No prior knowledge	P07900	HS90A_HUMAN	Heat shock protein HSP 90-alpha (EC 3.6.4.10) (Heat shock 86 kDa) (HSP 86) (HSP86) (Lipopolysaccharide-associated protein 2) (LAP-2) (LPS-associated protein 2) (Renal carcinoma antigen NY-REN-38)		SUBCELLULAR LOCATION: Nucleus {ECO:0000250|UniProtKB:P07901}. Cytoplasm {ECO:0000250|UniProtKB:P07901}. Melanosome {ECO:0000269|PubMed:17081065}. Cell membrane {ECO:0000269|PubMed:11276205}. Mitochondrion {ECO:0000269|PubMed:25609812}. Note=Identified by mass spectrometry in melanosome fractions from stage I to stage IV.		PTM: ISGylated. {ECO:0000269|PubMed:16139798}.; PTM: S-nitrosylated; negatively regulates the ATPase activity and the activation of eNOS by HSP90AA1. {ECO:0000269|PubMed:15937123}.; PTM: Ubiquitinated via 'Lys-63'-linked polyubiquitination by HECTD1. Ubiquitination promotes translocation into the cytoplasm away from the membrane and secretory pathways. {ECO:0000250|UniProtKB:P07901}.	yes	yes
nRPDIQYPDATDEDITSHMESEELNGAYK_n230_1_S167_2	Convincing	s	Secreted	P10451	OSTP_HUMAN	Osteopontin (Bone sialoprotein 1) (Nephropontin) (Secreted phosphoprotein 1) (SPP-1) (Urinary stone protein) (Uropontin)	SIGNAL 1..16; /evidence=ECO:0000255	SUBCELLULAR LOCATION: Secreted {ECO:0000269|PubMed:25326458, ECO:0000269|PubMed:36213313}.		PTM: Forms covalent cross-links mediated by transglutaminase TGM2, between a glutamine and the epsilon-amino group of a lysine residue, forming homopolymers and heteropolymers, increasing its collagen binding properties. {ECO:0000250|UniProtKB:P31096}.; PTM: Extensively phosphorylated by FAM20C in the extracellular medium at multiple sites within the S-x-E/pS motif (PubMed:15869464, PubMed:225820…	yes	yes
nDSYETSQLDDQSAETHSHK_n230_1_S167_1_T181_1	Convincing	s&p	Secreted	P10451	OSTP_HUMAN	Osteopontin (Bone sialoprotein 1) (Nephropontin) (Secreted phosphoprotein 1) (SPP-1) (Urinary stone protein) (Uropontin)	SIGNAL 1..16; /evidence=ECO:0000255	SUBCELLULAR LOCATION: Secreted {ECO:0000269|PubMed:25326458, ECO:0000269|PubMed:36213313}.		PTM: Forms covalent cross-links mediated by transglutaminase TGM2, between a glutamine and the epsilon-amino group of a lysine residue, forming homopolymers and heteropolymers, increasing its collagen binding properties. {ECO:0000250|UniProtKB:P31096}.; PTM: Extensively phosphorylated by FAM20C in the extracellular medium at multiple sites within the S-x-E/pS motif (PubMed:15869464, PubMed:225820…	yes	yes
nRPDIQYPDATDEDITSHMESEELNGAYK_n230_1_S167_1_T181_2	Convincing	s	Secreted	P10451	OSTP_HUMAN	Osteopontin (Bone sialoprotein 1) (Nephropontin) (Secreted phosphoprotein 1) (SPP-1) (Urinary stone protein) (Uropontin)	SIGNAL 1..16; /evidence=ECO:0000255	SUBCELLULAR LOCATION: Secreted {ECO:0000269|PubMed:25326458, ECO:0000269|PubMed:36213313}.		PTM: Forms covalent cross-links mediated by transglutaminase TGM2, between a glutamine and the epsilon-amino group of a lysine residue, forming homopolymers and heteropolymers, increasing its collagen binding properties. {ECO:0000250|UniProtKB:P31096}.; PTM: Extensively phosphorylated by FAM20C in the extracellular medium at multiple sites within the S-x-E/pS motif (PubMed:15869464, PubMed:225820…	yes	yes
nRPDIQYPDATDEDITSHMESEELNGAYK_N115_1_n230_1_S167_1_T181_1	Convincing	s	Secreted	P10451	OSTP_HUMAN	Osteopontin (Bone sialoprotein 1) (Nephropontin) (Secreted phosphoprotein 1) (SPP-1) (Urinary stone protein) (Uropontin)	SIGNAL 1..16; /evidence=ECO:0000255	SUBCELLULAR LOCATION: Secreted {ECO:0000269|PubMed:25326458, ECO:0000269|PubMed:36213313}.		PTM: Forms covalent cross-links mediated by transglutaminase TGM2, between a glutamine and the epsilon-amino group of a lysine residue, forming homopolymers and heteropolymers, increasing its collagen binding properties. {ECO:0000250|UniProtKB:P31096}.; PTM: Extensively phosphorylated by FAM20C in the extracellular medium at multiple sites within the S-x-E/pS motif (PubMed:15869464, PubMed:225820…	yes	yes
nRPDIQYPDATDEDITSHMESEELNGAYK_n230_1_S167_2_T181_1	Convincing	s	Secreted	P10451	OSTP_HUMAN	Osteopontin (Bone sialoprotein 1) (Nephropontin) (Secreted phosphoprotein 1) (SPP-1) (Urinary stone protein) (Uropontin)	SIGNAL 1..16; /evidence=ECO:0000255	SUBCELLULAR LOCATION: Secreted {ECO:0000269|PubMed:25326458, ECO:0000269|PubMed:36213313}.		PTM: Forms covalent cross-links mediated by transglutaminase TGM2, between a glutamine and the epsilon-amino group of a lysine residue, forming homopolymers and heteropolymers, increasing its collagen binding properties. {ECO:0000250|UniProtKB:P31096}.; PTM: Extensively phosphorylated by FAM20C in the extracellular medium at multiple sites within the S-x-E/pS motif (PubMed:15869464, PubMed:225820…	yes	yes
AYYHLLEQVAPK_Y243_1	Convincing	s&p	No prior knowledge	P13796	PLSL_HUMAN	Plastin-2 (L-plastin) (LC64P) (Lymphocyte cytosolic protein 1) (LCP-1)		SUBCELLULAR LOCATION: Cytoplasm, cytoskeleton {ECO:0000269|PubMed:16636079}. Cell junction {ECO:0000269|PubMed:17294403}. Cell projection {ECO:0000269|PubMed:16636079}. Cell projection, ruffle membrane {ECO:0000250|UniProtKB:Q61233, ECO:0000269|PubMed:16636079}; Peripheral membrane protein {ECO:0000250|UniProtKB:Q61233}; Cytoplasmic side {ECO:0000250|UniProtKB:Q61233}. Note=Relocalizes to the imm…		PTM: Phosphorylated on a serine residue in response to costimulation through TCR/CD3 and CD2 or CD28. Serine phosphorylation promotes association with the actin cytoskeleton and targeting to peripheral cell projections. {ECO:0000269|PubMed:16636079, ECO:0000269|PubMed:17294403}.	yes	yes
NGSEADIDEGLYSR_Y243_1	Convincing	s&p	No prior knowledge	P22314	UBA1_HUMAN	Ubiquitin-like modifier-activating enzyme 1 (EC 6.2.1.45) (Protein A1S9) (Ubiquitin-activating enzyme E1)		SUBCELLULAR LOCATION: Cytoplasm {ECO:0000269|PubMed:1376922}. Mitochondrion {ECO:0000269|PubMed:1376922}. Nucleus {ECO:0000269|PubMed:1376922, ECO:0000269|PubMed:22456334}.; SUBCELLULAR LOCATION: [Isoform 1]: Nucleus {ECO:0000269|PubMed:33108101, ECO:0000269|PubMed:7528747, ECO:0000269|PubMed:9099746}.; SUBCELLULAR LOCATION: [Isoform 2]: Cytoplasm {ECO:0000269|PubMed:33108101, ECO:0000269|PubMed:…		PTM: ISGylated. {ECO:0000269|PubMed:16139798}.	yes	yes
QMPPPPPCPAGRELFDDPSYVNVQNLDK_M147_1_S167_1	Convincing	s&p	No prior knowledge	P29353	SHC1_HUMAN	SHC-transforming protein 1 (SHC-transforming protein 3) (SHC-transforming protein A) (Src homology 2 domain-containing-transforming protein C1) (SH2 domain protein C1)		SUBCELLULAR LOCATION: Cytoplasm. Cell junction, focal adhesion {ECO:0000269|PubMed:35687021}.; SUBCELLULAR LOCATION: [Isoform p46Shc]: Mitochondrion matrix {ECO:0000269|PubMed:14573619}. Note=Localized to the mitochondria matrix. Targeting of isoform p46Shc to mitochondria is mediated by its first 32 amino acids, which behave as a bona fide mitochondrial targeting sequence. Isoform p52Shc and iso…		PTM: Phosphorylated by activated epidermal growth factor receptor. Phosphorylated in response to FLT4 and KIT signaling. Isoform p46Shc and isoform p52Shc are phosphorylated on tyrosine residues of the Pro-rich domain. Isoform p66Shc is phosphorylated on Ser-36 by PRKCB upon treatment with insulin, hydrogen peroxide or irradiation with ultraviolet light (By similarity). Tyrosine phosphorylated in…	yes	yes
nSPLRPQNYLFAVEEDAESEDEEEEDVK_n145_1_S167_2	Convincing	s	No prior knowledge	P35221	CTNA1_HUMAN	Catenin alpha-1 (Alpha E-catenin) (Cadherin-associated protein) (Renal carcinoma antigen NY-REN-13)		SUBCELLULAR LOCATION: [Isoform 1]: Cytoplasm, cytoskeleton. Cell junction, adherens junction. Cell membrane; Peripheral membrane protein; Cytoplasmic side. Cell junction. Note=Found at cell-cell boundaries and probably at cell-matrix boundaries.; SUBCELLULAR LOCATION: [Isoform 3]: Cell membrane {ECO:0000269|PubMed:21708131}; Peripheral membrane protein {ECO:0000269|PubMed:21708131}; Cytoplasmic s…		PTM: Sumoylated. {ECO:0000269|PubMed:15561718}.; PTM: Phosphorylation seems to contribute to the strength of cell-cell adhesion rather than to the basic capacity for cell-cell adhesion. {ECO:0000250|UniProtKB:P26231}.	yes	yes
nYLSLDTEVDEENALSPEACYECK_n145_1_S167_1_Y243_1	Convincing	ss&s&p	Secreted	P35556	FBN2_HUMAN	Fibrillin-2 [Cleaved into: Placensin]	SIGNAL 1..28; /evidence=ECO:0000255	SUBCELLULAR LOCATION: Secreted {ECO:0000269|PubMed:32329225}. Note=Fibrillin-2 and Placensin chains are still linked together during the secretion from cells, but are subsequently separated by furin. {ECO:0000269|PubMed:32329225}.; SUBCELLULAR LOCATION: [Fibrillin-2]: Secreted, extracellular space, extracellular matrix {ECO:0000269|PubMed:8120105}.; SUBCELLULAR LOCATION: [Placensin]: Secreted {EC…		PTM: [Placensin]: N-glycosylated. {ECO:0000269|PubMed:32329225}.; PTM: O-glycosylated on serine residues by POGLUT2 and POGLUT3. {ECO:0000269|PubMed:34411563}.	yes	yes
nKKDELSDYAEK_n145_1_S167_1	Convincing	s&p	No prior knowledge	P46100	ATRX_HUMAN	Transcriptional regulator ATRX (EC 3.6.4.12) (ATP-dependent helicase ATRX) (X-linked helicase II) (X-linked nuclear protein) (XNP) (Znf-HX)		SUBCELLULAR LOCATION: Nucleus. Chromosome, telomere. Nucleus, PML body. Note=Associated with pericentromeric heterochromatin during interphase and mitosis, probably by interacting with CBX5/HP1 alpha. Colocalizes with histone H3.3, DAXX, HIRA and ASF1A at PML-nuclear bodies. Colocalizes with cohesin (SMC1 and SMC3) and MECP2 at the maternal H19 ICR (By similarity). {ECO:0000250}.		PTM: Phosphorylated at serine residues during mitose. Phosphorylation may promote the release from the nuclear matrix and progression to mitosis. {ECO:0000269|PubMed:10699177}.	yes	yes
nQFLDDPKYSSDEDLPSKLEGFK_n145_1_S167_1	Convincing	s&p	No prior knowledge	P55008	AIF1_HUMAN	Allograft inflammatory factor 1 (AIF-1) (Ionized calcium-binding adapter molecule 1) (Protein G1)		SUBCELLULAR LOCATION: Cytoplasm, cytoskeleton {ECO:0000250|UniProtKB:O70200}. Cell projection, ruffle membrane {ECO:0000250|UniProtKB:O70200}; Peripheral membrane protein {ECO:0000250|UniProtKB:O70200}; Cytoplasmic side {ECO:0000250|UniProtKB:O70200}. Cell projection, phagocytic cup {ECO:0000250|UniProtKB:O70200}. Note=Associated with the actin cytoskeleton at membrane ruffles and at sites of pha…		PTM: Phosphorylated on serine residues.	yes	yes
MSNYSLLSVDYVVDK_M147_1_S167_1_Y243_1	Convincing	s	No prior knowledge	Q06520	ST2A1_HUMAN	Sulfotransferase 2A1 (ST2A1) (EC 2.8.2.2) (Bile salt sulfotransferase) (EC 2.8.2.14) (Dehydroepiandrosterone sulfotransferase) (DHEA-ST) (DHEA-ST8) (Hydroxysteroid Sulfotransferase) (HST) (ST2) (SULT2A3)		SUBCELLULAR LOCATION: Cytoplasm {ECO:0000269|PubMed:2268288}.		PTM: The N-terminus is blocked.	yes	yes
nIYEFPETDDEEENK_n145_1_T181_1	Convincing	s&p	No prior knowledge	Q16181	SEPT7_HUMAN	Septin-7 (CDC10 protein homolog)		SUBCELLULAR LOCATION: Cytoplasm {ECO:0000269|PubMed:18460473}. Chromosome, centromere, kinetochore {ECO:0000269|PubMed:18460473}. Cytoplasm, cytoskeleton, spindle {ECO:0000269|PubMed:18460473}. Cleavage furrow {ECO:0000269|PubMed:18460473}. Midbody {ECO:0000269|PubMed:18460473}. Cytoplasm, cytoskeleton, cilium axoneme {ECO:0000250}. Cell projection, cilium, flagellum {ECO:0000269|PubMed:25588830}…			yes	yes
nKLSLGQYDNDAGGQLPFSK_n145_1_Y243_1	Convincing	s&p	No prior knowledge	Q68CZ2	TENS3_HUMAN	Tensin-3 (EC 3.1.3.-) (Tensin-like SH2 domain-containing protein 1) (Tumor endothelial marker 6)		SUBCELLULAR LOCATION: Cell junction, focal adhesion {ECO:0000269|PubMed:15140944, ECO:0000269|PubMed:17643115, ECO:0000269|PubMed:20069572, ECO:0000269|PubMed:35687021}. Cell projection, podosome {ECO:0000250|UniProtKB:Q5SSZ5}. Note=Localizes to both focal and fibrillar adhesions but is mostly found in fibrillar adhesions. {ECO:0000269|PubMed:20069572}.		PTM: Phosphorylated on Ser/Thr and Tyr residues (PubMed:26166433). Phosphorylated on Thr-323 in the C2-type tensin domain following EGF stimulation which changes its binding preference from DLC1 to the p85 regulatory subunit of the PI3K kinase complex (PubMed:26166433). EGF induces tyrosine phosphorylation in a time- and dose-dependent manner (PubMed:15140944). Phosphorylation of the SH2 domain e…	yes	yes
nSLYNLGGSR_n230_1_S167_1	Convincing	s&p	No prior knowledge	Q7Z794	K2C1B_HUMAN	Keratin, type II cytoskeletal 1b (Cytokeratin-1B) (CK-1B) (Keratin-77) (K77) (Type-II keratin Kb39)				PTM: Undergoes deimination of some arginine residues (citrullination). {ECO:0000250|UniProtKB:Q6IFZ6}.	yes	yes
SSFSHYSGLK_Y243_1	Convincing	s&p	No prior knowledge	Q8NC51	SERB1_HUMAN	SERPINE1 mRNA-binding protein 1 (PAI1 RNA-binding protein 1) (PAI-RBP1) (Plasminogen activator inhibitor 1 RNA-binding protein)		SUBCELLULAR LOCATION: Cytoplasm {ECO:0000269|PubMed:12505151, ECO:0000269|PubMed:28695742}. Nucleus {ECO:0000269|PubMed:12505151, ECO:0000269|PubMed:28695742}. Cytoplasm, perinuclear region {ECO:0000269|PubMed:12505151}.		PTM: Phosphorylation by MTOR inhibits SERBP1 and relieves ribosome hibernation. {ECO:0000269|PubMed:36691768}.	yes	yes
nKSPVGKSPPSTGSTYGSSQK_n145_1_S167_2	Convincing	s&p	No prior knowledge	Q9Y2W1	TR150_HUMAN	Thyroid hormone receptor-associated protein 3 (BCLAF1 and THRAP3 family member 2) (Thyroid hormone receptor-associated protein complex 150 kDa component) (Trap150)		SUBCELLULAR LOCATION: Nucleus {ECO:0000269|PubMed:20123736, ECO:0000269|PubMed:23525231}. Nucleus, nucleoplasm {ECO:0000269|PubMed:24100041}. Nucleus speckle {ECO:0000269|PubMed:24100041}.		PTM: ADP-ribosylation during genotoxic stress promotes accumulation in nuclear speckles.	yes	yes
nLLKPGEEPSEYTDEEDTKDHNKQD_n145_1_T181_1	Not Convincing	p	Transmembrane	O15173	PGRC2_HUMAN	Membrane-associated progesterone receptor component 2 (Progesterone membrane-binding protein) (Steroid receptor protein DG6)		SUBCELLULAR LOCATION: Membrane {ECO:0000305|PubMed:23793472}; Single-pass membrane protein {ECO:0000305}. Nucleus envelope {ECO:0000269|PubMed:27754849, ECO:0000269|PubMed:28111073}. Endoplasmic reticulum {ECO:0000269|PubMed:27754849}.	TRANSMEM 42..66; /note=Helical; /evidence=ECO:0000255		yes	yes
nGTTPLMQDEGQESLEEELDVLVLDDEGGQVSYPSMQK_n145_1_S167_1	Not Convincing	p	No prior knowledge	O60716	CTND1_HUMAN	Catenin delta-1 (Cadherin-associated Src substrate) (CAS) (p120 catenin) (p120(ctn)) (p120(cas))		SUBCELLULAR LOCATION: Cell junction, adherens junction {ECO:0000269|PubMed:11896187}. Cytoplasm {ECO:0000269|PubMed:15240885, ECO:0000269|PubMed:17047063}. Nucleus {ECO:0000269|PubMed:11896187, ECO:0000269|PubMed:17115030}. Cell membrane {ECO:0000269|PubMed:15240885, ECO:0000269|PubMed:17047063}. Note=Interaction with GLIS2 promotes nuclear translocation (By similarity). Detected at cell-cell con…		PTM: Phosphorylated by FER and other protein-tyrosine kinases. Phosphorylated at Ser-288 by PAK5. Dephosphorylated by PTPRJ. {ECO:0000269|PubMed:12370829, ECO:0000269|PubMed:17194753, ECO:0000269|PubMed:20564219, ECO:0000269|PubMed:7623846}.	yes	yes
SVVDMDLDDTDDGDDNAPLFYQPGK_S167_1	Not Convincing	p	No prior knowledge	O95071	UBR5_HUMAN	E3 ubiquitin-protein ligase UBR5 (EC 2.3.2.26) (E3 ubiquitin-protein ligase, HECT domain-containing 1) (HECT-type E3 ubiquitin transferase UBR5) (Hyperplastic discs protein homolog) (hHYD) (Progestin-induced protein)		SUBCELLULAR LOCATION: Nucleus.			yes	yes
nMGAPESGLAEYLFDKHTLGDSDNES_n145_1_S167_1	Not Convincing	p	No prior knowledge	P02794	FRIH_HUMAN	Ferritin heavy chain (Ferritin H subunit) (EC 1.16.3.1) (Cell proliferation-inducing gene 15 protein) [Cleaved into: Ferritin heavy chain, N-terminally processed]		SUBCELLULAR LOCATION: Cytoplasm {ECO:0000250|UniProtKB:P19130}.			yes	yes
SAAEMYGSVTEHPSPSPLLSSSFDLDYDFQR_S167_1	Not Convincing	p	No prior knowledge	P07910	HNRPC_HUMAN	Heterogeneous nuclear ribonucleoproteins C1/C2 (hnRNP C1/C2)		SUBCELLULAR LOCATION: Nucleus. Note=Component of ribonucleosomes.		PTM: Phosphorylated on Ser-260 and Ser-299 in resting cells. Phosphorylated on Ser-253 and on 1 serine residue in the poly-Ser stretch at position 238 in response to hydrogen peroxide. {ECO:0000269|PubMed:12564933}.; PTM: Sumoylated. Sumoylation reduces affinity for mRNA. {ECO:0000269|PubMed:15082759}.	yes	yes
IDEPSTPYHSMMGDDEDACSDTEATEAMAPDILARK_M147_1_S167_1	Not Convincing	p	No prior knowledge	P41236	IPP2_HUMAN	Protein phosphatase inhibitor 2 (IPP-2)				PTM: Phosphorylation on Thr-73 by GSK3 activates PP1 by dissociating the PP1-PPP1R2 complex (By similarity). Phosphorylation on Ser-44 by ATM activates PP1 by dissociating the PP1-PPP1R2 complex. {ECO:0000250, ECO:0000269|PubMed:18250156, ECO:0000269|PubMed:23506001}.	yes	yes
KAYSFCGTVEYMAPEVVNR_S167_1	Not Convincing	p	No prior knowledge	P51812	KS6A3_HUMAN	Ribosomal protein S6 kinase alpha-3 (S6K-alpha-3) (EC 2.7.11.1) (90 kDa ribosomal protein S6 kinase 3) (p90-RSK 3) (p90RSK3) (Insulin-stimulated protein kinase 1) (ISPK-1) (MAP kinase-activated protein kinase 1b) (MAPK-activated protein kinase 1b) (MAPKAP kinase 1b) (MAPKAPK-1b) (Ribosomal S6 kinase 2) (RSK-2) (pp90RSK2)		SUBCELLULAR LOCATION: Nucleus {ECO:0000269|PubMed:17213202}. Cytoplasm {ECO:0000269|PubMed:17213202}.		PTM: Activated by phosphorylation at Ser-227 by PDPK1. Autophosphorylated on Ser-386, as part of the activation process. May be phosphorylated at Thr-365 and Ser-369 by MAPK1/ERK2 and MAPK3/ERK1. Can also be activated via phosphorylation at Ser-386 by MAPKAPK2.; PTM: N-terminal myristoylation results in an activated kinase in the absence of added growth factors.	yes	yes
LSRGSIDREDGSLQGPIGNQHIYQPVGKPDPAAPPK_S167_1	Not Convincing	p	No prior knowledge	Q05397	FAK1_HUMAN	Focal adhesion kinase 1 (FADK 1) (EC 2.7.10.2) (Focal adhesion kinase-related nonkinase) (FRNK) (Protein phosphatase 1 regulatory subunit 71) (PPP1R71) (Protein-tyrosine kinase 2) (p125FAK) (pp125FAK)		SUBCELLULAR LOCATION: Cell junction, focal adhesion {ECO:0000269|PubMed:10655584, ECO:0000269|PubMed:15855171, ECO:0000269|PubMed:18206965, ECO:0000269|PubMed:18256281, ECO:0000269|PubMed:31630787}. Cell membrane {ECO:0000250|UniProtKB:Q00944}; Peripheral membrane protein {ECO:0000250|UniProtKB:Q00944}; Cytoplasmic side {ECO:0000250|UniProtKB:Q00944}. Cytoplasm, perinuclear region {ECO:0000269|Pu…		PTM: Phosphorylated on tyrosine residues upon activation, e.g. upon integrin signaling. Tyr-397 is the major autophosphorylation site, but other kinases can also phosphorylate this residue. Phosphorylation at Tyr-397 promotes interaction with SRC and SRC family members, leading to phosphorylation at Tyr-576, Tyr-577 and at additional tyrosine residues. FGR promotes phosphorylation at Tyr-397 and …	yes	yes
nYVGFGNTPPPQKK_n145_1_T181_1	Not Convincing	p	Golgi	Q8N6T3	ARFG1_HUMAN	ADP-ribosylation factor GTPase-activating protein 1 (ARF GAP 1) (ADP-ribosylation factor 1 GTPase-activating protein) (ARF1 GAP) (ARF1-directed GTPase-activating protein)		SUBCELLULAR LOCATION: Cytoplasm {ECO:0000250}. Golgi apparatus {ECO:0000250}. Note=Associates with the Golgi complex. {ECO:0000250}.			yes	yes
nIYQFPDCDSDEDEDFKLQDQALK_n145_1_S167_1	Undetermined	s/p	No prior knowledge	O43236	SEPT4_HUMAN	Septin-4 (Bradeion beta) (Brain protein H5) (CE5B3 beta) (Cell division control-related protein 2) (hCDCREL-2) (Peanut-like protein 2)		SUBCELLULAR LOCATION: Cytoplasm {ECO:0000250|UniProtKB:P28661}. Cell projection, cilium, flagellum {ECO:0000269|PubMed:25588830}. Cytoplasmic vesicle, secretory vesicle {ECO:0000269|PubMed:15116257}. Cell projection, axon {ECO:0000250|UniProtKB:P28661}. Cell projection, dendrite {ECO:0000250|UniProtKB:P28661}. Perikaryon {ECO:0000250|UniProtKB:P28661}. Synapse {ECO:0000269|PubMed:17296554}. Note=…		PTM: Phosphorylated by DYRK1A. {ECO:0000250|UniProtKB:P28661}.; PTM: Ubiquitinated by AREL1. {ECO:0000269|PubMed:23479728}.	yes	yes
nVEMYSGSDDDDDFNKLPK_M147_1_n145_1_S167_1	Undetermined	s/p	No prior knowledge	O60841	IF2P_HUMAN	Eukaryotic translation initiation factor 5B (eIF-5B) (EC 3.6.5.3) (Translation initiation factor IF-2)		SUBCELLULAR LOCATION: Cytoplasm {ECO:0000250|UniProtKB:Q05D44}.		PTM: (Microbial infection) Cleaved and inactivated by the protease 3C of poliovirus, Coxsackievirus B3 and Human rhinovirus 14, allowing the virus to shutoff the host cell translation. {ECO:0000269|PubMed:18572216}.	yes	yes
nSTSVPAPYISVTPDASPNVFEEPESNMK_n145_1_S167_1	Undetermined	s/p	No prior knowledge	O75592	MYCB2_HUMAN	E3 ubiquitin-protein ligase MYCBP2 (EC 2.3.2.33) (Myc-binding protein 2) (Protein associated with Myc)		SUBCELLULAR LOCATION: Nucleus {ECO:0000269|PubMed:26304119, ECO:0000269|PubMed:9689053}. Cell projection, axon {ECO:0000250|UniProtKB:Q7TPH6}. Cytoplasm, cytoskeleton {ECO:0000250|UniProtKB:Q7TPH6}. Note=Localizes to axon shafts and associates with microtubule cytoskeleton (By similarity). Translocates to the nucleus following interaction with sumoylated RANGAP1 (PubMed:26304119). {ECO:0000250|Un…		PTM: Autoubiquitinated. {ECO:0000269|PubMed:18308511}.	yes	yes
TIYVRDPTSNKQQRPVPESQLLPGQR_Y243_1	Undetermined	s/p	Golgi	P07948	LYN_HUMAN	Tyrosine-protein kinase Lyn (EC 2.7.10.2) (Lck/Yes-related novel protein tyrosine kinase) (V-yes-1 Yamaguchi sarcoma viral related oncogene homolog) (p53Lyn) (p56Lyn)		SUBCELLULAR LOCATION: Cell membrane. Nucleus. Cytoplasm. Cytoplasm, perinuclear region. Golgi apparatus. Membrane {ECO:0000305}; Lipid-anchor {ECO:0000305}. Note=Accumulates in the nucleus by inhibition of CRM1-mediated nuclear export. Nuclear accumulation is increased by inhibition of its kinase activity. The trafficking from the Golgi apparatus to the plasma membrane occurs in a kinase domain-d…		PTM: Ubiquitinated by CBL, leading to its degradation. Ubiquitination is SH3-dependent. {ECO:0000269|PubMed:16920712, ECO:0000269|PubMed:20534535}.; PTM: Autophosphorylated (PubMed:7935444, PubMed:9171348, PubMed:9341198, PubMed:18056483, PubMed:18070987). Phosphorylated on tyrosine residues in response to KIT signaling (PubMed:9341198). Phosphorylation at Tyr-397 is required for optimal activity…	yes	yes
nRPDIQYPDATDEDITSHMESEELNGAYK_n230_1_S167_1_T181_1	Undetermined	s/p	Secreted	P10451	OSTP_HUMAN	Osteopontin (Bone sialoprotein 1) (Nephropontin) (Secreted phosphoprotein 1) (SPP-1) (Urinary stone protein) (Uropontin)	SIGNAL 1..16; /evidence=ECO:0000255	SUBCELLULAR LOCATION: Secreted {ECO:0000269|PubMed:25326458, ECO:0000269|PubMed:36213313}.		PTM: Forms covalent cross-links mediated by transglutaminase TGM2, between a glutamine and the epsilon-amino group of a lysine residue, forming homopolymers and heteropolymers, increasing its collagen binding properties. {ECO:0000250|UniProtKB:P31096}.; PTM: Extensively phosphorylated by FAM20C in the extracellular medium at multiple sites within the S-x-E/pS motif (PubMed:15869464, PubMed:225820…	yes	yes
nKGGSYSQAASSDSAQGSDMSLTACKV_n145_1_S167_1	Undetermined	s/p	Golgi; Transmembrane	P16190	HLAA_HUMAN	HLA class I histocompatibility antigen, A alpha chain (Human leukocyte antigen A) (HLA-A)	SIGNAL 1..24; /evidence="ECO:0000269|PubMed:92029"	SUBCELLULAR LOCATION: Cell membrane {ECO:0000269|PubMed:21263072, ECO:0000269|PubMed:25880248, ECO:0000269|PubMed:8805302}; Single-pass type I membrane protein {ECO:0000255}. Endoplasmic reticulum membrane {ECO:0000305|PubMed:8805302}; Single-pass type I membrane protein {ECO:0000255}.	TRANSMEM 309..332; /note="Helical"; /evidence="ECO:0000255"	PTM: (Microbial infection) Polyubiquitinated in a post ER compartment by interaction with human herpesvirus 8 MIR1 protein. This targets the protein for rapid degradation via the ubiquitin system. {ECO:0000269|PubMed:12006494}.; PTM: N-linked glycosylation at Asn-110. {ECO:0000269|PubMed:19159218, ECO:0000269|PubMed:21263072}.	no	yes
nASESSSEEKDDYEIFVK_n145_1_S167_2	Undetermined	s/p	No prior knowledge	P18583	SON_HUMAN	Protein SON (Bax antagonist selected in saccharomyces 1) (BASS1) (Negative regulatory element-binding protein) (NRE-binding protein) (Protein DBP-5) (SON3)		SUBCELLULAR LOCATION: Nucleus speckle {ECO:0000269|PubMed:1424986, ECO:0000269|PubMed:21504830, ECO:0000269|PubMed:34023904}. Note=Colocalizes with the pre-mRNA splicing factor SRSF2.			yes	yes
nTKEVYELLDSPGK_n145_1_S167_1	Undetermined	s/p	No prior knowledge	P22234	PUR6_HUMAN	Bifunctional phosphoribosylaminoimidazole carboxylase/phosphoribosylaminoimidazole succinocarboxamide synthetase (PAICS) [Includes: Phosphoribosylaminoimidazole carboxylase (EC 4.1.1.21) (AIR carboxylase) (AIRC); Phosphoribosylaminoimidazole succinocarboxamide synthetase (EC 6.3.2.6) (SAICAR synthetase)]					yes	yes
YGPADVEDTTGSGATDSKDDDDIDLFGSDDEEESEEAK_K132_2_S167_1	Undetermined	s/p	No prior knowledge	P24534	EF1B_HUMAN	Elongation factor 1-beta (EF-1-beta)				PTM: Phosphorylation affects the GDP/GTP exchange rate.	yes	yes
VEMMSEAALNGNGDDLNNYDSDDQEK_M147_1_S167_1	Undetermined	s/p	No prior knowledge	P30622	CLIP1_HUMAN	CAP-Gly domain-containing linker protein 1 (Cytoplasmic linker protein 1) (Cytoplasmic linker protein 170 alpha-2) (CLIP-170) (Reed-Sternberg intermediate filament-associated protein) (Restin)		SUBCELLULAR LOCATION: Cytoplasm {ECO:0000305}. Cytoplasm, cytoskeleton {ECO:0000269|PubMed:17889670, ECO:0000269|PubMed:21646404}. Cytoplasmic vesicle membrane {ECO:0000269|PubMed:12433698}; Peripheral membrane protein; Cytoplasmic side. Cell projection, ruffle {ECO:0000269|PubMed:12433698}. Note=Localizes to microtubule plus ends (PubMed:21646404, PubMed:17889670). Localizes preferentially to th…		PTM: Phosphorylated. Phosphorylation induces conformational changes by increasing the affinity of the N-terminus for C-terminus, resulting in inhibition of its function thus decreasing its binding to microtubules and DCTN1. Exhibits a folded, autoinhibited conformation when phosphorylated and an open conformation when dephosphorylated with increased binding affinity to microtubules and DCTN1. Pho…	yes	yes
nKGSGDYMPMSPK_n145_1_S167_1	Undetermined	s/p	No prior knowledge	P35568	IRS1_HUMAN	Insulin receptor substrate 1 (IRS-1)				PTM: Serine phosphorylation of IRS1 is a mechanism for insulin resistance. Ser-312 phosphorylation inhibits insulin action through disruption of IRS1 interaction with the insulin receptor (By similarity). Phosphorylation of Tyr-896 is required for GRB2-binding (By similarity). Phosphorylated by ALK. Phosphorylated at Ser-270, Ser-307, Ser-636 and Ser-1101 by RPS6KB1; phosphorylation induces accel…	yes	yes
IDEPSTPYHSMMGDDEDACSDTEATEAMAPDILARK_M147_2_S167_1	Undetermined	s/p	No prior knowledge	P41236	IPP2_HUMAN	Protein phosphatase inhibitor 2 (IPP-2)				PTM: Phosphorylation on Thr-73 by GSK3 activates PP1 by dissociating the PP1-PPP1R2 complex (By similarity). Phosphorylation on Ser-44 by ATM activates PP1 by dissociating the PP1-PPP1R2 complex. {ECO:0000250, ECO:0000269|PubMed:18250156, ECO:0000269|PubMed:23506001}.	yes	yes
nAPLKPYPVSPSDK_n145_1_S167_1	Undetermined	s/p	No prior knowledge	P41252	SYIC_HUMAN	Isoleucine--tRNA ligase, cytoplasmic (EC 6.1.1.5) (Isoleucyl-tRNA synthetase) (IRS) (IleRS)		SUBCELLULAR LOCATION: Cytoplasm {ECO:0000269|PubMed:27426735, ECO:0000269|PubMed:7721108}. Cytoplasm, cytosol {ECO:0000269|PubMed:19289464}.			yes	yes
nQNGSNDSDRYSDNEEDSKIELK_n145_1_S167_1_Y243_1	Undetermined	s/p	Transmembrane	P42167	LAP2B_HUMAN	Lamina-associated polypeptide 2, isoforms beta/gamma (Thymopoietin, isoforms beta/gamma) (TP beta/gamma) (Thymopoietin-related peptide isoforms beta/gamma) (TPRP isoforms beta/gamma) [Cleaved into: Thymopoietin (TP) (Splenin); Thymopentin (TP5)]		SUBCELLULAR LOCATION: Nucleus inner membrane; Single-pass type II membrane protein. Note=Tightly associated with the nuclear lamina.; SUBCELLULAR LOCATION: [Isoform Zeta]: Cytoplasm {ECO:0000269|PubMed:18403046}.	TRANSMEM 411..434; /note=Helical; Signal-anchor for type II membrane protein; /evidence=ECO:0000255	PTM: Mitosis-specific phosphorylation specifically abolishes its binding to lamin B and chromosomes. {ECO:0000250}.; PTM: Citrullinated by PADI4. {ECO:0000250}.	yes	yes
nQNGSNDSDRYSDNEEDSKIELK_n145_1_S167_1	Undetermined	s/p	Transmembrane	P42167	LAP2B_HUMAN	Lamina-associated polypeptide 2, isoforms beta/gamma (Thymopoietin, isoforms beta/gamma) (TP beta/gamma) (Thymopoietin-related peptide isoforms beta/gamma) (TPRP isoforms beta/gamma) [Cleaved into: Thymopoietin (TP) (Splenin); Thymopentin (TP5)]		SUBCELLULAR LOCATION: Nucleus inner membrane; Single-pass type II membrane protein. Note=Tightly associated with the nuclear lamina.; SUBCELLULAR LOCATION: [Isoform Zeta]: Cytoplasm {ECO:0000269|PubMed:18403046}.	TRANSMEM 411..434; /note=Helical; Signal-anchor for type II membrane protein; /evidence=ECO:0000255	PTM: Mitosis-specific phosphorylation specifically abolishes its binding to lamin B and chromosomes. {ECO:0000250}.; PTM: Citrullinated by PADI4. {ECO:0000250}.	yes	yes
nQNGSNDSDRYSDNEEDSKIELK_n145_1_Y243_1	Undetermined	s/p	Transmembrane	P42167	LAP2B_HUMAN	Lamina-associated polypeptide 2, isoforms beta/gamma (Thymopoietin, isoforms beta/gamma) (TP beta/gamma) (Thymopoietin-related peptide isoforms beta/gamma) (TPRP isoforms beta/gamma) [Cleaved into: Thymopoietin (TP) (Splenin); Thymopentin (TP5)]		SUBCELLULAR LOCATION: Nucleus inner membrane; Single-pass type II membrane protein. Note=Tightly associated with the nuclear lamina.; SUBCELLULAR LOCATION: [Isoform Zeta]: Cytoplasm {ECO:0000269|PubMed:18403046}.	TRANSMEM 411..434; /note=Helical; Signal-anchor for type II membrane protein; /evidence=ECO:0000255	PTM: Mitosis-specific phosphorylation specifically abolishes its binding to lamin B and chromosomes. {ECO:0000250}.; PTM: Citrullinated by PADI4. {ECO:0000250}.	yes	yes
SYSFPKPGHR_S167_1	Undetermined	s/p	No prior knowledge	P43405	KSYK_HUMAN	Tyrosine-protein kinase SYK (EC 2.7.10.2) (Spleen tyrosine kinase) (p72-Syk)		SUBCELLULAR LOCATION: Cell membrane {ECO:0000305}. Cytoplasm, cytosol {ECO:0000305}.		PTM: Ubiquitinated by CBLB after BCR activation; which promotes proteasomal degradation. {ECO:0000250}.; PTM: Autophosphorylated. Phosphorylated on tyrosine residues by LYN following receptors engagement. Phosphorylation on Tyr-323 creates a binding site for CBL, an adapter protein that serves as a negative regulator of BCR-stimulated calcium ion signaling. Phosphorylation at Tyr-348 creates a bi…	yes	yes
KAYSFCGTVEYMAPEVVNR_M147_1_Y243_1	Undetermined	s/p	No prior knowledge	P51812	KS6A3_HUMAN	Ribosomal protein S6 kinase alpha-3 (S6K-alpha-3) (EC 2.7.11.1) (90 kDa ribosomal protein S6 kinase 3) (p90-RSK 3) (p90RSK3) (Insulin-stimulated protein kinase 1) (ISPK-1) (MAP kinase-activated protein kinase 1b) (MAPK-activated protein kinase 1b) (MAPKAP kinase 1b) (MAPKAPK-1b) (Ribosomal S6 kinase 2) (RSK-2) (pp90RSK2)		SUBCELLULAR LOCATION: Nucleus {ECO:0000269|PubMed:17213202}. Cytoplasm {ECO:0000269|PubMed:17213202}.		PTM: Activated by phosphorylation at Ser-227 by PDPK1. Autophosphorylated on Ser-386, as part of the activation process. May be phosphorylated at Thr-365 and Ser-369 by MAPK1/ERK2 and MAPK3/ERK1. Can also be activated via phosphorylation at Ser-386 by MAPKAPK2.; PTM: N-terminal myristoylation results in an activated kinase in the absence of added growth factors.	yes	yes
RLELAVCDEPSEPEEEEEMEVGTTYVTDK_S167_1	Undetermined	s/p	No prior knowledge	P52701	MSH6_HUMAN	DNA mismatch repair protein Msh6 (hMSH6) (G/T mismatch-binding protein) (GTBP) (GTMBP) (MutS protein homolog 6) (MutS-alpha 160 kDa subunit) (p160)		SUBCELLULAR LOCATION: Nucleus {ECO:0000269|PubMed:23622243}. Chromosome {ECO:0000269|PubMed:23622243}. Note=Associates with H3K36me3 via its PWWP domain.		PTM: The N-terminus is blocked.; PTM: Phosphorylated by PRKCZ, which may prevent MutS alpha degradation by the ubiquitin-proteasome pathway. {ECO:0000269|PubMed:15808853}.	yes	yes
nKWSLNTYK_n145_1_S167_1	Undetermined	s/p	Golgi	P53367	ARFP1_HUMAN	Arfaptin-1 (ADP-ribosylation factor-interacting protein 1)		SUBCELLULAR LOCATION: Golgi apparatus {ECO:0000269|PubMed:22981988, ECO:0000269|PubMed:9038142}. Golgi apparatus, trans-Golgi network membrane {ECO:0000269|PubMed:21239483, ECO:0000269|PubMed:30917996}.		PTM: Phosphorylated by PRKD1; phosphorylation delocalizes ARFIP1 from the Golgi and disrupts its ability to inhibit the activity of ADP-ribosylation factor, an important component of the vesicle scission machinery. {ECO:0000269|PubMed:22981988}.	yes	yes
nRPDYAPMESSDEEDEEFQFIKK_n145_1_S167_2	Undetermined	s/p	No prior knowledge	P55081	MFAP1_HUMAN	Microfibrillar-associated protein 1 (Spliceosome B complex protein MFAP1)		SUBCELLULAR LOCATION: Nucleus {ECO:0000269|PubMed:28781166}.			yes	yes
nYPPGIVGVAPGGLPAAMEGIIPGGIPVTHNLPTVAHPSQAPSPNQPTK_n145_1_S167_1	Undetermined	s/p	No prior knowledge	P56545	CTBP2_HUMAN	C-terminal-binding protein 2 (CtBP2)		SUBCELLULAR LOCATION: Nucleus {ECO:0000305}. Synapse {ECO:0000250}.			yes	yes
nIHPMAYQLQLQAASNFKSPVK_n145_1_S167_1	Undetermined	s/p	No prior knowledge	P67870	CSK2B_HUMAN	Casein kinase II subunit beta (CK II beta) (Phosvitin) (Protein G5a)		SUBCELLULAR LOCATION: Nucleus {ECO:0000269|PubMed:31341047}.		PTM: Phosphorylated by alpha subunit. {ECO:0000269|PubMed:11574463, ECO:0000269|PubMed:2300566}.	yes	yes
KSKPNMNYDK_M147_1_N115_1_S167_1	Undetermined	s/p	No prior knowledge	Q01543	FLI1_HUMAN	Friend leukemia integration 1 transcription factor (Proto-oncogene Fli-1) (Transcription factor ERGB)		SUBCELLULAR LOCATION: Nucleus {ECO:0000269|PubMed:28255014}.			no	yes
nMNHTVQTFFSPVNSGQPPNYEMLK_M147_2_n43_1_Y243_1	Undetermined	s/p	Transmembrane	Q01628	IFM3_HUMAN	Interferon-induced transmembrane protein 3 (Dispanin subfamily A member 2b) (DSPA2b) (Interferon-inducible protein 1-8U)		SUBCELLULAR LOCATION: Cell membrane {ECO:0000269|PubMed:20943977, ECO:0000269|PubMed:22511783, ECO:0000269|PubMed:26354436}; Single-pass type II membrane protein {ECO:0000269|PubMed:20943977, ECO:0000269|PubMed:22511783}. Late endosome membrane {ECO:0000269|PubMed:22046135}; Single-pass type II membrane protein {ECO:0000305}. Early endosome membrane {ECO:0000269|PubMed:26354436, ECO:0000269|PubMe…	TRANSMEM 108..128; /note=Helical; /evidence=ECO:0000255	PTM: Palmitoylation on membrane-proximal cysteines controls clustering in membrane compartments and antiviral activity against influenza virus and hepatitis C virus (HCV). Has no effect on anti-SARS-CoV-2 activity. {ECO:0000269|PubMed:20601941, ECO:0000269|PubMed:22511783, ECO:0000269|PubMed:26354436, ECO:0000269|PubMed:33270927}.; PTM: Not glycosylated.; PTM: Polyubiquitinated with both 'Lys-48'…	yes	yes
RQATVSWDSGGSDEAPPKPSRPGYPSPR_S167_1	Undetermined	s/p	No prior knowledge	Q05397	FAK1_HUMAN	Focal adhesion kinase 1 (FADK 1) (EC 2.7.10.2) (Focal adhesion kinase-related nonkinase) (FRNK) (Protein phosphatase 1 regulatory subunit 71) (PPP1R71) (Protein-tyrosine kinase 2) (p125FAK) (pp125FAK)		SUBCELLULAR LOCATION: Cell junction, focal adhesion {ECO:0000269|PubMed:10655584, ECO:0000269|PubMed:15855171, ECO:0000269|PubMed:18206965, ECO:0000269|PubMed:18256281, ECO:0000269|PubMed:31630787}. Cell membrane {ECO:0000250|UniProtKB:Q00944}; Peripheral membrane protein {ECO:0000250|UniProtKB:Q00944}; Cytoplasmic side {ECO:0000250|UniProtKB:Q00944}. Cytoplasm, perinuclear region {ECO:0000269|Pu…		PTM: Phosphorylated on tyrosine residues upon activation, e.g. upon integrin signaling. Tyr-397 is the major autophosphorylation site, but other kinases can also phosphorylate this residue. Phosphorylation at Tyr-397 promotes interaction with SRC and SRC family members, leading to phosphorylation at Tyr-576, Tyr-577 and at additional tyrosine residues. FGR promotes phosphorylation at Tyr-397 and …	yes	yes
nKPSEEEYVIRK_n145_1_S167_1	Undetermined	s/p	No prior knowledge	Q15052	ARHG6_HUMAN	Rho guanine nucleotide exchange factor 6 (Alpha-Pix) (COOL-2) (PAK-interacting exchange factor alpha) (Rac/Cdc42 guanine nucleotide exchange factor 6)		SUBCELLULAR LOCATION: Cell projection, lamellipodium {ECO:0000250}.			yes	yes
nAYGVPVKPMTPK_n145_1_T181_1	Undetermined	s/p	No prior knowledge	Q15131	CDK10_HUMAN	Cyclin-dependent kinase 10 (EC 2.7.11.22) (Cell division protein kinase 10) (Serine/threonine-protein kinase PISSLRE)		SUBCELLULAR LOCATION: Cytoplasm, cytoskeleton, cilium basal body {ECO:0000269|PubMed:27104747}.			yes	yes
nTPSSEEISPTKFPGLY_n145_1_S167_1	Undetermined	s/p	No prior knowledge	Q15311	RBP1_HUMAN	RalA-binding protein 1 (RalBP1) (76 kDa Ral-interacting protein) (Dinitrophenyl S-glutathione ATPase) (DNP-SG ATPase) (EC 7.6.2.2, EC 7.6.2.3) (Ral-interacting protein 1)		SUBCELLULAR LOCATION: Cell membrane {ECO:0000269|PubMed:11437348}; Peripheral membrane protein {ECO:0000269|PubMed:10924126, ECO:0000269|PubMed:11437348, ECO:0000269|PubMed:15610018}. Cytoplasm, cytosol {ECO:0000269|PubMed:15610018, ECO:0000269|PubMed:22319010}. Cytoplasm, cytoskeleton, spindle pole {ECO:0000250|UniProtKB:Q62796}. Nucleus {ECO:0000269|PubMed:22319010}. Mitochondrion {ECO:0000269|…		PTM: Tyrosine-phosphorylated upon stimulation of cells with EGF. {ECO:0000250|UniProtKB:Q62172}.; PTM: May undergo proteolytic cleavage to give peptides which reassemble to form a transporter complex. {ECO:0000305|PubMed:11300797}.	no	yes
EHTIKPYSEK_T181_1	Undetermined	s/p	Transmembrane	Q16832	DDR2_HUMAN	Discoidin domain-containing receptor 2 (Discoidin domain receptor 2) (EC 2.7.10.1) (CD167 antigen-like family member B) (Discoidin domain-containing receptor tyrosine kinase 2) (Neurotrophic tyrosine kinase, receptor-related 3) (Receptor protein-tyrosine kinase TKT) (Tyrosine-protein kinase TYRO10) (CD antigen CD167b)	SIGNAL 1..21; /evidence=ECO:0000255	SUBCELLULAR LOCATION: Cell membrane {ECO:0000269|PubMed:18201965, ECO:0000269|PubMed:20223752, ECO:0000269|PubMed:9659899}; Single-pass type I membrane protein {ECO:0000269|PubMed:18201965, ECO:0000269|PubMed:20223752, ECO:0000269|PubMed:9659899}.	TRANSMEM 400..421; /note=Helical; /evidence=ECO:0000255	PTM: N-glycosylated. {ECO:0000269|PubMed:20223752}.; PTM: Tyrosine phosphorylated in response to collagen binding. Phosphorylated by SRC; this is required for activation and subsequent autophosphorylation on additional tyrosine residues. {ECO:0000269|PubMed:16186104, ECO:0000269|PubMed:16186108, ECO:0000269|PubMed:18201965, ECO:0000269|PubMed:20004161, ECO:0000269|PubMed:9659899}.	yes	yes
nSIKSDVPVYLK_n145_1_S167_2	Undetermined	s/p	No prior knowledge	Q5SW79	CE170_HUMAN	Centrosomal protein of 170 kDa (Cep170) (KARP-1-binding protein) (KARP1-binding protein)		SUBCELLULAR LOCATION: Cytoplasm, cytoskeleton, microtubule organizing center, centrosome {ECO:0000269|PubMed:30354798, ECO:0000269|PubMed:31789463}. Cytoplasm, cytoskeleton, microtubule organizing center, centrosome, centriole {ECO:0000269|PubMed:15616186, ECO:0000269|PubMed:23386061, ECO:0000269|PubMed:31789463}. Cytoplasm, cytoskeleton, spindle {ECO:0000269|PubMed:15616186}. Note=Associated wit…		PTM: Phosphorylated; probably by PLK1. {ECO:0000269|PubMed:15616186}.	yes	yes
nSIKSDVPVYLK_n145_1_S167_1	Undetermined	s/p	No prior knowledge	Q5SW79	CE170_HUMAN	Centrosomal protein of 170 kDa (Cep170) (KARP-1-binding protein) (KARP1-binding protein)		SUBCELLULAR LOCATION: Cytoplasm, cytoskeleton, microtubule organizing center, centrosome {ECO:0000269|PubMed:30354798, ECO:0000269|PubMed:31789463}. Cytoplasm, cytoskeleton, microtubule organizing center, centrosome, centriole {ECO:0000269|PubMed:15616186, ECO:0000269|PubMed:23386061, ECO:0000269|PubMed:31789463}. Cytoplasm, cytoskeleton, spindle {ECO:0000269|PubMed:15616186}. Note=Associated wit…		PTM: Phosphorylated; probably by PLK1. {ECO:0000269|PubMed:15616186}.	yes	yes
nKLSLGQYDNDAGGQLPFSK_n145_1_S167_1	Undetermined	s/p	No prior knowledge	Q68CZ2	TENS3_HUMAN	Tensin-3 (EC 3.1.3.-) (Tensin-like SH2 domain-containing protein 1) (Tumor endothelial marker 6)		SUBCELLULAR LOCATION: Cell junction, focal adhesion {ECO:0000269|PubMed:15140944, ECO:0000269|PubMed:17643115, ECO:0000269|PubMed:20069572, ECO:0000269|PubMed:35687021}. Cell projection, podosome {ECO:0000250|UniProtKB:Q5SSZ5}. Note=Localizes to both focal and fibrillar adhesions but is mostly found in fibrillar adhesions. {ECO:0000269|PubMed:20069572}.		PTM: Phosphorylated on Ser/Thr and Tyr residues (PubMed:26166433). Phosphorylated on Thr-323 in the C2-type tensin domain following EGF stimulation which changes its binding preference from DLC1 to the p85 regulatory subunit of the PI3K kinase complex (PubMed:26166433). EGF induces tyrosine phosphorylation in a time- and dose-dependent manner (PubMed:15140944). Phosphorylation of the SH2 domain e…	yes	yes
nVMIYQDEVKLPAKLSISK_n145_1_S167_1	Undetermined	s/p	No prior knowledge	Q6NZI2	CAVN1_HUMAN	Caveolae-associated protein 1 (Cavin-1) (Polymerase I and transcript release factor)		SUBCELLULAR LOCATION: Membrane, caveola {ECO:0000269|PubMed:15242332, ECO:0000269|PubMed:18056712, ECO:0000269|PubMed:19525939}. Cell membrane {ECO:0000269|PubMed:15242332, ECO:0000269|PubMed:17026959, ECO:0000269|PubMed:18056712}. Microsome {ECO:0000269|PubMed:15242332, ECO:0000269|PubMed:17026959}. Endoplasmic reticulum {ECO:0000250|UniProtKB:P85125}. Cytoplasm, cytosol {ECO:0000269|PubMed:1524…		PTM: Phosphorylated. Present in active and inactive forms. Changes in phosphorylation pattern may alter activity. Phosphorylation at Tyr-156 is essential for its functionin the regulation of ribosomal transcriptional activity. {ECO:0000250|UniProtKB:O54724}.; PTM: Five truncated forms are found in the caveolae. These are thought to be the result of proteolysis and may be phosphorylation-dependent…	yes	yes
nVMIYQDEVKLPAKLSISK_M147_1_n145_1_S167_1	Undetermined	s/p	No prior knowledge	Q6NZI2	CAVN1_HUMAN	Caveolae-associated protein 1 (Cavin-1) (Polymerase I and transcript release factor)		SUBCELLULAR LOCATION: Membrane, caveola {ECO:0000269|PubMed:15242332, ECO:0000269|PubMed:18056712, ECO:0000269|PubMed:19525939}. Cell membrane {ECO:0000269|PubMed:15242332, ECO:0000269|PubMed:17026959, ECO:0000269|PubMed:18056712}. Microsome {ECO:0000269|PubMed:15242332, ECO:0000269|PubMed:17026959}. Endoplasmic reticulum {ECO:0000250|UniProtKB:P85125}. Cytoplasm, cytosol {ECO:0000269|PubMed:1524…		PTM: Phosphorylated. Present in active and inactive forms. Changes in phosphorylation pattern may alter activity. Phosphorylation at Tyr-156 is essential for its functionin the regulation of ribosomal transcriptional activity. {ECO:0000250|UniProtKB:O54724}.; PTM: Five truncated forms are found in the caveolae. These are thought to be the result of proteolysis and may be phosphorylation-dependent…	yes	yes
nYATSPKPNNSYMFK_n145_1_T181_1	Undetermined	s/p	No prior knowledge	Q6P1L5	F117B_HUMAN	Protein FAM117B (Amyotrophic lateral sclerosis 2 chromosomal region candidate gene 13 protein)					yes	yes
nKGSLAALYDLAVLK_n145_1_S167_1	Undetermined	s/p	No prior knowledge	Q6P4R8	NFRKB_HUMAN	Nuclear factor related to kappa-B-binding protein (DNA-binding protein R kappa-B) (INO80 complex subunit G)		SUBCELLULAR LOCATION: Nucleus {ECO:0000269|PubMed:18922472}.			yes	yes
nTYSMICLAIDDDDKTDK_n145_1_S167_1	Undetermined	s/p	No prior knowledge	Q8IUC4	RHPN2_HUMAN	Rhophilin-2 (76 kDa RhoB effector protein) (GTP-Rho-binding protein 2) (p76RBE)		SUBCELLULAR LOCATION: Cytoplasm, perinuclear region {ECO:0000269|PubMed:12473120}.			yes	yes
nVYEDSGIPLPAESPKK_n145_1_S167_1	Undetermined	s/p	No prior knowledge	Q8IXM2	BAP18_HUMAN	Chromatin complexes subunit BAP18 (BPTF-associated protein of 18 kDa)		SUBCELLULAR LOCATION: Nucleus {ECO:0000305}.			yes	yes
nSISQDSLDELSMEDYWIELENIKK_n145_1_S167_1	Undetermined	s/p	No prior knowledge	Q8N392	RHG18_HUMAN	Rho GTPase-activating protein 18 (MacGAP) (Rho-type GTPase-activating protein 18)		SUBCELLULAR LOCATION: Cytoplasm {ECO:0000269|PubMed:21865595}.			yes	yes
SLGDLPEGPEDQAVTEYVATR_T181_1	Undetermined	s/p	Golgi	Q8TD08	MK15_HUMAN	Mitogen-activated protein kinase 15 (MAP kinase 15) (MAPK 15) (EC 2.7.11.24) (Extracellular signal-regulated kinase 7) (ERK-7) (Extracellular signal-regulated kinase 8) (ERK-8)		SUBCELLULAR LOCATION: Cytoplasm, cytoskeleton, cilium basal body {ECO:0000269|PubMed:29021280}. Cell junction, tight junction {ECO:0000269|PubMed:29021280}. Cytoplasm, cytoskeleton, microtubule organizing center, centrosome, centriole {ECO:0000269|PubMed:29021280}. Cytoplasmic vesicle, autophagosome {ECO:0000269|PubMed:22948227}. Golgi apparatus {ECO:0000269|PubMed:24618899}. Nucleus {ECO:0000269…		PTM: Autophosphorylated on Thr-175 and Tyr-177; activates the enzyme. {ECO:0000269|PubMed:11875070, ECO:0000269|PubMed:16336213, ECO:0000269|PubMed:19166846}.; PTM: Ubiquitinated (PubMed:19166846). Ubiquitination may allow its tight kinase activity regulation and rapid turnover. May be ubiquitinated by a SCF E3 ligase (By similarity). {ECO:0000250|UniProtKB:Q9Z2A6, ECO:0000269|PubMed:19166846}.	yes	yes
nLSSTDDGYIDLQFKK_n145_1_S167_1	Undetermined	s/p	Golgi; Transmembrane	Q96A57	TM230_HUMAN	Transmembrane protein 230		SUBCELLULAR LOCATION: Membrane {ECO:0000305}; Multi-pass membrane protein {ECO:0000305}. Golgi apparatus, trans-Golgi network {ECO:0000269|PubMed:27270108}. Cytoplasmic vesicle, secretory vesicle, synaptic vesicle {ECO:0000269|PubMed:27270108}. Early endosome {ECO:0000269|PubMed:27270108}. Recycling endosome {ECO:0000269|PubMed:27270108}. Late endosome {ECO:0000269|PubMed:27270108}. Cytoplasmic v…	TRANSMEM 46..66; /note=Helical; /evidence=ECO:0000255; TRANSMEM 79..99; /note=Helical; /evidence=ECO:0000255		yes	yes
nLCAGIMITASHNPKQDNGYK_n145_1_S167_1	Undetermined	s/p	No prior knowledge	Q96G03	PGM2_HUMAN	Phosphopentomutase (EC 5.4.2.7) (Glucose phosphomutase 2) (Phosphodeoxyribomutase) (Phosphoglucomutase-2) (EC 5.4.2.2)		SUBCELLULAR LOCATION: Cytoplasm, cytosol {ECO:0000269|PubMed:17804405}.			yes	yes
nKPYRIESDEEEDFENVGK_n145_1_S167_1	Undetermined	s/p	No prior knowledge	Q96T23	RSF1_HUMAN	Remodeling and spacing factor 1 (Rsf-1) (HBV pX-associated protein 8) (Hepatitis B virus X-associated protein) (p325 subunit of RSF chromatin-remodeling complex)		SUBCELLULAR LOCATION: Nucleus {ECO:0000269|PubMed:11788598, ECO:0000269|PubMed:11944984, ECO:0000269|PubMed:12972596}. Note=Localization is diffuse during mitosis (PubMed:12972596). Co-localizes with SMARCA5 in the nucleus (PubMed:12972596). {ECO:0000269|PubMed:12972596}.		PTM: Phosphorylated. {ECO:0000269|PubMed:12972596}.	yes	yes
TQSYPTDWSDDESNNPFSSTDANGDSNPFDDDATSGTEVR_S167_1	Undetermined	s/p	No prior knowledge	Q9UNF0	PACN2_HUMAN	Protein kinase C and casein kinase substrate in neurons protein 2 (Syndapin-2) (Syndapin-II) (SdpII)		SUBCELLULAR LOCATION: Cytoplasm {ECO:0000250}. Cytoplasm, cytoskeleton {ECO:0000250}. Cytoplasmic vesicle membrane; Peripheral membrane protein; Cytoplasmic side. Early endosome. Recycling endosome membrane. Cell projection, ruffle membrane; Peripheral membrane protein; Cytoplasmic side. Cell membrane; Peripheral membrane protein; Cytoplasmic side. Cell projection {ECO:0000269|PubMed:31242077}. M…		PTM: Phosphorylated by casein kinase 2 (CK2). Phosphorylation by PKC probably decreases the membrane binding and tubulation capacities of PACSIN2, thereby modulating the lifetime of caveolae (By similarity). {ECO:0000250|UniProtKB:Q9WVE8}.	yes	yes
nSMDSSDLSDGAVTLQEYLELKK_n145_1_S167_1	Undetermined	s/p	No prior knowledge	Q9Y2X7	GIT1_HUMAN	ARF GTPase-activating protein GIT1 (ARF GAP GIT1) (Cool-associated and tyrosine-phosphorylated protein 1) (CAT-1) (CAT1) (G protein-coupled receptor kinase-interactor 1) (GRK-interacting protein 1) (p95-APP1)		SUBCELLULAR LOCATION: Cytoplasm {ECO:0000269|PubMed:11896197}. Synapse {ECO:0000269|PubMed:12695502}. Presynapse {ECO:0000250|UniProtKB:Q9Z272}. Postsynapse {ECO:0000250|UniProtKB:Q9Z272}. Postsynaptic density {ECO:0000250|UniProtKB:Q9Z272}. Cell junction, focal adhesion {ECO:0000269|PubMed:10938112, ECO:0000269|PubMed:11896197, ECO:0000269|PubMed:15923189}. Cell projection, lamellipodium {ECO:00…		PTM: Phosphorylated by PAK1 (PubMed:27012601). Phosphorylation on tyrosine residues may be catalyzed by PTK2/FAK1 and SRC in growing fibroblasts. Phosphorylation at Tyr-383 is induced by activation of Ephrin-B1/EFNB1 and catalyzed by SRC family kinases. It is required for the interaction with NCK2 and for GIT1 recruitment to synapses in hippocampal neurons (By similarity). {ECO:0000250|UniProtKB:…	yes	yes
