# Supplementary material for: Searching for Sulfotyrosines (sY) in a HA(pY)STACK
Source: J Proteome Res. 2025 Feb 5;24(3):1250–64. doi: 10.1021/acs.jproteome.4c00907 (PMC11894665; doi:10.1021/acs.jproteome.4c00907)
Supplement: Supplementary file 5 — pr4c00907_si_005.zip [file pr4c00907_si_005.zip]

Archive with 4 entries (4 files):
- histograms_post_auc_filtering_bin_-0.0125_-0.0075.pdf
- histograms_post_auc_filtering_bin_-0.0175_-0.0125.pdf
- histograms_post_auc_filtering_bin_-0.0225_-0.0175.pdf
- README.txt
