# Supplementary material for: Searching for Sulfotyrosines (sY) in a HA(pY)STACK
Source: J Proteome Res. 2025 Feb 5;24(3):1250–64. doi: 10.1021/acs.jproteome.4c00907 (PMC11894665; doi:10.1021/acs.jproteome.4c00907)
Supplement: Supplementary file 6 — pr4c00907_si_006.zip [file pr4c00907_si_006.zip]

Archive with 9 entries (8 files):
- SF5/
- SF5/background.txt
- SF5/BOI1_foreground.txt
- SF5/BOI2_foreground.txt
- SF5/DECOY1_foreground.txt
- SF5/DECOY2_foreground.txt
- SF5/DECOY3_foreground.txt
- SF5/README.txt
- SF5/term2protein_custom_terms.csv
