# Supplementary material for: Searching for Sulfotyrosines (sY) in a HA(pY)STACK
Source: J Proteome Res. 2025 Feb 5;24(3):1250–64. doi: 10.1021/acs.jproteome.4c00907 (PMC11894665; doi:10.1021/acs.jproteome.4c00907)
Supplement: Supplementary file 6 — pr4c00907_si_006.zip [file pr4c00907_si_006.zip › SF5/README.txt]

This ZIP folder contains the foreground proteins in each bin used in the overrepresentation analyses, the background universe (all proteins detected across all bins, including TRUEp), and the term to protein mapping for the custom terms analyses.
