# Supplementary material for: Searching for Sulfotyrosines (sY) in a HA(pY)STACK
Source: J Proteome Res. 2025 Feb 5;24(3):1250–64. doi: 10.1021/acs.jproteome.4c00907 (PMC11894665; doi:10.1021/acs.jproteome.4c00907)
Supplement: Supplementary file 6 — pr4c00907_si_006.zip [file pr4c00907_si_006.zip › SF5/term2protein_custom_terms.csv]

term	protein
potential_sY_Transmembrane	A0A087X1C5
potential_sY_Transmembrane	A0A0B4J2F0
unlikely_sY	A0A0B4J2F2
potential_sY_Secreted	A0A0C5B5G6
potential_sY_Secreted	A0A0K2S4Q6
potential_sY_Transmembrane	A0A0K2S4Q6
unlikely_sY	A0A0U1RRE5
potential_sY_Transmembrane	A0A1B0GTW7
potential_sY_Transmembrane	A0AV02
unlikely_sY	A0AV96
unlikely_sY	A0AVF1
potential_sY_Transmembrane	A0AVI4
unlikely_sY	A0AVK6
unlikely_sY	A0AVT1
potential_sY_Transmembrane	A0FGR8
potential_sY_Transmembrane	A0FGR9
unlikely_sY	A0JLT2
unlikely_sY	A0JNW5
unlikely_sY	A0JP26
potential_sY_Secreted	A0M8Q6
unlikely_sY	A0MZ66
potential_sY_Transmembrane	A0PJK1
unlikely_sY	A0PJY2
potential_sY_Transmembrane	A0PK00
potential_sY_Transmembrane	A0PK11
unlikely_sY	A1A4S6
potential_sY_Golgi	A1A4Y4
unlikely_sY	A1A519
potential_sY_Transmembrane	A1A5B4
potential_sY_Transmembrane	A1A5C7
potential_sY_Secreted	A1E959
potential_sY_Transmembrane	A1KXE4
potential_sY_Secreted	A1KZ92
potential_sY_Transmembrane	A1L0T0
unlikely_sY	A1L167
unlikely_sY	A1L190
unlikely_sY	A1L390
potential_sY_Transmembrane	A1L3X0
potential_sY_Secreted	A1L4H1
unlikely_sY	A1L4K1
unlikely_sY	A1X283
unlikely_sY	A1XBS5
unlikely_sY	A1Z1Q3
unlikely_sY	A2A288
potential_sY_Transmembrane	A2A2Y4
unlikely_sY	A2IDD5
unlikely_sY	A2PYH4
unlikely_sY	A2RRP1
unlikely_sY	A2RTX5
potential_sY_Transmembrane	A2RU14
unlikely_sY	A2RU30
unlikely_sY	A2RU49
unlikely_sY	A2RUB1
unlikely_sY	A2RUB6
unlikely_sY	A2RUC4
unlikely_sY	A2RUH7
potential_sY_Transmembrane	A2VDJ0
potential_sY_Secreted	A2VEC9
unlikely_sY	A3KMH1
potential_sY_Secreted	A4D0S4
unlikely_sY	A4D126
unlikely_sY	A4D161
potential_sY_Golgi	A4D1B5
unlikely_sY	A4D1E9
unlikely_sY	A4D1P6
potential_sY_Secreted	A4D1T9
potential_sY_Transmembrane	A4D256
unlikely_sY	A4D2B0
unlikely_sY	A4D2B8
unlikely_sY	A4GXA9
unlikely_sY	A4UGR9
unlikely_sY	A5A3E0
potential_sY_Secreted	A5D8T8
potential_sY_Golgi	A5D8T8
unlikely_sY	A5D8V6
unlikely_sY	A5D8V7
unlikely_sY	A5D8W1
unlikely_sY	A5LHX3
unlikely_sY	A5PKW4
potential_sY_Transmembrane	A5PLL7
potential_sY_Transmembrane	A5X5Y0
unlikely_sY	A5YKK6
unlikely_sY	A5YM72
potential_sY_Transmembrane	A6BM72
unlikely_sY	A6H8Y1
unlikely_sY	A6H8Z2
potential_sY_Golgi	A6NC98
unlikely_sY	A6NCS4
unlikely_sY	A6ND01
unlikely_sY	A6ND36
unlikely_sY	A6NDB9
unlikely_sY	A6NDE4
unlikely_sY	A6NDG6
potential_sY_Transmembrane	A6NDV4
unlikely_sY	A6NED2
potential_sY_Golgi	A6NEM1
potential_sY_Transmembrane	A6NFA1
unlikely_sY	A6NFQ2
potential_sY_Transmembrane	A6NFX1
unlikely_sY	A6NFY7
unlikely_sY	A6NGG8
unlikely_sY	A6NGQ2
potential_sY_Transmembrane	A6NGU5
unlikely_sY	A6NHL2
unlikely_sY	A6NHR9
unlikely_sY	A6NHX0
unlikely_sY	A6NI15
potential_sY_Transmembrane	A6NI61
potential_sY_Golgi	A6NI61
potential_sY_Secreted	A6NI73
potential_sY_Transmembrane	A6NI73
unlikely_sY	A6NIH7
unlikely_sY	A6NIX2
unlikely_sY	A6NJ46
unlikely_sY	A6NJ78
unlikely_sY	A6NK06
unlikely_sY	A6NK58
unlikely_sY	A6NK89
potential_sY_Transmembrane	A6NKB5
potential_sY_Secreted	A6NMY6
potential_sY_Golgi	A6NMY6
potential_sY_Secreted	A6NMZ7
potential_sY_Transmembrane	A6NNB3
unlikely_sY	A6NNM8
potential_sY_Transmembrane	A6NNN8
unlikely_sY	A6NNY8
unlikely_sY	A6NNZ2
unlikely_sY	A6PVC2
unlikely_sY	A7E2V4
unlikely_sY	A7E2Y1
potential_sY_Golgi	A7KAX9
unlikely_sY	A7MCY6
unlikely_sY	A7MD48
unlikely_sY	A7XYQ1
potential_sY_Transmembrane	A8CG34
unlikely_sY	A8K0Z3
potential_sY_Secreted	A8K2U0
potential_sY_Transmembrane	A8K4G0
potential_sY_Secreted	A8K7I4
unlikely_sY	A8K830
unlikely_sY	A8K8P3
unlikely_sY	A8K8V0
potential_sY_Transmembrane	A8MPY1
unlikely_sY	A8MQ03
unlikely_sY	A8MQ27
unlikely_sY	A8MT69
unlikely_sY	A8MTA8
unlikely_sY	A8MTJ3
unlikely_sY	A8MTJ6
unlikely_sY	A8MTQ0
unlikely_sY	A8MTZ0
unlikely_sY	A8MU46
unlikely_sY	A8MUP2
unlikely_sY	A8MV65
potential_sY_Transmembrane	A8MVW5
potential_sY_Golgi	A8MVW5
unlikely_sY	A8MW92
unlikely_sY	A8MW95
unlikely_sY	A8MW99
unlikely_sY	A8MXD5
unlikely_sY	A8MXV4
potential_sY_Transmembrane	A8MYU2
unlikely_sY	A8MZ59
potential_sY_Secreted	A8TX70
unlikely_sY	A9QM74
unlikely_sY	A9UHW6
unlikely_sY	A9YTQ3
unlikely_sY	B0I1T2
potential_sY_Transmembrane	B0L3A2
potential_sY_Transmembrane	B0YJ81
unlikely_sY	B1AK53
potential_sY_Transmembrane	B2RTY4
potential_sY_Secreted	B2RUY7
potential_sY_Transmembrane	B2RUZ4
unlikely_sY	B2RXF5
unlikely_sY	B2RXH2
unlikely_sY	B3KU38
potential_sY_Transmembrane	B6A8C7
potential_sY_Transmembrane	B7U540
potential_sY_Transmembrane	B7ZAQ6
potential_sY_Golgi	B7ZAQ6
unlikely_sY	C4AMC7
unlikely_sY	C9JE40
unlikely_sY	C9JLW8
unlikely_sY	C9JR72
unlikely_sY	C9JRZ8
potential_sY_Transmembrane	D3W0D1
unlikely_sY	D6RGH6
potential_sY_Transmembrane	E0CX11
potential_sY_Transmembrane	F5H094
unlikely_sY	G2XKQ0
potential_sY_Transmembrane	H0YL14
potential_sY_Transmembrane	H3BV60
potential_sY_Transmembrane	K7EJ46
potential_sY_Secreted	K9M1U5
unlikely_sY	L0R8F8
unlikely_sY	M0R2J8
unlikely_sY	O00115
unlikely_sY	O00116
potential_sY_Transmembrane	O00124
unlikely_sY	O00139
unlikely_sY	O00141
unlikely_sY	O00142
potential_sY_Transmembrane	O00144
unlikely_sY	O00148
unlikely_sY	O00151
unlikely_sY	O00154
potential_sY_Transmembrane	O00155
unlikely_sY	O00159
unlikely_sY	O00160
unlikely_sY	O00161
unlikely_sY	O00165
unlikely_sY	O00167
potential_sY_Transmembrane	O00168
unlikely_sY	O00170
potential_sY_Secreted	O00175
potential_sY_Transmembrane	O00180
potential_sY_Secreted	O00182
unlikely_sY	O00186
potential_sY_Secreted	O00187
potential_sY_Golgi	O00189
unlikely_sY	O00192
unlikely_sY	O00194
potential_sY_Transmembrane	O00198
potential_sY_Golgi	O00203
unlikely_sY	O00204
potential_sY_Transmembrane	O00206
unlikely_sY	O00212
unlikely_sY	O00213
unlikely_sY	O00214
unlikely_sY	O00217
potential_sY_Transmembrane	O00219
potential_sY_Golgi	O00219
potential_sY_Transmembrane	O00220
unlikely_sY	O00221
potential_sY_Transmembrane	O00222
unlikely_sY	O00231
unlikely_sY	O00232
unlikely_sY	O00233
potential_sY_Transmembrane	O00237
potential_sY_Transmembrane	O00238
potential_sY_Transmembrane	O00241
unlikely_sY	O00244
potential_sY_Secreted	O00253
potential_sY_Golgi	O00253
potential_sY_Transmembrane	O00254
unlikely_sY	O00255
unlikely_sY	O00257
potential_sY_Transmembrane	O00258
known_sY	O00264
potential_sY_Secreted	O00264
potential_sY_Transmembrane	O00264
unlikely_sY	O00267
unlikely_sY	O00268
potential_sY_Transmembrane	O00270
unlikely_sY	O00273
unlikely_sY	O00287
unlikely_sY	O00291
potential_sY_Secreted	O00292
potential_sY_Secreted	O00294
potential_sY_Transmembrane	O00299
potential_sY_Secreted	O00300
unlikely_sY	O00303
unlikely_sY	O00305
unlikely_sY	O00308
unlikely_sY	O00311
potential_sY_Transmembrane	O00322
unlikely_sY	O00327
unlikely_sY	O00329
unlikely_sY	O00330
potential_sY_Transmembrane	O00337
unlikely_sY	O00338
potential_sY_Secreted	O00339
potential_sY_Transmembrane	O00341
unlikely_sY	O00358
unlikely_sY	O00370
potential_sY_Secreted	O00391
potential_sY_Transmembrane	O00391
potential_sY_Golgi	O00391
unlikely_sY	O00399
potential_sY_Transmembrane	O00400
unlikely_sY	O00401
unlikely_sY	O00408
unlikely_sY	O00409
unlikely_sY	O00410
unlikely_sY	O00411
unlikely_sY	O00418
potential_sY_Transmembrane	O00421
unlikely_sY	O00422
unlikely_sY	O00423
unlikely_sY	O00425
potential_sY_Golgi	O00429
unlikely_sY	O00442
potential_sY_Golgi	O00443
unlikely_sY	O00444
potential_sY_Transmembrane	O00445
unlikely_sY	O00451
potential_sY_Transmembrane	O00453
potential_sY_Golgi	O00453
unlikely_sY	O00459
known_sY	O00461
potential_sY_Transmembrane	O00461
potential_sY_Golgi	O00461
unlikely_sY	O00462
unlikely_sY	O00463
potential_sY_Secreted	O00468
unlikely_sY	O00469
unlikely_sY	O00470
unlikely_sY	O00471
unlikely_sY	O00472
potential_sY_Transmembrane	O00476
potential_sY_Transmembrane	O00478
potential_sY_Transmembrane	O00481
unlikely_sY	O00482
potential_sY_Transmembrane	O00483
unlikely_sY	O00487
unlikely_sY	O00488
unlikely_sY	O00499
potential_sY_Transmembrane	O00501
unlikely_sY	O00505
potential_sY_Golgi	O00506
unlikely_sY	O00507
unlikely_sY	O00512
potential_sY_Transmembrane	O00519
unlikely_sY	O00522
potential_sY_Transmembrane	O00526
potential_sY_Secreted	O00533
potential_sY_Transmembrane	O00533
unlikely_sY	O00541
potential_sY_Transmembrane	O00548
potential_sY_Transmembrane	O00555
potential_sY_Transmembrane	O00559
potential_sY_Golgi	O00559
potential_sY_Secreted	O00560
potential_sY_Golgi	O00562
unlikely_sY	O00566
unlikely_sY	O00567
unlikely_sY	O00571
potential_sY_Transmembrane	O00574
potential_sY_Secreted	O00584
potential_sY_Secreted	O00585
potential_sY_Transmembrane	O00587
potential_sY_Golgi	O00587
potential_sY_Transmembrane	O00590
potential_sY_Transmembrane	O00591
potential_sY_Transmembrane	O00592
potential_sY_Golgi	O00592
potential_sY_Secreted	O00602
potential_sY_Secreted	O00622
potential_sY_Transmembrane	O00623
potential_sY_Transmembrane	O00624
unlikely_sY	O00625
potential_sY_Secreted	O00626
unlikely_sY	O00628
unlikely_sY	O00629
potential_sY_Transmembrane	O00631
unlikely_sY	O00635
unlikely_sY	O00712
unlikely_sY	O00716
unlikely_sY	O00743
potential_sY_Secreted	O00744
unlikely_sY	O00746
unlikely_sY	O00748
unlikely_sY	O00750
unlikely_sY	O00754
potential_sY_Secreted	O00755
unlikely_sY	O00757
unlikely_sY	O00762
unlikely_sY	O00763
unlikely_sY	O00764
potential_sY_Transmembrane	O00767
unlikely_sY	O14490
unlikely_sY	O14492
potential_sY_Transmembrane	O14493
potential_sY_Transmembrane	O14494
potential_sY_Transmembrane	O14495
potential_sY_Golgi	O14495
unlikely_sY	O14497
unlikely_sY	O14503
unlikely_sY	O14508
potential_sY_Secreted	O14511
potential_sY_Transmembrane	O14511
unlikely_sY	O14512
potential_sY_Secreted	O14514
potential_sY_Transmembrane	O14514
unlikely_sY	O14519
potential_sY_Transmembrane	O14520
potential_sY_Transmembrane	O14521
potential_sY_Transmembrane	O14522
potential_sY_Transmembrane	O14523
potential_sY_Transmembrane	O14524
potential_sY_Transmembrane	O14525
potential_sY_Golgi	O14526
unlikely_sY	O14529
unlikely_sY	O14530
unlikely_sY	O14531
unlikely_sY	O14543
unlikely_sY	O14544
unlikely_sY	O14556
potential_sY_Secreted	O14558
unlikely_sY	O14559
unlikely_sY	O14561
potential_sY_Transmembrane	O14569
unlikely_sY	O14576
unlikely_sY	O14578
potential_sY_Golgi	O14579
unlikely_sY	O14593
potential_sY_Secreted	O14594
unlikely_sY	O14595
unlikely_sY	O14607
unlikely_sY	O14610
unlikely_sY	O14613
potential_sY_Golgi	O14617
unlikely_sY	O14618
potential_sY_Secreted	O14625
unlikely_sY	O14627
unlikely_sY	O14628
unlikely_sY	O14633
potential_sY_Secreted	O14638
potential_sY_Transmembrane	O14638
unlikely_sY	O14639
unlikely_sY	O14640
unlikely_sY	O14641
unlikely_sY	O14645
unlikely_sY	O14646
unlikely_sY	O14647
potential_sY_Transmembrane	O14649
potential_sY_Transmembrane	O14653
potential_sY_Golgi	O14653
unlikely_sY	O14654
unlikely_sY	O14656
unlikely_sY	O14657
potential_sY_Transmembrane	O14662
potential_sY_Golgi	O14662
potential_sY_Transmembrane	O14669
potential_sY_Transmembrane	O14672
potential_sY_Golgi	O14672
potential_sY_Transmembrane	O14678
potential_sY_Transmembrane	O14681
unlikely_sY	O14682
potential_sY_Transmembrane	O14684
unlikely_sY	O14686
unlikely_sY	O14713
unlikely_sY	O14717
unlikely_sY	O14727
unlikely_sY	O14730
unlikely_sY	O14732
unlikely_sY	O14733
unlikely_sY	O14734
potential_sY_Transmembrane	O14735
unlikely_sY	O14737
potential_sY_Golgi	O14744
unlikely_sY	O14745
unlikely_sY	O14746
unlikely_sY	O14756
unlikely_sY	O14757
potential_sY_Transmembrane	O14763
potential_sY_Transmembrane	O14764
unlikely_sY	O14770
unlikely_sY	O14771
unlikely_sY	O14772
unlikely_sY	O14773
unlikely_sY	O14775
unlikely_sY	O14776
unlikely_sY	O14777
unlikely_sY	O14782
potential_sY_Secreted	O14786
potential_sY_Transmembrane	O14786
unlikely_sY	O14787
potential_sY_Secreted	O14788
potential_sY_Transmembrane	O14788
potential_sY_Secreted	O14791
potential_sY_Golgi	O14792
potential_sY_Secreted	O14793
unlikely_sY	O14795
unlikely_sY	O14796
unlikely_sY	O14798
unlikely_sY	O14802
potential_sY_Transmembrane	O14804
unlikely_sY	O14807
unlikely_sY	O14810
unlikely_sY	O14813
unlikely_sY	O14815
potential_sY_Transmembrane	O14817
unlikely_sY	O14818
unlikely_sY	O14827
potential_sY_Transmembrane	O14828
unlikely_sY	O14829
unlikely_sY	O14830
unlikely_sY	O14832
potential_sY_Transmembrane	O14836
unlikely_sY	O14841
potential_sY_Transmembrane	O14842
potential_sY_Transmembrane	O14843
unlikely_sY	O14862
potential_sY_Transmembrane	O14863
unlikely_sY	O14867
unlikely_sY	O14874
unlikely_sY	O14879
potential_sY_Transmembrane	O14880
unlikely_sY	O14893
potential_sY_Transmembrane	O14894
unlikely_sY	O14896
unlikely_sY	O14901
potential_sY_Secreted	O14904
potential_sY_Secreted	O14905
unlikely_sY	O14907
unlikely_sY	O14908
unlikely_sY	O14910
potential_sY_Transmembrane	O14917
unlikely_sY	O14920
unlikely_sY	O14924
potential_sY_Transmembrane	O14925
unlikely_sY	O14926
unlikely_sY	O14929
potential_sY_Transmembrane	O14931
unlikely_sY	O14933
unlikely_sY	O14936
unlikely_sY	O14939
potential_sY_Secreted	O14944
potential_sY_Transmembrane	O14944
unlikely_sY	O14948
potential_sY_Transmembrane	O14949
unlikely_sY	O14950
unlikely_sY	O14958
potential_sY_Secreted	O14960
unlikely_sY	O14964
unlikely_sY	O14965
potential_sY_Golgi	O14966
potential_sY_Transmembrane	O14967
unlikely_sY	O14972
unlikely_sY	O14974
potential_sY_Transmembrane	O14975
potential_sY_Golgi	O14976
unlikely_sY	O14977
unlikely_sY	O14978
unlikely_sY	O14979
unlikely_sY	O14980
unlikely_sY	O14981
potential_sY_Transmembrane	O14983
unlikely_sY	O14986
unlikely_sY	O14994
unlikely_sY	O15013
unlikely_sY	O15014
unlikely_sY	O15015
potential_sY_Secreted	O15018
unlikely_sY	O15020
unlikely_sY	O15021
potential_sY_Golgi	O15027
potential_sY_Transmembrane	O15031
unlikely_sY	O15033
unlikely_sY	O15040
potential_sY_Secreted	O15041
unlikely_sY	O15042
unlikely_sY	O15047
unlikely_sY	O15049
unlikely_sY	O15054
unlikely_sY	O15055
unlikely_sY	O15056
unlikely_sY	O15060
unlikely_sY	O15061
unlikely_sY	O15062
unlikely_sY	O15066
unlikely_sY	O15067
unlikely_sY	O15068
potential_sY_Secreted	O15072
unlikely_sY	O15075
unlikely_sY	O15078
potential_sY_Transmembrane	O15079
unlikely_sY	O15083
unlikely_sY	O15084
unlikely_sY	O15085
unlikely_sY	O15091
unlikely_sY	O15105
unlikely_sY	O15111
unlikely_sY	O15116
unlikely_sY	O15117
potential_sY_Transmembrane	O15118
unlikely_sY	O15119
potential_sY_Transmembrane	O15120
potential_sY_Transmembrane	O15121
potential_sY_Secreted	O15123
potential_sY_Transmembrane	O15126
potential_sY_Golgi	O15126
potential_sY_Transmembrane	O15127
potential_sY_Golgi	O15127
potential_sY_Secreted	O15130
unlikely_sY	O15131
unlikely_sY	O15143
unlikely_sY	O15144
unlikely_sY	O15145
potential_sY_Transmembrane	O15146
unlikely_sY	O15151
potential_sY_Transmembrane	O15155
potential_sY_Golgi	O15155
unlikely_sY	O15156
unlikely_sY	O15160
potential_sY_Transmembrane	O15162
unlikely_sY	O15164
potential_sY_Transmembrane	O15165
unlikely_sY	O15169
potential_sY_Transmembrane	O15173
unlikely_sY	O15178
unlikely_sY	O15182
unlikely_sY	O15194
unlikely_sY	O15195
potential_sY_Secreted	O15197
potential_sY_Transmembrane	O15197
unlikely_sY	O15198
potential_sY_Secreted	O15204
unlikely_sY	O15205
unlikely_sY	O15209
unlikely_sY	O15211
unlikely_sY	O15212
unlikely_sY	O15213
unlikely_sY	O15217
unlikely_sY	O15226
unlikely_sY	O15228
potential_sY_Transmembrane	O15229
potential_sY_Secreted	O15230
unlikely_sY	O15231
potential_sY_Secreted	O15232
unlikely_sY	O15234
potential_sY_Transmembrane	O15239
potential_sY_Secreted	O15240
potential_sY_Transmembrane	O15243
potential_sY_Golgi	O15243
potential_sY_Transmembrane	O15244
potential_sY_Transmembrane	O15245
potential_sY_Transmembrane	O15247
unlikely_sY	O15254
potential_sY_Transmembrane	O15258
potential_sY_Golgi	O15258
unlikely_sY	O15259
potential_sY_Transmembrane	O15260
potential_sY_Golgi	O15260
potential_sY_Secreted	O15263
unlikely_sY	O15264
unlikely_sY	O15265
unlikely_sY	O15266
potential_sY_Transmembrane	O15269
potential_sY_Transmembrane	O15270
unlikely_sY	O15273
unlikely_sY	O15287
unlikely_sY	O15294
unlikely_sY	O15296
unlikely_sY	O15297
potential_sY_Transmembrane	O15303
potential_sY_Golgi	O15303
unlikely_sY	O15304
unlikely_sY	O15305
unlikely_sY	O15315
unlikely_sY	O15318
unlikely_sY	O15327
potential_sY_Transmembrane	O15342
unlikely_sY	O15344
unlikely_sY	O15347
unlikely_sY	O15350
unlikely_sY	O15353
potential_sY_Transmembrane	O15354
unlikely_sY	O15355
unlikely_sY	O15357
unlikely_sY	O15360
unlikely_sY	O15371
unlikely_sY	O15372
potential_sY_Transmembrane	O15374
unlikely_sY	O15379
unlikely_sY	O15381
unlikely_sY	O15382
potential_sY_Transmembrane	O15389
unlikely_sY	O15391
unlikely_sY	O15392
potential_sY_Secreted	O15393
potential_sY_Transmembrane	O15393
potential_sY_Transmembrane	O15394
unlikely_sY	O15397
potential_sY_Transmembrane	O15399
potential_sY_Transmembrane	O15400
unlikely_sY	O15405
unlikely_sY	O15409
potential_sY_Transmembrane	O15427
potential_sY_Transmembrane	O15431
potential_sY_Transmembrane	O15432
potential_sY_Transmembrane	O15438
potential_sY_Transmembrane	O15439
potential_sY_Transmembrane	O15440
potential_sY_Golgi	O15440
potential_sY_Secreted	O15444
unlikely_sY	O15446
potential_sY_Transmembrane	O15455
unlikely_sY	O15457
unlikely_sY	O15460
potential_sY_Transmembrane	O15466
potential_sY_Golgi	O15466
potential_sY_Secreted	O15467
unlikely_sY	O15479
unlikely_sY	O15481
unlikely_sY	O15484
unlikely_sY	O15488
unlikely_sY	O15492
potential_sY_Secreted	O15496
potential_sY_Golgi	O15498
unlikely_sY	O15499
potential_sY_Transmembrane	O15503
unlikely_sY	O15504
unlikely_sY	O15511
unlikely_sY	O15514
unlikely_sY	O15516
unlikely_sY	O15519
potential_sY_Secreted	O15520
unlikely_sY	O15522
unlikely_sY	O15523
unlikely_sY	O15524
unlikely_sY	O15525
unlikely_sY	O15527
unlikely_sY	O15528
potential_sY_Transmembrane	O15529
unlikely_sY	O15530
potential_sY_Transmembrane	O15533
unlikely_sY	O15534
unlikely_sY	O15535
potential_sY_Secreted	O15537
unlikely_sY	O15540
unlikely_sY	O15541
potential_sY_Transmembrane	O15547
unlikely_sY	O15550
potential_sY_Transmembrane	O15551
potential_sY_Transmembrane	O15552
unlikely_sY	O15553
potential_sY_Transmembrane	O15554
potential_sY_Transmembrane	O42043
unlikely_sY	O43143
unlikely_sY	O43147
unlikely_sY	O43148
unlikely_sY	O43149
potential_sY_Golgi	O43150
unlikely_sY	O43151
potential_sY_Secreted	O43155
potential_sY_Transmembrane	O43155
unlikely_sY	O43156
potential_sY_Secreted	O43157
potential_sY_Transmembrane	O43157
unlikely_sY	O43159
potential_sY_Golgi	O43164
unlikely_sY	O43166
unlikely_sY	O43167
potential_sY_Transmembrane	O43169
unlikely_sY	O43172
potential_sY_Transmembrane	O43173
potential_sY_Golgi	O43173
unlikely_sY	O43174
unlikely_sY	O43175
unlikely_sY	O43181
unlikely_sY	O43182
potential_sY_Secreted	O43184
potential_sY_Transmembrane	O43184
unlikely_sY	O43186
unlikely_sY	O43187
unlikely_sY	O43189
potential_sY_Transmembrane	O43193
potential_sY_Transmembrane	O43194
unlikely_sY	O43196
unlikely_sY	O43236
unlikely_sY	O43237
potential_sY_Secreted	O43240
unlikely_sY	O43242
unlikely_sY	O43248
unlikely_sY	O43251
unlikely_sY	O43252
unlikely_sY	O43255
unlikely_sY	O43257
unlikely_sY	O43264
unlikely_sY	O43272
potential_sY_Secreted	O43278
unlikely_sY	O43280
unlikely_sY	O43281
unlikely_sY	O43283
potential_sY_Transmembrane	O43286
potential_sY_Golgi	O43286
unlikely_sY	O43290
potential_sY_Transmembrane	O43291
potential_sY_Transmembrane	O43292
unlikely_sY	O43293
unlikely_sY	O43294
unlikely_sY	O43295
unlikely_sY	O43296
unlikely_sY	O43298
unlikely_sY	O43299
potential_sY_Transmembrane	O43300
unlikely_sY	O43303
potential_sY_Transmembrane	O43306
unlikely_sY	O43307
unlikely_sY	O43309
unlikely_sY	O43310
unlikely_sY	O43312
unlikely_sY	O43313
unlikely_sY	O43314
potential_sY_Transmembrane	O43315
unlikely_sY	O43316
unlikely_sY	O43318
potential_sY_Secreted	O43320
potential_sY_Secreted	O43323
potential_sY_Golgi	O43323
unlikely_sY	O43324
unlikely_sY	O43353
unlikely_sY	O43364
unlikely_sY	O43365
unlikely_sY	O43374
unlikely_sY	O43379
unlikely_sY	O43390
unlikely_sY	O43395
unlikely_sY	O43396
unlikely_sY	O43399
unlikely_sY	O43402
potential_sY_Secreted	O43405
unlikely_sY	O43422
potential_sY_Transmembrane	O43424
unlikely_sY	O43426
unlikely_sY	O43427
unlikely_sY	O43432
unlikely_sY	O43435
unlikely_sY	O43439
unlikely_sY	O43447
known_sY	O43451
potential_sY_Transmembrane	O43451
potential_sY_Transmembrane	O43462
potential_sY_Golgi	O43462
unlikely_sY	O43463
potential_sY_Transmembrane	O43464
unlikely_sY	O43474
unlikely_sY	O43482
potential_sY_Golgi	O43488
potential_sY_Transmembrane	O43490
potential_sY_Golgi	O43490
unlikely_sY	O43491
potential_sY_Transmembrane	O43493
potential_sY_Golgi	O43493
potential_sY_Transmembrane	O43497
unlikely_sY	O43502
unlikely_sY	O43504
potential_sY_Transmembrane	O43505
potential_sY_Golgi	O43505
potential_sY_Transmembrane	O43506
potential_sY_Secreted	O43508
potential_sY_Transmembrane	O43508
potential_sY_Transmembrane	O43511
unlikely_sY	O43513
unlikely_sY	O43516
potential_sY_Transmembrane	O43520
potential_sY_Golgi	O43520
unlikely_sY	O43521
unlikely_sY	O43524
potential_sY_Transmembrane	O43525
potential_sY_Transmembrane	O43526
potential_sY_Transmembrane	O43529
potential_sY_Golgi	O43529
unlikely_sY	O43541
unlikely_sY	O43542
unlikely_sY	O43543
unlikely_sY	O43548
potential_sY_Transmembrane	O43556
potential_sY_Golgi	O43556
potential_sY_Secreted	O43557
potential_sY_Transmembrane	O43557
unlikely_sY	O43559
potential_sY_Transmembrane	O43561
unlikely_sY	O43566
potential_sY_Transmembrane	O43567
potential_sY_Transmembrane	O43570
unlikely_sY	O43572
potential_sY_Transmembrane	O43581
unlikely_sY	O43583
unlikely_sY	O43586
unlikely_sY	O43592
unlikely_sY	O43593
unlikely_sY	O43597
unlikely_sY	O43598
unlikely_sY	O43602
potential_sY_Transmembrane	O43603
unlikely_sY	O43609
unlikely_sY	O43610
unlikely_sY	O43612
potential_sY_Transmembrane	O43613
potential_sY_Transmembrane	O43614
unlikely_sY	O43615
potential_sY_Golgi	O43617
unlikely_sY	O43623
unlikely_sY	O43633
unlikely_sY	O43639
unlikely_sY	O43653
unlikely_sY	O43660
unlikely_sY	O43663
unlikely_sY	O43665
unlikely_sY	O43670
potential_sY_Transmembrane	O43674
potential_sY_Transmembrane	O43676
unlikely_sY	O43678
unlikely_sY	O43679
unlikely_sY	O43680
unlikely_sY	O43681
unlikely_sY	O43683
unlikely_sY	O43684
unlikely_sY	O43687
potential_sY_Transmembrane	O43688
potential_sY_Secreted	O43699
potential_sY_Transmembrane	O43699
unlikely_sY	O43704
unlikely_sY	O43707
unlikely_sY	O43708
potential_sY_Golgi	O43709
unlikely_sY	O43711
unlikely_sY	O43715
unlikely_sY	O43716
unlikely_sY	O43719
potential_sY_Transmembrane	O43731
potential_sY_Golgi	O43731
unlikely_sY	O43734
unlikely_sY	O43739
unlikely_sY	O43741
unlikely_sY	O43745
potential_sY_Golgi	O43747
potential_sY_Transmembrane	O43749
potential_sY_Transmembrane	O43752
potential_sY_Golgi	O43752
potential_sY_Transmembrane	O43759
potential_sY_Transmembrane	O43760
potential_sY_Transmembrane	O43761
unlikely_sY	O43763
unlikely_sY	O43765
unlikely_sY	O43766
unlikely_sY	O43768
potential_sY_Transmembrane	O43772
unlikely_sY	O43776
unlikely_sY	O43781
unlikely_sY	O43790
unlikely_sY	O43791
unlikely_sY	O43795
unlikely_sY	O43805
potential_sY_Transmembrane	O43808
unlikely_sY	O43809
unlikely_sY	O43813
unlikely_sY	O43815
unlikely_sY	O43818
potential_sY_Transmembrane	O43819
potential_sY_Secreted	O43820
unlikely_sY	O43822
unlikely_sY	O43823
potential_sY_Transmembrane	O43825
potential_sY_Golgi	O43825
potential_sY_Transmembrane	O43826
potential_sY_Secreted	O43827
unlikely_sY	O43829
unlikely_sY	O43837
unlikely_sY	O43847
known_sY	O43852
potential_sY_Secreted	O43852
potential_sY_Golgi	O43852
potential_sY_Secreted	O43854
potential_sY_Transmembrane	O43861
potential_sY_Golgi	O43861
unlikely_sY	O43865
potential_sY_Secreted	O43866
potential_sY_Transmembrane	O43868
potential_sY_Transmembrane	O43889
potential_sY_Golgi	O43889
unlikely_sY	O43895
unlikely_sY	O43896
potential_sY_Secreted	O43897
unlikely_sY	O43900
unlikely_sY	O43903
potential_sY_Transmembrane	O43909
potential_sY_Golgi	O43909
unlikely_sY	O43913
potential_sY_Transmembrane	O43914
potential_sY_Secreted	O43915
potential_sY_Transmembrane	O43916
potential_sY_Golgi	O43916
unlikely_sY	O43918
unlikely_sY	O43920
unlikely_sY	O43921
unlikely_sY	O43924
potential_sY_Secreted	O43927
unlikely_sY	O43929
unlikely_sY	O43933
unlikely_sY	O60216
potential_sY_Secreted	O60218
unlikely_sY	O60220
unlikely_sY	O60229
unlikely_sY	O60231
unlikely_sY	O60232
potential_sY_Secreted	O60235
potential_sY_Transmembrane	O60235
unlikely_sY	O60237
potential_sY_Transmembrane	O60238
unlikely_sY	O60239
unlikely_sY	O60240
potential_sY_Secreted	O60241
potential_sY_Transmembrane	O60241
potential_sY_Transmembrane	O60242
known_sY	O60243
potential_sY_Transmembrane	O60243
unlikely_sY	O60244
unlikely_sY	O60248
unlikely_sY	O60256
potential_sY_Secreted	O60258
potential_sY_Secreted	O60259
unlikely_sY	O60260
unlikely_sY	O60264
potential_sY_Transmembrane	O60266
potential_sY_Golgi	O60266
unlikely_sY	O60269
unlikely_sY	O60271
unlikely_sY	O60281
unlikely_sY	O60282
unlikely_sY	O60284
unlikely_sY	O60285
unlikely_sY	O60291
unlikely_sY	O60292
unlikely_sY	O60293
unlikely_sY	O60294
unlikely_sY	O60296
unlikely_sY	O60303
unlikely_sY	O60304
unlikely_sY	O60306
unlikely_sY	O60307
unlikely_sY	O60308
potential_sY_Transmembrane	O60312
potential_sY_Transmembrane	O60313
unlikely_sY	O60315
unlikely_sY	O60318
unlikely_sY	O60331
unlikely_sY	O60333
unlikely_sY	O60336
potential_sY_Transmembrane	O60337
unlikely_sY	O60341
unlikely_sY	O60343
unlikely_sY	O60346
potential_sY_Transmembrane	O60353
unlikely_sY	O60356
potential_sY_Transmembrane	O60359
unlikely_sY	O60381
potential_sY_Secreted	O60383
potential_sY_Transmembrane	O60391
unlikely_sY	O60393
potential_sY_Transmembrane	O60423
potential_sY_Transmembrane	O60427
unlikely_sY	O60437
unlikely_sY	O60443
unlikely_sY	O60447
potential_sY_Transmembrane	O60449
potential_sY_Secreted	O60462
potential_sY_Transmembrane	O60462
potential_sY_Secreted	O60469
potential_sY_Transmembrane	O60469
potential_sY_Transmembrane	O60476
potential_sY_Golgi	O60476
unlikely_sY	O60477
potential_sY_Transmembrane	O60478
unlikely_sY	O60479
unlikely_sY	O60481
potential_sY_Transmembrane	O60486
potential_sY_Transmembrane	O60487
potential_sY_Transmembrane	O60488
unlikely_sY	O60493
unlikely_sY	O60494
unlikely_sY	O60496
potential_sY_Transmembrane	O60499
potential_sY_Golgi	O60499
potential_sY_Transmembrane	O60500
unlikely_sY	O60502
potential_sY_Transmembrane	O60503
unlikely_sY	O60504
unlikely_sY	O60506
potential_sY_Transmembrane	O60507
potential_sY_Golgi	O60507
unlikely_sY	O60508
potential_sY_Transmembrane	O60512
potential_sY_Golgi	O60512
potential_sY_Secreted	O60513
potential_sY_Transmembrane	O60513
potential_sY_Golgi	O60513
unlikely_sY	O60516
unlikely_sY	O60519
unlikely_sY	O60524
unlikely_sY	O60543
unlikely_sY	O60547
unlikely_sY	O60548
unlikely_sY	O60551
unlikely_sY	O60563
potential_sY_Secreted	O60565
unlikely_sY	O60566
potential_sY_Secreted	O60568
unlikely_sY	O60573
unlikely_sY	O60583
potential_sY_Transmembrane	O60602
potential_sY_Transmembrane	O60603
potential_sY_Golgi	O60603
unlikely_sY	O60609
unlikely_sY	O60610
unlikely_sY	O60613
potential_sY_Transmembrane	O60635
potential_sY_Transmembrane	O60636
unlikely_sY	O60641
potential_sY_Golgi	O60645
potential_sY_Transmembrane	O60656
unlikely_sY	O60658
unlikely_sY	O60662
unlikely_sY	O60663
unlikely_sY	O60664
potential_sY_Secreted	O60667
potential_sY_Transmembrane	O60667
potential_sY_Transmembrane	O60669
unlikely_sY	O60671
unlikely_sY	O60673
unlikely_sY	O60674
unlikely_sY	O60675
unlikely_sY	O60678
unlikely_sY	O60682
potential_sY_Transmembrane	O60683
unlikely_sY	O60684
potential_sY_Secreted	O60687
unlikely_sY	O60701
potential_sY_Transmembrane	O60704
potential_sY_Golgi	O60704
potential_sY_Transmembrane	O60706
unlikely_sY	O60711
unlikely_sY	O60716
potential_sY_Transmembrane	O60721
potential_sY_Transmembrane	O60725
unlikely_sY	O60729
potential_sY_Transmembrane	O60733
potential_sY_Transmembrane	O60741
unlikely_sY	O60749
potential_sY_Transmembrane	O60755
unlikely_sY	O60759
unlikely_sY	O60760
unlikely_sY	O60762
potential_sY_Golgi	O60763
potential_sY_Transmembrane	O60779
unlikely_sY	O60783
unlikely_sY	O60784
unlikely_sY	O60806
unlikely_sY	O60812
unlikely_sY	O60814
unlikely_sY	O60825
unlikely_sY	O60826
unlikely_sY	O60828
unlikely_sY	O60829
potential_sY_Transmembrane	O60830
potential_sY_Transmembrane	O60831
unlikely_sY	O60832
potential_sY_Transmembrane	O60840
unlikely_sY	O60841
potential_sY_Secreted	O60844
potential_sY_Golgi	O60844
potential_sY_Transmembrane	O60858
unlikely_sY	O60861
unlikely_sY	O60869
unlikely_sY	O60870
unlikely_sY	O60879
unlikely_sY	O60880
potential_sY_Secreted	O60882
potential_sY_Transmembrane	O60883
unlikely_sY	O60884
unlikely_sY	O60885
unlikely_sY	O60888
unlikely_sY	O60890
potential_sY_Transmembrane	O60894
potential_sY_Transmembrane	O60895
potential_sY_Transmembrane	O60896
unlikely_sY	O60902
potential_sY_Transmembrane	O60906
unlikely_sY	O60907
potential_sY_Transmembrane	O60909
potential_sY_Golgi	O60909
unlikely_sY	O60911
unlikely_sY	O60921
unlikely_sY	O60927
potential_sY_Transmembrane	O60928
unlikely_sY	O60930
potential_sY_Transmembrane	O60931
unlikely_sY	O60934
unlikely_sY	O60936
potential_sY_Secreted	O60938
potential_sY_Transmembrane	O60939
unlikely_sY	O60941
unlikely_sY	O60942
potential_sY_Secreted	O75015
potential_sY_Transmembrane	O75019
potential_sY_Transmembrane	O75022
potential_sY_Transmembrane	O75023
potential_sY_Transmembrane	O75027
unlikely_sY	O75030
unlikely_sY	O75031
unlikely_sY	O75037
unlikely_sY	O75038
unlikely_sY	O75044
potential_sY_Transmembrane	O75051
unlikely_sY	O75052
potential_sY_Transmembrane	O75054
potential_sY_Transmembrane	O75056
unlikely_sY	O75061
potential_sY_Transmembrane	O75063
potential_sY_Golgi	O75063
potential_sY_Transmembrane	O75069
potential_sY_Transmembrane	O75072
potential_sY_Golgi	O75072
potential_sY_Transmembrane	O75074
potential_sY_Secreted	O75077
potential_sY_Transmembrane	O75077
potential_sY_Transmembrane	O75078
potential_sY_Golgi	O75081
unlikely_sY	O75083
potential_sY_Transmembrane	O75084
potential_sY_Secreted	O75093
potential_sY_Secreted	O75094
potential_sY_Transmembrane	O75096
unlikely_sY	O75106
potential_sY_Transmembrane	O75110
potential_sY_Golgi	O75110
unlikely_sY	O75112
unlikely_sY	O75113
unlikely_sY	O75116
potential_sY_Transmembrane	O75121
potential_sY_Golgi	O75122
unlikely_sY	O75127
unlikely_sY	O75128
potential_sY_Transmembrane	O75129
unlikely_sY	O75131
unlikely_sY	O75132
unlikely_sY	O75140
unlikely_sY	O75143
potential_sY_Transmembrane	O75144
unlikely_sY	O75145
unlikely_sY	O75146
potential_sY_Golgi	O75147
unlikely_sY	O75150
unlikely_sY	O75151
unlikely_sY	O75152
potential_sY_Golgi	O75154
unlikely_sY	O75155
unlikely_sY	O75159
unlikely_sY	O75161
unlikely_sY	O75164
unlikely_sY	O75165
unlikely_sY	O75167
unlikely_sY	O75170
potential_sY_Secreted	O75173
unlikely_sY	O75175
unlikely_sY	O75177
unlikely_sY	O75179
unlikely_sY	O75182
potential_sY_Transmembrane	O75185
potential_sY_Golgi	O75185
unlikely_sY	O75190
unlikely_sY	O75191
potential_sY_Transmembrane	O75192
potential_sY_Transmembrane	O75197
potential_sY_Transmembrane	O75204
potential_sY_Golgi	O75204
unlikely_sY	O75208
unlikely_sY	O75223
unlikely_sY	O75251
unlikely_sY	O75293
potential_sY_Transmembrane	O75298
unlikely_sY	O75306
potential_sY_Transmembrane	O75309
potential_sY_Transmembrane	O75311
unlikely_sY	O75312
unlikely_sY	O75317
unlikely_sY	O75319
unlikely_sY	O75323
potential_sY_Transmembrane	O75324
unlikely_sY	O75326
unlikely_sY	O75330
unlikely_sY	O75334
potential_sY_Secreted	O75339
unlikely_sY	O75340
unlikely_sY	O75342
unlikely_sY	O75343
unlikely_sY	O75344
unlikely_sY	O75347
unlikely_sY	O75348
unlikely_sY	O75351
potential_sY_Secreted	O75354
potential_sY_Transmembrane	O75354
potential_sY_Golgi	O75354
potential_sY_Transmembrane	O75355
potential_sY_Secreted	O75356
unlikely_sY	O75360
unlikely_sY	O75362
unlikely_sY	O75364
unlikely_sY	O75365
unlikely_sY	O75366
unlikely_sY	O75367
unlikely_sY	O75368
unlikely_sY	O75369
unlikely_sY	O75376
potential_sY_Transmembrane	O75379
potential_sY_Golgi	O75379
potential_sY_Transmembrane	O75381
potential_sY_Golgi	O75382
unlikely_sY	O75385
potential_sY_Secreted	O75386
potential_sY_Transmembrane	O75387
unlikely_sY	O75390
potential_sY_Transmembrane	O75396
potential_sY_Golgi	O75396
potential_sY_Secreted	O75398
unlikely_sY	O75400
unlikely_sY	O75409
unlikely_sY	O75410
unlikely_sY	O75414
unlikely_sY	O75417
unlikely_sY	O75419
unlikely_sY	O75420
potential_sY_Transmembrane	O75425
potential_sY_Transmembrane	O75427
unlikely_sY	O75431
unlikely_sY	O75436
potential_sY_Transmembrane	O75438
unlikely_sY	O75439
potential_sY_Secreted	O75443
unlikely_sY	O75444
potential_sY_Secreted	O75445
potential_sY_Transmembrane	O75445
unlikely_sY	O75446
unlikely_sY	O75448
unlikely_sY	O75449
potential_sY_Transmembrane	O75452
potential_sY_Transmembrane	O75460
unlikely_sY	O75461
potential_sY_Secreted	O75462
unlikely_sY	O75469
potential_sY_Transmembrane	O75473
potential_sY_Golgi	O75473
unlikely_sY	O75475
potential_sY_Transmembrane	O75477
unlikely_sY	O75478
unlikely_sY	O75486
potential_sY_Secreted	O75487
unlikely_sY	O75489
unlikely_sY	O75494
unlikely_sY	O75496
potential_sY_Transmembrane	O75503
unlikely_sY	O75506
potential_sY_Transmembrane	O75508
potential_sY_Transmembrane	O75509
unlikely_sY	O75521
unlikely_sY	O75525
unlikely_sY	O75528
unlikely_sY	O75529
unlikely_sY	O75530
unlikely_sY	O75531
unlikely_sY	O75533
unlikely_sY	O75534
unlikely_sY	O75553
unlikely_sY	O75554
potential_sY_Secreted	O75556
potential_sY_Golgi	O75558
unlikely_sY	O75563
unlikely_sY	O75564
unlikely_sY	O75569
unlikely_sY	O75570
unlikely_sY	O75575
potential_sY_Transmembrane	O75578
potential_sY_Transmembrane	O75581
unlikely_sY	O75582
unlikely_sY	O75586
unlikely_sY	O75592
unlikely_sY	O75593
potential_sY_Secreted	O75594
unlikely_sY	O75600
unlikely_sY	O75602
unlikely_sY	O75603
unlikely_sY	O75604
unlikely_sY	O75607
unlikely_sY	O75608
potential_sY_Secreted	O75610
unlikely_sY	O75616
unlikely_sY	O75618
unlikely_sY	O75626
unlikely_sY	O75628
potential_sY_Secreted	O75629
potential_sY_Transmembrane	O75631
potential_sY_Secreted	O75636
unlikely_sY	O75638
unlikely_sY	O75643
unlikely_sY	O75648
unlikely_sY	O75663
unlikely_sY	O75665
potential_sY_Golgi	O75674
unlikely_sY	O75676
unlikely_sY	O75677
unlikely_sY	O75679
unlikely_sY	O75688
unlikely_sY	O75689
unlikely_sY	O75691
unlikely_sY	O75694
unlikely_sY	O75695
potential_sY_Transmembrane	O75712
potential_sY_Golgi	O75716
unlikely_sY	O75717
known_sY	O75718
potential_sY_Secreted	O75718
potential_sY_Transmembrane	O75746
unlikely_sY	O75747
potential_sY_Transmembrane	O75751
potential_sY_Transmembrane	O75752
potential_sY_Golgi	O75752
potential_sY_Transmembrane	O75762
unlikely_sY	O75771
unlikely_sY	O75781
potential_sY_Transmembrane	O75783
potential_sY_Transmembrane	O75787
unlikely_sY	O75791
unlikely_sY	O75792
potential_sY_Transmembrane	O75795
unlikely_sY	O75800
unlikely_sY	O75807
unlikely_sY	O75808
unlikely_sY	O75815
unlikely_sY	O75817
unlikely_sY	O75818
unlikely_sY	O75821
unlikely_sY	O75822
unlikely_sY	O75828
potential_sY_Secreted	O75829
potential_sY_Transmembrane	O75829
unlikely_sY	O75832
unlikely_sY	O75838
unlikely_sY	O75840
potential_sY_Transmembrane	O75841
potential_sY_Golgi	O75843
potential_sY_Transmembrane	O75844
potential_sY_Transmembrane	O75845
unlikely_sY	O75864
potential_sY_Golgi	O75865
potential_sY_Transmembrane	O75871
unlikely_sY	O75874
unlikely_sY	O75879
potential_sY_Transmembrane	O75880
potential_sY_Transmembrane	O75881
potential_sY_Secreted	O75882
potential_sY_Transmembrane	O75882
unlikely_sY	O75884
unlikely_sY	O75886
potential_sY_Secreted	O75888
unlikely_sY	O75891
unlikely_sY	O75896
unlikely_sY	O75897
potential_sY_Transmembrane	O75899
potential_sY_Transmembrane	O75900
potential_sY_Transmembrane	O75907
potential_sY_Transmembrane	O75908
unlikely_sY	O75909
potential_sY_Transmembrane	O75911
unlikely_sY	O75912
unlikely_sY	O75914
potential_sY_Transmembrane	O75915
unlikely_sY	O75916
unlikely_sY	O75920
potential_sY_Transmembrane	O75923
unlikely_sY	O75925
unlikely_sY	O75928
unlikely_sY	O75934
unlikely_sY	O75935
unlikely_sY	O75936
unlikely_sY	O75937
unlikely_sY	O75940
unlikely_sY	O75943
potential_sY_Secreted	O75951
unlikely_sY	O75952
unlikely_sY	O75955
unlikely_sY	O75956
unlikely_sY	O75962
unlikely_sY	O75969
unlikely_sY	O75970
unlikely_sY	O75971
potential_sY_Transmembrane	O75976
unlikely_sY	O75995
unlikely_sY	O76003
unlikely_sY	O76011
unlikely_sY	O76013
unlikely_sY	O76014
unlikely_sY	O76015
unlikely_sY	O76021
potential_sY_Transmembrane	O76024
unlikely_sY	O76027
unlikely_sY	O76031
potential_sY_Transmembrane	O76036
unlikely_sY	O76039
unlikely_sY	O76041
unlikely_sY	O76050
unlikely_sY	O76054
known_sY	O76061
potential_sY_Secreted	O76061
potential_sY_Transmembrane	O76062
unlikely_sY	O76064
unlikely_sY	O76070
unlikely_sY	O76071
unlikely_sY	O76074
unlikely_sY	O76075
potential_sY_Secreted	O76076
unlikely_sY	O76080
unlikely_sY	O76081
potential_sY_Transmembrane	O76082
potential_sY_Golgi	O76083
potential_sY_Transmembrane	O76090
potential_sY_Secreted	O76093
unlikely_sY	O76094
potential_sY_Transmembrane	O76095
potential_sY_Secreted	O76096
unlikely_sY	O77932
potential_sY_Transmembrane	O94759
unlikely_sY	O94760
unlikely_sY	O94761
unlikely_sY	O94762
unlikely_sY	O94763
potential_sY_Transmembrane	O94766
potential_sY_Golgi	O94766
potential_sY_Golgi	O94768
potential_sY_Secreted	O94769
unlikely_sY	O94776
potential_sY_Transmembrane	O94777
potential_sY_Transmembrane	O94778
unlikely_sY	O94779
unlikely_sY	O94782
unlikely_sY	O94788
unlikely_sY	O94804
unlikely_sY	O94805
unlikely_sY	O94806
unlikely_sY	O94808
unlikely_sY	O94810
potential_sY_Golgi	O94811
potential_sY_Golgi	O94812
potential_sY_Secreted	O94813
unlikely_sY	O94817
unlikely_sY	O94818
unlikely_sY	O94822
potential_sY_Transmembrane	O94823
potential_sY_Transmembrane	O94826
unlikely_sY	O94827
unlikely_sY	O94829
potential_sY_Golgi	O94830
unlikely_sY	O94832
unlikely_sY	O94842
unlikely_sY	O94850
unlikely_sY	O94851
unlikely_sY	O94855
potential_sY_Transmembrane	O94856
unlikely_sY	O94864
unlikely_sY	O94868
unlikely_sY	O94874
unlikely_sY	O94875
potential_sY_Transmembrane	O94876
unlikely_sY	O94880
unlikely_sY	O94885
potential_sY_Transmembrane	O94886
unlikely_sY	O94887
unlikely_sY	O94888
potential_sY_Transmembrane	O94898
unlikely_sY	O94900
potential_sY_Transmembrane	O94901
potential_sY_Transmembrane	O94905
unlikely_sY	O94906
potential_sY_Secreted	O94907
potential_sY_Transmembrane	O94910
potential_sY_Transmembrane	O94911
unlikely_sY	O94913
unlikely_sY	O94915
unlikely_sY	O94916
potential_sY_Secreted	O94919
unlikely_sY	O94921
potential_sY_Transmembrane	O94923
potential_sY_Golgi	O94923
unlikely_sY	O94925
unlikely_sY	O94927
unlikely_sY	O94929
potential_sY_Transmembrane	O94933
unlikely_sY	O94941
unlikely_sY	O94953
potential_sY_Golgi	O94955
potential_sY_Transmembrane	O94956
potential_sY_Secreted	O94964
potential_sY_Transmembrane	O94966
unlikely_sY	O94967
unlikely_sY	O94972
unlikely_sY	O94973
unlikely_sY	O94979
unlikely_sY	O94983
potential_sY_Transmembrane	O94985
potential_sY_Golgi	O94985
unlikely_sY	O94986
unlikely_sY	O94989
potential_sY_Transmembrane	O94991
unlikely_sY	O94992
unlikely_sY	O94993
unlikely_sY	O95045
potential_sY_Transmembrane	O95047
unlikely_sY	O95049
unlikely_sY	O95050
unlikely_sY	O95057
unlikely_sY	O95059
unlikely_sY	O95067
potential_sY_Transmembrane	O95069
potential_sY_Transmembrane	O95070
potential_sY_Golgi	O95070
unlikely_sY	O95071
unlikely_sY	O95072
unlikely_sY	O95073
unlikely_sY	O95096
unlikely_sY	O95104
unlikely_sY	O95125
potential_sY_Transmembrane	O95136
potential_sY_Transmembrane	O95139
potential_sY_Transmembrane	O95140
unlikely_sY	O95147
unlikely_sY	O95149
potential_sY_Secreted	O95150
potential_sY_Transmembrane	O95150
unlikely_sY	O95153
unlikely_sY	O95154
unlikely_sY	O95155
potential_sY_Transmembrane	O95159
potential_sY_Golgi	O95159
unlikely_sY	O95163
potential_sY_Golgi	O95166
potential_sY_Transmembrane	O95167
potential_sY_Transmembrane	O95168
potential_sY_Transmembrane	O95169
unlikely_sY	O95171
potential_sY_Transmembrane	O95180
unlikely_sY	O95182
potential_sY_Transmembrane	O95183
potential_sY_Golgi	O95183
potential_sY_Transmembrane	O95185
potential_sY_Secreted	O95196
potential_sY_Transmembrane	O95196
potential_sY_Golgi	O95196
potential_sY_Golgi	O95197
unlikely_sY	O95198
unlikely_sY	O95201
potential_sY_Transmembrane	O95202
potential_sY_Transmembrane	O95206
potential_sY_Golgi	O95208
potential_sY_Transmembrane	O95210
potential_sY_Transmembrane	O95214
unlikely_sY	O95218
unlikely_sY	O95219
unlikely_sY	O95229
unlikely_sY	O95231
unlikely_sY	O95232
potential_sY_Golgi	O95235
unlikely_sY	O95236
potential_sY_Transmembrane	O95237
unlikely_sY	O95238
unlikely_sY	O95239
unlikely_sY	O95243
unlikely_sY	O95248
potential_sY_Transmembrane	O95249
potential_sY_Golgi	O95249
unlikely_sY	O95251
potential_sY_Transmembrane	O95255
potential_sY_Transmembrane	O95256
unlikely_sY	O95257
potential_sY_Transmembrane	O95258
potential_sY_Transmembrane	O95259
unlikely_sY	O95263
potential_sY_Transmembrane	O95264
potential_sY_Golgi	O95267
potential_sY_Golgi	O95271
unlikely_sY	O95273
unlikely_sY	O95274
unlikely_sY	O95278
potential_sY_Transmembrane	O95279
potential_sY_Transmembrane	O95292
unlikely_sY	O95294
potential_sY_Golgi	O95295
potential_sY_Transmembrane	O95297
potential_sY_Transmembrane	O95298
unlikely_sY	O95299
unlikely_sY	O95302
unlikely_sY	O95319
unlikely_sY	O95340
potential_sY_Transmembrane	O95342
unlikely_sY	O95343
unlikely_sY	O95347
unlikely_sY	O95352
unlikely_sY	O95359
unlikely_sY	O95361
unlikely_sY	O95363
unlikely_sY	O95365
unlikely_sY	O95372
unlikely_sY	O95373
unlikely_sY	O95376
potential_sY_Transmembrane	O95377
unlikely_sY	O95379
unlikely_sY	O95382
potential_sY_Secreted	O95388
potential_sY_Secreted	O95389
potential_sY_Secreted	O95390
unlikely_sY	O95391
potential_sY_Secreted	O95393
unlikely_sY	O95394
potential_sY_Transmembrane	O95395
potential_sY_Golgi	O95395
unlikely_sY	O95396
unlikely_sY	O95398
potential_sY_Secreted	O95399
unlikely_sY	O95400
unlikely_sY	O95402
unlikely_sY	O95405
potential_sY_Transmembrane	O95406
potential_sY_Golgi	O95406
potential_sY_Secreted	O95407
unlikely_sY	O95409
potential_sY_Transmembrane	O95415
unlikely_sY	O95416
unlikely_sY	O95425
potential_sY_Transmembrane	O95427
potential_sY_Secreted	O95428
unlikely_sY	O95429
unlikely_sY	O95433
potential_sY_Transmembrane	O95436
potential_sY_Secreted	O95445
unlikely_sY	O95447
potential_sY_Secreted	O95450
potential_sY_Transmembrane	O95452
unlikely_sY	O95453
unlikely_sY	O95456
potential_sY_Secreted	O95460
potential_sY_Transmembrane	O95461
potential_sY_Golgi	O95461
unlikely_sY	O95466
potential_sY_Secreted	O95467
potential_sY_Transmembrane	O95470
potential_sY_Transmembrane	O95471
unlikely_sY	O95475
potential_sY_Transmembrane	O95476
potential_sY_Transmembrane	O95477
unlikely_sY	O95479
potential_sY_Transmembrane	O95484
unlikely_sY	O95486
unlikely_sY	O95487
potential_sY_Transmembrane	O95490
unlikely_sY	O95497
unlikely_sY	O95498
potential_sY_Transmembrane	O95500
unlikely_sY	O95503
potential_sY_Transmembrane	O95528
unlikely_sY	O95544
unlikely_sY	O95551
potential_sY_Transmembrane	O95562
potential_sY_Transmembrane	O95563
unlikely_sY	O95568
unlikely_sY	O95571
potential_sY_Transmembrane	O95573
unlikely_sY	O95600
unlikely_sY	O95602
unlikely_sY	O95613
unlikely_sY	O95619
potential_sY_Transmembrane	O95622
unlikely_sY	O95628
unlikely_sY	O95630
potential_sY_Secreted	O95631
potential_sY_Secreted	O95633
unlikely_sY	O95639
unlikely_sY	O95644
unlikely_sY	O95670
unlikely_sY	O95671
potential_sY_Transmembrane	O95672
potential_sY_Transmembrane	O95674
unlikely_sY	O95677
unlikely_sY	O95678
unlikely_sY	O95684
unlikely_sY	O95696
unlikely_sY	O95704
unlikely_sY	O95707
potential_sY_Secreted	O95711
unlikely_sY	O95714
potential_sY_Secreted	O95715
unlikely_sY	O95716
unlikely_sY	O95718
potential_sY_Golgi	O95721
potential_sY_Transmembrane	O95727
unlikely_sY	O95741
unlikely_sY	O95747
unlikely_sY	O95749
potential_sY_Secreted	O95750
unlikely_sY	O95751
potential_sY_Transmembrane	O95754
unlikely_sY	O95758
potential_sY_Secreted	O95760
potential_sY_Golgi	O95760
potential_sY_Transmembrane	O95772
unlikely_sY	O95777
unlikely_sY	O95782
unlikely_sY	O95785
unlikely_sY	O95786
unlikely_sY	O95789
unlikely_sY	O95793
unlikely_sY	O95801
potential_sY_Transmembrane	O95803
potential_sY_Golgi	O95803
potential_sY_Transmembrane	O95807
unlikely_sY	O95810
potential_sY_Secreted	O95813
unlikely_sY	O95816
unlikely_sY	O95817
unlikely_sY	O95819
unlikely_sY	O95822
unlikely_sY	O95831
potential_sY_Transmembrane	O95832
potential_sY_Transmembrane	O95833
unlikely_sY	O95834
unlikely_sY	O95835
unlikely_sY	O95837
unlikely_sY	O95843
potential_sY_Transmembrane	O95847
unlikely_sY	O95848
potential_sY_Transmembrane	O95858
potential_sY_Transmembrane	O95859
unlikely_sY	O95861
unlikely_sY	O95863
potential_sY_Transmembrane	O95864
unlikely_sY	O95865
potential_sY_Transmembrane	O95866
potential_sY_Golgi	O95866
unlikely_sY	O95867
unlikely_sY	O95868
potential_sY_Transmembrane	O95870
unlikely_sY	O95872
unlikely_sY	O95876
unlikely_sY	O95881
unlikely_sY	O95886
potential_sY_Secreted	O95897
unlikely_sY	O95900
unlikely_sY	O95905
potential_sY_Transmembrane	O95907
unlikely_sY	O95922
potential_sY_Secreted	O95925
unlikely_sY	O95926
unlikely_sY	O95931
unlikely_sY	O95932
unlikely_sY	O95935
unlikely_sY	O95936
potential_sY_Transmembrane	O95944
unlikely_sY	O95947
unlikely_sY	O95948
potential_sY_Golgi	O95954
potential_sY_Secreted	O95967
potential_sY_Secreted	O95968
potential_sY_Secreted	O95970
potential_sY_Golgi	O95970
potential_sY_Secreted	O95971
potential_sY_Secreted	O95972
potential_sY_Transmembrane	O95977
unlikely_sY	O95980
unlikely_sY	O95983
unlikely_sY	O95985
unlikely_sY	O95988
unlikely_sY	O95989
unlikely_sY	O95990
potential_sY_Transmembrane	O95992
potential_sY_Secreted	O95994
potential_sY_Golgi	O95995
potential_sY_Golgi	O95996
unlikely_sY	O95997
potential_sY_Secreted	O95998
unlikely_sY	O95999
unlikely_sY	O96000
unlikely_sY	O96004
potential_sY_Transmembrane	O96005
unlikely_sY	O96006
unlikely_sY	O96007
unlikely_sY	O96008
potential_sY_Secreted	O96009
potential_sY_Transmembrane	O96011
unlikely_sY	O96013
potential_sY_Secreted	O96014
unlikely_sY	O96015
unlikely_sY	O96017
unlikely_sY	O96018
unlikely_sY	O96019
unlikely_sY	O96020
potential_sY_Transmembrane	O96024
potential_sY_Golgi	O96024
unlikely_sY	O96028
unlikely_sY	O96033
unlikely_sY	O97980
potential_sY_Transmembrane	P00156
potential_sY_Transmembrane	P00167
unlikely_sY	P00325
unlikely_sY	P00326
unlikely_sY	P00338
unlikely_sY	P00352
unlikely_sY	P00367
unlikely_sY	P00374
unlikely_sY	P00387
unlikely_sY	P00390
potential_sY_Transmembrane	P00395
potential_sY_Transmembrane	P00403
potential_sY_Transmembrane	P00414
unlikely_sY	P00439
unlikely_sY	P00441
potential_sY_Secreted	P00450
known_sY	P00451
potential_sY_Secreted	P00451
unlikely_sY	P00480
potential_sY_Secreted	P00488
unlikely_sY	P00491
unlikely_sY	P00492
unlikely_sY	P00505
unlikely_sY	P00519
potential_sY_Secreted	P00533
potential_sY_Transmembrane	P00533
potential_sY_Golgi	P00533
unlikely_sY	P00540
unlikely_sY	P00558
unlikely_sY	P00568
potential_sY_Secreted	P00709
potential_sY_Secreted	P00734
potential_sY_Secreted	P00736
potential_sY_Secreted	P00738
potential_sY_Secreted	P00739
known_sY	P00740
potential_sY_Secreted	P00740
potential_sY_Secreted	P00742
potential_sY_Secreted	P00746
potential_sY_Secreted	P00747
potential_sY_Secreted	P00748
potential_sY_Secreted	P00749
potential_sY_Secreted	P00750
potential_sY_Secreted	P00751
potential_sY_Secreted	P00797
unlikely_sY	P00813
potential_sY_Transmembrane	P00846
unlikely_sY	P00915
unlikely_sY	P00918
unlikely_sY	P00966
potential_sY_Secreted	P00973
potential_sY_Secreted	P00995
potential_sY_Secreted	P01008
potential_sY_Secreted	P01009
potential_sY_Secreted	P01011
potential_sY_Secreted	P01019
potential_sY_Secreted	P01023
potential_sY_Secreted	P01024
potential_sY_Secreted	P01031
potential_sY_Secreted	P01033
potential_sY_Secreted	P01034
potential_sY_Secreted	P01036
potential_sY_Secreted	P01037
unlikely_sY	P01040
potential_sY_Secreted	P01042
unlikely_sY	P01100
unlikely_sY	P01106
potential_sY_Golgi	P01111
potential_sY_Golgi	P01112
unlikely_sY	P01116
potential_sY_Secreted	P01127
potential_sY_Transmembrane	P01130
potential_sY_Golgi	P01130
potential_sY_Transmembrane	P01133
potential_sY_Secreted	P01135
potential_sY_Transmembrane	P01135
potential_sY_Secreted	P01137
potential_sY_Secreted	P01138
potential_sY_Secreted	P01148
potential_sY_Secreted	P01160
potential_sY_Secreted	P01178
potential_sY_Secreted	P01185
potential_sY_Secreted	P01189
potential_sY_Secreted	P01210
potential_sY_Secreted	P01213
potential_sY_Secreted	P01215
potential_sY_Secreted	P01222
potential_sY_Secreted	P01225
potential_sY_Secreted	P01229
potential_sY_Secreted	P01236
potential_sY_Secreted	P01241
potential_sY_Secreted	P01242
potential_sY_Secreted	P01258
known_sY	P01266
potential_sY_Secreted	P01266
potential_sY_Secreted	P01270
potential_sY_Secreted	P01275
potential_sY_Secreted	P01282
potential_sY_Secreted	P01286
potential_sY_Secreted	P01298
potential_sY_Secreted	P01303
potential_sY_Secreted	P01308
potential_sY_Secreted	P01344
known_sY	P01350
potential_sY_Secreted	P01350
potential_sY_Secreted	P01374
potential_sY_Secreted	P01375
potential_sY_Transmembrane	P01375
[truncated: 19,416 more rows]
