# Supplementary material for: Searching for Sulfotyrosines (sY) in a HA(pY)STACK
Source: J Proteome Res. 2025 Feb 5;24(3):1250–64. doi: 10.1021/acs.jproteome.4c00907 (PMC11894665; doi:10.1021/acs.jproteome.4c00907)
Supplement: Supplementary file 7 — pr4c00907_si_007.xlsx [file pr4c00907_si_007.xlsx]

## Sheet: USIs_to_share_v4
NB: for some CPTAC datasets the USI tool required a 'workaround' where CPTAC CollectionID would be converted ti PXD CollectionID . Implementation of USI with CPTAC CollectionID is in development and thus the generated USIs may need to be modified in the future when the USI tool gets updated. The current workaround replaces CPTAC_S0 in the CPTAC CollectionID with PXD9999.
peptidoform_id	USI_workaround	USI_with_one_sulfo	USI_with_two_sulfo	calibrated_error	protein_ID	protein_name	dataset_ID	spectrum	native_id	pre_neutral_mass	calc_neutral_mass	ppm_error	da_error	z	rt	peptide	mod_peptide	pre	post	pp_prob	ip_prob	matched_ions	total_ions	protein	alt_protein	Decoy	decoy_count	row_count	target_count	FDR	q_value
ELEHNAEETYGENDENTDDKNNDGEEQEVR_Y243_1	mzspec:PXD008373:0000_Fusion3_CNHPP_TiO2_L047_T_5_50per_F2_R1:scan:18621:ELEHNAEETY[Phospho]GENDENTDDKNNDGEEQEVR/3	mzspec:PXD008373:0000_Fusion3_CNHPP_TiO2_L047_T_5_50per_F2_R1:scan:18621:ELEHNAEETY{Sulfo}GENDENTDDKNNDGEEQEVR/3		-0.003304	O00461	GOLI4_HUMAN	PXD008373-CNHPP_HCC-Phospho-Tumor_S-III	0000_Fusion3_CNHPP_TiO2_L047_T_5_50per_F2_R1.18621.18621.3	controllerType=0 controllerNumber=1 scan=18621	3601.39	3601.39	-0.627259	-0.002259	3	1616.97	ELEHNAEETYGENDENTDDKNNDGEEQEVR	ELEHNAEETY[243]GENDENTDDKNNDGEEQEVR	R	D	1	0.999999	26	116	NX_O00461-1	NA	0	0	37768	37768	0	0
ELEHNAEETYGENDENTDDKNNDGEEQEVR_Y243_1	mzspec:PXD008373:0000_Fusion3_CNHPP_TiO2_L047_T_0_50per_F3_R1:scan:23000:ELEHNAEETY[Phospho]GENDENTDDKNNDGEEQEVR/4	mzspec:PXD008373:0000_Fusion3_CNHPP_TiO2_L047_T_0_50per_F3_R1:scan:23000:ELEHNAEETY{Sulfo}GENDENTDDKNNDGEEQEVR/4		-0.010115	O00461	GOLI4_HUMAN	PXD008373-CNHPP_HCC-Phospho-Tumor_S-III	0000_Fusion3_CNHPP_TiO2_L047_T_0_50per_F3_R1.23000.23000.4	controllerType=0 controllerNumber=1 scan=23000	3601.38	3601.39	-2.17306	-0.007826	4	1631.84	ELEHNAEETYGENDENTDDKNNDGEEQEVR	ELEHNAEETY[243]GENDENTDDKNNDGEEQEVR	R	D	1	0.999999	40	174	NX_O00461-1	NA	0	1	146460	146459	6.82784943226432e-06	5.85747589648669e-06
ELEHNAEETYGENDENTDDKNNDGEEQEVR_Y243_1	mzspec:PXD008373:Phospho_Fusion3_CNHPP_TiO2_L104_T_0_50per_F3_R1:scan:20304:ELEHNAEETY[Phospho]GENDENTDDKNNDGEEQEVR/3	mzspec:PXD008373:Phospho_Fusion3_CNHPP_TiO2_L104_T_0_50per_F3_R1:scan:20304:ELEHNAEETY{Sulfo}GENDENTDDKNNDGEEQEVR/3		-5e-07	O00461	GOLI4_HUMAN	PXD008373-CNHPP_HCC-Phospho-Tumor_S-III	Phospho_Fusion3_CNHPP_TiO2_L104_T_0_50per_F3_R1.20304.20304.3	controllerType=0 controllerNumber=1 scan=20304	3601.39	3601.39	1.91481	0.006896	3	1403.9	ELEHNAEETYGENDENTDDKNNDGEEQEVR	ELEHNAEETY[243]GENDENTDDKNNDGEEQEVR	R	D	0.9999	0.99992	24	116	NX_O00461-1	NA	0	2	175460	175458	1.13987392994335e-05	1.10524716089636e-05
ELEHNAEETYGENDENTDDKNNDGEEQEVR_Y243_1	mzspec:PXD008373:0000_Fusion3_CNHPP_TiO2_L104_T_0_50per_F3_R1:scan:20304:ELEHNAEETY[Phospho]GENDENTDDKNNDGEEQEVR/3	mzspec:PXD008373:0000_Fusion3_CNHPP_TiO2_L104_T_0_50per_F3_R1:scan:20304:ELEHNAEETY{Sulfo}GENDENTDDKNNDGEEQEVR/3		-5e-07	O00461	GOLI4_HUMAN	PXD008373-CNHPP_HCC-Phospho-Tumor_S-III	0000_Fusion3_CNHPP_TiO2_L104_T_0_50per_F3_R1.20304.20304.3	controllerType=0 controllerNumber=1 scan=20304	3601.39	3601.39	1.91481	0.006896	3	1403.9	ELEHNAEETYGENDENTDDKNNDGEEQEVR	ELEHNAEETY[243]GENDENTDDKNNDGEEQEVR	R	D	0.9999	0.99992	24	116	NX_O00461-1	NA	0	3	192319	192316	1.55993261091121e-05	1.45441147239769e-05
ELEHNAEETYGENDENTDDKNNDGEEQEVR_Y243_1	mzspec:PXD008373:L083_Human_Liver_Cancer_T_TiO2_50per_F3_R1:scan:28310:ELEHNAEETY[Phospho]GENDENTDDKNNDGEEQEVR/3	mzspec:PXD008373:L083_Human_Liver_Cancer_T_TiO2_50per_F3_R1:scan:28310:ELEHNAEETY{Sulfo}GENDENTDDKNNDGEEQEVR/3		-0.007731	O00461	GOLI4_HUMAN	PXD008373-CNHPP_HCC-Phospho-Tumor_S-III	L083_Human_Liver_Cancer_T_TiO2_50per_F3_R1.28310.28310.3	controllerType=0 controllerNumber=1 scan=28310	3601.38	3601.39	-2.15251	-0.007752	3	1850.8	ELEHNAEETYGENDENTDDKNNDGEEQEVR	ELEHNAEETY[243]GENDENTDDKNNDGEEQEVR	R	D	0.9999	0.999986	29	116	NX_O00461-1	NA	0	4	212853	212849	1.87926652227636e-05	1.67041117170992e-05
ELEHNAEETYGENDENTDDKNNDGEEQEVR_Y243_1	mzspec:PXD008373:4491_Fusion3_CNHPP_TiO2_L082_T_0_F1_R1:scan:20637:ELEHNAEETY[Phospho]GENDENTDDKNNDGEEQEVR/3	mzspec:PXD008373:4491_Fusion3_CNHPP_TiO2_L082_T_0_F1_R1:scan:20637:ELEHNAEETY{Sulfo}GENDENTDDKNNDGEEQEVR/3		-0.003504	O00461	GOLI4_HUMAN	PXD008373-CNHPP_HCC-Phospho-Tumor_S-III	4491_Fusion3_CNHPP_TiO2_L082_T_0_F1_R1.20637.20637.3	controllerType=0 controllerNumber=1 scan=20637	3601.4	3601.39	2.62676	0.00946	3	1495.67	ELEHNAEETYGENDENTDDKNNDGEEQEVR	ELEHNAEETY[243]GENDENTDDKNNDGEEQEVR	R	D	0.9998	0.999971	32	116	NX_O00461-1	NA	0	6	256338	256332	2.34071438603062e-05	2.33929984755563e-05
ELEHNAEETYGENDENTDDKNNDGEEQEVR_Y243_1	mzspec:PXD008373:L078_Human_Liver_Cancer_T_TiO2_50per_F1_R1:scan:25252:ELEHNAEETY[Phospho]GENDENTDDKNNDGEEQEVR/3	mzspec:PXD008373:L078_Human_Liver_Cancer_T_TiO2_50per_F1_R1:scan:25252:ELEHNAEETY{Sulfo}GENDENTDDKNNDGEEQEVR/3		-0.006987	O00461	GOLI4_HUMAN	PXD008373-CNHPP_HCC-Phospho-Tumor_S-III	L078_Human_Liver_Cancer_T_TiO2_50per_F1_R1.25252.25252.3	controllerType=0 controllerNumber=1 scan=25252	3601.38	3601.39	-1.54246	-0.005555	3	1799.14	ELEHNAEETYGENDENTDDKNNDGEEQEVR	ELEHNAEETY[243]GENDENTDDKNNDGEEQEVR	R	D	0.9994	0.99952	27	116	NX_O00461-1	NA	0	23	314294	314271	7.31852445819054e-05	7.00702530450095e-05
ELEHNAEETYGENDENTDDKNNDGEEQEVR_Y243_1	mzspec:PXD008373:Phospho_Fusion3_CNHPP_TiO2_L056_T_0_50per_F3_R1:scan:20342:ELEHNAEETY[Phospho]GENDENTDDKNNDGEEQEVR/3	mzspec:PXD008373:Phospho_Fusion3_CNHPP_TiO2_L056_T_0_50per_F3_R1:scan:20342:ELEHNAEETY{Sulfo}GENDENTDDKNNDGEEQEVR/3		-0.013664	O00461	GOLI4_HUMAN	PXD008373-CNHPP_HCC-Phospho-Tumor_S-III	Phospho_Fusion3_CNHPP_TiO2_L056_T_0_50per_F3_R1.20342.20342.3	controllerType=0 controllerNumber=1 scan=20342	3601.38	3601.39	-1.74572	-0.006287	3	1430.86	ELEHNAEETYGENDENTDDKNNDGEEQEVR	ELEHNAEETY[243]GENDENTDDKNNDGEEQEVR	R	D	0.9994	0.999914	28	116	NX_O00461-1	NA	0	23	318940	318917	7.21190780046219e-05	7.00702530450095e-05
ELEHNAEETYGENDENTDDKNNDGEEQEVR_Y243_1	mzspec:PXD008373:0000_Fusion3_CNHPP_TiO2_L056_T_0_50per_F3_R1:scan:20342:ELEHNAEETY[Phospho]GENDENTDDKNNDGEEQEVR/3	mzspec:PXD008373:0000_Fusion3_CNHPP_TiO2_L056_T_0_50per_F3_R1:scan:20342:ELEHNAEETY{Sulfo}GENDENTDDKNNDGEEQEVR/3		-0.013664	O00461	GOLI4_HUMAN	PXD008373-CNHPP_HCC-Phospho-Tumor_S-III	0000_Fusion3_CNHPP_TiO2_L056_T_0_50per_F3_R1.20342.20342.3	controllerType=0 controllerNumber=1 scan=20342	3601.38	3601.39	-1.74572	-0.006287	3	1430.86	ELEHNAEETYGENDENTDDKNNDGEEQEVR	ELEHNAEETY[243]GENDENTDDKNNDGEEQEVR	R	D	0.9994	0.999914	28	116	NX_O00461-1	NA	0	23	318998	318975	7.21059644172741e-05	7.00702530450095e-05
ELEHNAEETYGENDENTDDKNNDGEEQEVR_Y243_1	mzspec:PXD008373:L070_Human_Liver_cancer_TiO2_T_50per_F1_R1:scan:24335:ELEHNAEETY[Phospho]GENDENTDDKNNDGEEQEVR/3	mzspec:PXD008373:L070_Human_Liver_cancer_TiO2_T_50per_F1_R1:scan:24335:ELEHNAEETY{Sulfo}GENDENTDDKNNDGEEQEVR/3		-0.001528	O00461	GOLI4_HUMAN	PXD008373-CNHPP_HCC-Phospho-Tumor_S-III	L070_Human_Liver_cancer_TiO2_T_50per_F1_R1.24335.24335.3	controllerType=0 controllerNumber=1 scan=24335	3601.39	3601.39	1.30477	0.004699	3	1580.14	ELEHNAEETYGENDENTDDKNNDGEEQEVR	ELEHNAEETY[243]GENDENTDDKNNDGEEQEVR	R	D	0.9993	0.9999	26	116	NX_O00461-1	NA	0	23	326402	326379	7.04702202041185e-05	7.00702530450095e-05
ELEHNAEETYGENDENTDDKNNDGEEQEVR_Y243_1	mzspec:PXD008373:L074_Liver_cancer_T_TiO2_50per_F3_R1:scan:48072:ELEHNAEETY[Phospho]GENDENTDDKNNDGEEQEVR/3	mzspec:PXD008373:L074_Liver_cancer_T_TiO2_50per_F3_R1:scan:48072:ELEHNAEETY{Sulfo}GENDENTDDKNNDGEEQEVR/3		-0.028656	O00461	GOLI4_HUMAN	PXD008373-CNHPP_HCC-Phospho-Tumor_S-III	L074_Liver_cancer_T_TiO2_50per_F3_R1.48072.48072.3	controllerType=0 controllerNumber=1 scan=48072	3601.35	3601.39	-9.06714	-0.032654	3	2989.26	ELEHNAEETYGENDENTDDKNNDGEEQEVR	ELEHNAEETY[243]GENDENTDDKNNDGEEQEVR	R	D	0.9992	0.999885	28	116	NX_O00461-1	NA	0	28	340005	339977	8.23585124876095e-05	8.18689512002573e-05
ELEHNAEETYGENDENTDDKNNDGEEQEVR_Y243_1	mzspec:PXD008373:L078_Human_Liver_Cancer_T_TiO2_50per_F1_R1:scan:25648:ELEHNAEETY[Phospho]GENDENTDDKNNDGEEQEVR/3	mzspec:PXD008373:L078_Human_Liver_Cancer_T_TiO2_50per_F1_R1:scan:25648:ELEHNAEETY{Sulfo}GENDENTDDKNNDGEEQEVR/3		-0.014311	O00461	GOLI4_HUMAN	PXD008373-CNHPP_HCC-Phospho-Tumor_S-III	L078_Human_Liver_Cancer_T_TiO2_50per_F1_R1.25648.25648.3	controllerType=0 controllerNumber=1 scan=25648	3601.37	3601.39	-3.57613	-0.012879	3	1818.84	ELEHNAEETYGENDENTDDKNNDGEEQEVR	ELEHNAEETY[243]GENDENTDDKNNDGEEQEVR	R	D	0.9989	0.998901	26	116	NX_O00461-1	NA	0	33	354721	354688	9.3039516420065e-05	9.28910219419853e-05
ELEHNAEETYGENDENTDDKNNDGEEQEVR_Y243_1	mzspec:PXD008373:L078_Human_Liver_Cancer_T_TiO2_50per_F3_R1:scan:27253:ELEHNAEETY[Phospho]GENDENTDDKNNDGEEQEVR/3	mzspec:PXD008373:L078_Human_Liver_Cancer_T_TiO2_50per_F3_R1:scan:27253:ELEHNAEETY{Sulfo}GENDENTDDKNNDGEEQEVR/3		-0.000559	O00461	GOLI4_HUMAN	PXD008373-CNHPP_HCC-Phospho-Tumor_S-III	L078_Human_Liver_Cancer_T_TiO2_50per_F3_R1.27253.27253.3	controllerType=0 controllerNumber=1 scan=27253	3601.39	3601.39	-0.322098	-0.00116	3	1811.64	ELEHNAEETYGENDENTDDKNNDGEEQEVR	ELEHNAEETY[243]GENDENTDDKNNDGEEQEVR	R	D	0.9989	0.999842	29	116	NX_O00461-1	NA	0	38	359211	359173	0.000105799	0.000105458
ELEHNAEETYGENDENTDDKNNDGEEQEVR_Y243_1	mzspec:PXD008373:Phospho_Fusion3_CNHPP_TiO2_L056_T_0_50per_F3_R1:scan:20417:ELEHNAEETY[Phospho]GENDENTDDKNNDGEEQEVR/4	mzspec:PXD008373:Phospho_Fusion3_CNHPP_TiO2_L056_T_0_50per_F3_R1:scan:20417:ELEHNAEETY{Sulfo}GENDENTDDKNNDGEEQEVR/4		-0.010077	O00461	GOLI4_HUMAN	PXD008373-CNHPP_HCC-Phospho-Tumor_S-III	Phospho_Fusion3_CNHPP_TiO2_L056_T_0_50per_F3_R1.20417.20417.4	controllerType=0 controllerNumber=1 scan=20417	3601.38	3601.39	-0.749712	-0.0027	4	1435.09	ELEHNAEETYGENDENTDDKNNDGEEQEVR	ELEHNAEETY[243]GENDENTDDKNNDGEEQEVR	R	D	0.9987	0.999308	35	174	NX_O00461-1	NA	0	45	366259	366214	0.000122879	0.000122595
ELEHNAEETYGENDENTDDKNNDGEEQEVR_Y243_1	mzspec:PXD008373:0000_Fusion3_CNHPP_TiO2_L056_T_0_50per_F3_R1:scan:20417:ELEHNAEETY[Phospho]GENDENTDDKNNDGEEQEVR/4	mzspec:PXD008373:0000_Fusion3_CNHPP_TiO2_L056_T_0_50per_F3_R1:scan:20417:ELEHNAEETY{Sulfo}GENDENTDDKNNDGEEQEVR/4		-0.010077	O00461	GOLI4_HUMAN	PXD008373-CNHPP_HCC-Phospho-Tumor_S-III	0000_Fusion3_CNHPP_TiO2_L056_T_0_50per_F3_R1.20417.20417.4	controllerType=0 controllerNumber=1 scan=20417	3601.38	3601.39	-0.749712	-0.0027	4	1435.09	ELEHNAEETYGENDENTDDKNNDGEEQEVR	ELEHNAEETY[243]GENDENTDDKNNDGEEQEVR	R	D	0.9987	0.999308	35	174	NX_O00461-1	NA	0	45	366530	366485	0.000122788	0.000122595
ELEHNAEETYGENDENTDDKNNDGEEQEVR_Y243_1	mzspec:PXD008373:L098_human_Liver_cancer_T_50per_TiO2_F3_R1:scan:23584:ELEHNAEETY[Phospho]GENDENTDDKNNDGEEQEVR/3	mzspec:PXD008373:L098_human_Liver_cancer_T_50per_TiO2_F3_R1:scan:23584:ELEHNAEETY{Sulfo}GENDENTDDKNNDGEEQEVR/3		-0.006422	O00461	GOLI4_HUMAN	PXD008373-CNHPP_HCC-Phospho-Tumor_S-III	L098_human_Liver_cancer_T_50per_TiO2_F3_R1.23584.23584.3	controllerType=0 controllerNumber=1 scan=23584	3601.38	3601.39	-1.74572	-0.006287	3	1620.33	ELEHNAEETYGENDENTDDKNNDGEEQEVR	ELEHNAEETY[243]GENDENTDDKNNDGEEQEVR	R	D	0.996	0.996798	30	116	NX_O00461-1	NA	0	120	445399	445279	0.000269494	0.000269401
ELEHNAEETYGENDENTDDKNNDGEEQEVR_Y243_1	mzspec:PXD008373:20150528_liver_TiO2_L029_T_0:scan:24976:ELEHNAEETY[Phospho]GENDENTDDKNNDGEEQEVR/3	mzspec:PXD008373:20150528_liver_TiO2_L029_T_0:scan:24976:ELEHNAEETY{Sulfo}GENDENTDDKNNDGEEQEVR/3		-0.022614	O00461	GOLI4_HUMAN	PXD008373-CNHPP_HCC-Phospho-Tumor_S-III	20150528_liver_TiO2_L029_T_0.24976.24976.3	controllerType=0 controllerNumber=1 scan=24976	3601.36	3601.39	-6.93182	-0.024964	3	1518.55	ELEHNAEETYGENDENTDDKNNDGEEQEVR	ELEHNAEETY[243]GENDENTDDKNNDGEEQEVR	R	D	0.996	0.996006	29	116	NX_O00461-1	NA	0	122	446412	446290	0.000273365	0.000273219
ELEHNAEETYGENDENTDDKNNDGEEQEVR_Y243_1	mzspec:PXD008373:4493_Fusion3_CNHPP_TiO2_L102_T_0_F1_R1:scan:19475:ELEHNAEETY[Phospho]GENDENTDDKNNDGEEQEVR/4	mzspec:PXD008373:4493_Fusion3_CNHPP_TiO2_L102_T_0_F1_R1:scan:19475:ELEHNAEETY{Sulfo}GENDENTDDKNNDGEEQEVR/4		0.00281	O00461	GOLI4_HUMAN	PXD008373-CNHPP_HCC-Phospho-Tumor_S-III	4493_Fusion3_CNHPP_TiO2_L102_T_0_F1_R1.19475.19475.4	controllerType=0 controllerNumber=1 scan=19475	3601.4	3601.39	4.53795	0.016343	4	1443.2	ELEHNAEETYGENDENTDDKNNDGEEQEVR	ELEHNAEETY[243]GENDENTDDKNNDGEEQEVR	R	D	0.9952	0.997443	42	174	NX_O00461-1	NA	0	148	458394	458246	0.000322971	0.000322787
ELEHNAEETYGENDENTDDKNNDGEEQEVR_Y243_1	mzspec:PXD008373:20150528_liver_TiO2_L029_T_2:scan:21513:ELEHNAEETY[Phospho]GENDENTDDKNNDGEEQEVR/3	mzspec:PXD008373:20150528_liver_TiO2_L029_T_2:scan:21513:ELEHNAEETY{Sulfo}GENDENTDDKNNDGEEQEVR/3		-0.019355	O00461	GOLI4_HUMAN	PXD008373-CNHPP_HCC-Phospho-Tumor_S-III	20150528_liver_TiO2_L029_T_2.21513.21513.3	controllerType=0 controllerNumber=1 scan=21513	3601.37	3601.39	-3.77967	-0.013612	3	1565.59	ELEHNAEETYGENDENTDDKNNDGEEQEVR	ELEHNAEETY[243]GENDENTDDKNNDGEEQEVR	R	D	0.9656	0.995008	23	116	NX_O00461-1	NA	0	1000	626479	625479	0.00159877	0.00159852
ELEHNAEETYGENDENTDDKNNDGEEQEVR_Y243_1	mzspec:PXD008373:20150129_human_liver_cancer_TiO2_50per_L084_T_0:scan:26466:ELEHNAEETY[Phospho]GENDENTDDKNNDGEEQEVR/3	mzspec:PXD008373:20150129_human_liver_cancer_TiO2_50per_L084_T_0:scan:26466:ELEHNAEETY{Sulfo}GENDENTDDKNNDGEEQEVR/3		-0.015863	O00461	GOLI4_HUMAN	PXD008373-CNHPP_HCC-Phospho-Tumor_S-III	20150129_human_liver_cancer_TiO2_50per_L084_T_0.26466.26466.3	controllerType=0 controllerNumber=1 scan=26466	3601.37	3601.39	-4.08455	-0.01471	3	1630.86	ELEHNAEETYGENDENTDDKNNDGEEQEVR	ELEHNAEETY[243]GENDENTDDKNNDGEEQEVR	R	D	0.9647	0.994876	22	116	NX_O00461-1	NA	0	1029	628825	627796	0.00163907	0.00163899
ELEHNAEETYGENDENTDDKNNDGEEQEVR_Y243_1	mzspec:PXD008373:20150129_human_liver_cancer_TiO2_50per_L084_T_0:scan:26850:ELEHNAEETY[Phospho]GENDENTDDKNNDGEEQEVR/3	mzspec:PXD008373:20150129_human_liver_cancer_TiO2_50per_L084_T_0:scan:26850:ELEHNAEETY{Sulfo}GENDENTDDKNNDGEEQEVR/3		-0.024286	O00461	GOLI4_HUMAN	PXD008373-CNHPP_HCC-Phospho-Tumor_S-III	20150129_human_liver_cancer_TiO2_50per_L084_T_0.26850.26850.3	controllerType=0 controllerNumber=1 scan=26850	3601.36	3601.39	-6.4234	-0.023133	3	1650.49	ELEHNAEETYGENDENTDDKNNDGEEQEVR	ELEHNAEETY[243]GENDENTDDKNNDGEEQEVR	R	D	0.9303	0.989743	31	116	NX_O00461-1	NA	0	2236	703964	701728	0.00318642	0.00318642
ELEHNAEETYGENDENTDDKNNDGEEQEVR_Y243_1	mzspec:PXD008373:20150407_liver_TiO2_L017_T_2:scan:23433:ELEHNAEETY[Phospho]GENDENTDDKNNDGEEQEVR/3	mzspec:PXD008373:20150407_liver_TiO2_L017_T_2:scan:23433:ELEHNAEETY{Sulfo}GENDENTDDKNNDGEEQEVR/3		-0.004275	O00461	GOLI4_HUMAN	PXD008373-CNHPP_HCC-Phospho-Tumor_S-III	20150407_liver_TiO2_L017_T_2.23433.23433.3	controllerType=0 controllerNumber=1 scan=23433	3601.38	3601.39	-1.33893	-0.004822	3	1559.38	ELEHNAEETYGENDENTDDKNNDGEEQEVR	ELEHNAEETY[243]GENDENTDDKNNDGEEQEVR	R	D	0.8071	0.969923	19	116	NX_O00461-1	NA	0	7769	845890	838121	0.00926954	0.00926948
ELEHNAEETYGENDENTDDKNNDGEEQEVR_Y243_1	mzspec:PXD008373:L083_Human_Liver_Cancer_P_TiO2_50per_F1_R1:scan:24039:ELEHNAEETY[Phospho]GENDENTDDKNNDGEEQEVR/3	mzspec:PXD008373:L083_Human_Liver_Cancer_P_TiO2_50per_F1_R1:scan:24039:ELEHNAEETY{Sulfo}GENDENTDDKNNDGEEQEVR/3		-0.009121	O00461	GOLI4_HUMAN	PXD008373-CNHPP_HCC-Phospho-nonTumor_S-III	L083_Human_Liver_Cancer_P_TiO2_50per_F1_R1.24039.24039.3	controllerType=0 controllerNumber=1 scan=24039	3601.38	3601.39	-2.35604	-0.008485	3	1808	ELEHNAEETYGENDENTDDKNNDGEEQEVR	ELEHNAEETY[243]GENDENTDDKNNDGEEQEVR	R	D	1	0.999999	29	116	NX_O00461-1	NA	0	1	39603	39602	2.52512499368719e-05	6.59970169348345e-06
ELEHNAEETYGENDENTDDKNNDGEEQEVR_Y243_1	mzspec:PXD008373:4493_Fusion3_CNHPP_TiO2_L102_P_0_F1_R1:scan:18099:ELEHNAEETY[Phospho]GENDENTDDKNNDGEEQEVR/4	mzspec:PXD008373:4493_Fusion3_CNHPP_TiO2_L102_P_0_F1_R1:scan:18099:ELEHNAEETY{Sulfo}GENDENTDDKNNDGEEQEVR/4		-0.0027345	O00461	GOLI4_HUMAN	PXD008373-CNHPP_HCC-Phospho-nonTumor_S-III	4493_Fusion3_CNHPP_TiO2_L102_P_0_F1_R1.18099.18099.4	controllerType=0 controllerNumber=1 scan=18099	3601.4	3601.39	3.04659	0.010972	4	1460.04	ELEHNAEETYGENDENTDDKNNDGEEQEVR	ELEHNAEETY[243]GENDENTDDKNNDGEEQEVR	R	D	1	0.999999	39	174	NX_O00461-1	NA	0	1	84348	84347	1.18557862164629e-05	6.59970169348345e-06
ELEHNAEETYGENDENTDDKNNDGEEQEVR_Y243_1	mzspec:PXD008373:L074_Liver_cancer_P_TiO2_50per_F3_R1:scan:27294:ELEHNAEETY[Phospho]GENDENTDDKNNDGEEQEVR/3	mzspec:PXD008373:L074_Liver_cancer_P_TiO2_50per_F3_R1:scan:27294:ELEHNAEETY{Sulfo}GENDENTDDKNNDGEEQEVR/3		-0.011768	O00461	GOLI4_HUMAN	PXD008373-CNHPP_HCC-Phospho-nonTumor_S-III	L074_Liver_cancer_P_TiO2_50per_F3_R1.27294.27294.3	controllerType=0 controllerNumber=1 scan=27294	3601.37	3601.39	-4.08455	-0.01471	3	1860.51	ELEHNAEETYGENDENTDDKNNDGEEQEVR	ELEHNAEETY[243]GENDENTDDKNNDGEEQEVR	R	D	1	0.999999	31	116	NX_O00461-1	NA	0	1	105519	105518	9.47705604730946e-06	6.59970169348345e-06
ELEHNAEETYGENDENTDDKNNDGEEQEVR_Y243_1	mzspec:PXD008373:20150409_liver_TiO2_L086_P_2:scan:22087:ELEHNAEETY[Phospho]GENDENTDDKNNDGEEQEVR/3	mzspec:PXD008373:20150409_liver_TiO2_L086_P_2:scan:22087:ELEHNAEETY{Sulfo}GENDENTDDKNNDGEEQEVR/3		-0.007368	O00461	GOLI4_HUMAN	PXD008373-CNHPP_HCC-Phospho-nonTumor_S-III	20150409_liver_TiO2_L086_P_2.22087.22087.3	controllerType=0 controllerNumber=1 scan=22087	3601.38	3601.39	-2.45767	-0.008851	3	1500.64	ELEHNAEETYGENDENTDDKNNDGEEQEVR	ELEHNAEETY[243]GENDENTDDKNNDGEEQEVR	R	D	1	0.999999	25	116	NX_O00461-1	NA	0	1	110337	110336	9.06322505800464e-06	6.59970169348345e-06
ELEHNAEETYGENDENTDDKNNDGEEQEVR_Y243_1	mzspec:PXD008373:20150407_liver_TiO2_L017_P_0:scan:26889:ELEHNAEETY[Phospho]GENDENTDDKNNDGEEQEVR/3	mzspec:PXD008373:20150407_liver_TiO2_L017_P_0:scan:26889:ELEHNAEETY{Sulfo}GENDENTDDKNNDGEEQEVR/3		-0.016436	O00461	GOLI4_HUMAN	PXD008373-CNHPP_HCC-Phospho-nonTumor_S-III	20150407_liver_TiO2_L017_P_0.26889.26889.3	controllerType=0 controllerNumber=1 scan=26889	3601.37	3601.39	-4.79651	-0.017274	3	1588.83	ELEHNAEETYGENDENTDDKNNDGEEQEVR	ELEHNAEETY[243]GENDENTDDKNNDGEEQEVR	R	D	1	0.999999	30	116	NX_O00461-1	NA	0	1	116945	116944	8.55110138185798e-06	6.59970169348345e-06
ELEHNAEETYGENDENTDDKNNDGEEQEVR_Y243_1	mzspec:PXD008373:Phospho_liver_TiO2_50per_L059_P_0:scan:25967:ELEHNAEETY[Phospho]GENDENTDDKNNDGEEQEVR/3	mzspec:PXD008373:Phospho_liver_TiO2_50per_L059_P_0:scan:25967:ELEHNAEETY{Sulfo}GENDENTDDKNNDGEEQEVR/3		-0.00789	O00461	GOLI4_HUMAN	PXD008373-CNHPP_HCC-Phospho-nonTumor_S-III	Phospho_liver_TiO2_50per_L059_P_0.25967.25967.3	controllerType=0 controllerNumber=1 scan=25967	3601.38	3601.39	-1.94925	-0.00702	3	1611.69	ELEHNAEETYGENDENTDDKNNDGEEQEVR	ELEHNAEETY[243]GENDENTDDKNNDGEEQEVR	R	D	1	0.999999	28	116	NX_O00461-1	NA	0	1	117589	117588	8.50426914310984e-06	6.59970169348345e-06
ELEHNAEETYGENDENTDDKNNDGEEQEVR_Y243_1	mzspec:PXD008373:20150205_liver_TiO2_50per_L059_P_0:scan:25967:ELEHNAEETY[Phospho]GENDENTDDKNNDGEEQEVR/3	mzspec:PXD008373:20150205_liver_TiO2_50per_L059_P_0:scan:25967:ELEHNAEETY{Sulfo}GENDENTDDKNNDGEEQEVR/3		-0.00789	O00461	GOLI4_HUMAN	PXD008373-CNHPP_HCC-Phospho-nonTumor_S-III	20150205_liver_TiO2_50per_L059_P_0.25967.25967.3	controllerType=0 controllerNumber=1 scan=25967	3601.38	3601.39	-1.94925	-0.00702	3	1611.69	ELEHNAEETYGENDENTDDKNNDGEEQEVR	ELEHNAEETY[243]GENDENTDDKNNDGEEQEVR	R	D	1	0.999999	28	116	NX_O00461-1	NA	0	1	119136	119135	8.39383892223108e-06	6.59970169348345e-06
ELEHNAEETYGENDENTDDKNNDGEEQEVR_Y243_1	mzspec:PXD008373:20150407_liver_TiO2_L017_P_0:scan:26465:ELEHNAEETY[Phospho]GENDENTDDKNNDGEEQEVR/3	mzspec:PXD008373:20150407_liver_TiO2_L017_P_0:scan:26465:ELEHNAEETY{Sulfo}GENDENTDDKNNDGEEQEVR/3		-0.002153	O00461	GOLI4_HUMAN	PXD008373-CNHPP_HCC-Phospho-nonTumor_S-III	20150407_liver_TiO2_L017_P_0.26465.26465.3	controllerType=0 controllerNumber=1 scan=26465	3601.38	3601.39	-0.830514	-0.002991	3	1567.85	ELEHNAEETYGENDENTDDKNNDGEEQEVR	ELEHNAEETY[243]GENDENTDDKNNDGEEQEVR	R	D	0.9999	0.999926	26	116	NX_O00461-1	NA	0	4	208647	208643	1.91715034772314e-05	1.8729485360566e-05
ELEHNAEETYGENDENTDDKNNDGEEQEVR_Y243_1	mzspec:PXD008373:0000_Fusion3_CNHPP_TiO2_L047_P_0_50per_F3_R1:scan:22506:ELEHNAEETY[Phospho]GENDENTDDKNNDGEEQEVR/4	mzspec:PXD008373:0000_Fusion3_CNHPP_TiO2_L047_P_0_50per_F3_R1:scan:22506:ELEHNAEETY{Sulfo}GENDENTDDKNNDGEEQEVR/4		-0.003794	O00461	GOLI4_HUMAN	PXD008373-CNHPP_HCC-Phospho-nonTumor_S-III	0000_Fusion3_CNHPP_TiO2_L047_P_0_50per_F3_R1.22506.22506.4	controllerType=0 controllerNumber=1 scan=22506	3601.39	3601.39	-0.61393	-0.002211	4	1660.99	ELEHNAEETYGENDENTDDKNNDGEEQEVR	ELEHNAEETY[243]GENDENTDDKNNDGEEQEVR	R	D	0.9996	0.999731	42	174	NX_O00461-1	NA	0	15	264851	264836	5.66388255373137e-05	5.65901065403072e-05
ELEHNAEETYGENDENTDDKNNDGEEQEVR_Y243_1	mzspec:PXD008373:L078_Human_Liver_Cancer_P_TiO2_50per_F3_R1:scan:27547:ELEHNAEETY[Phospho]GENDENTDDKNNDGEEQEVR/3	mzspec:PXD008373:L078_Human_Liver_Cancer_P_TiO2_50per_F3_R1:scan:27547:ELEHNAEETY{Sulfo}GENDENTDDKNNDGEEQEVR/3		-7.4e-05	O00461	GOLI4_HUMAN	PXD008373-CNHPP_HCC-Phospho-nonTumor_S-III	L078_Human_Liver_Cancer_P_TiO2_50per_F3_R1.27547.27547.3	controllerType=0 controllerNumber=1 scan=27547	3601.39	3601.39	-0.322098	-0.00116	3	1835.34	ELEHNAEETYGENDENTDDKNNDGEEQEVR	ELEHNAEETY[243]GENDENTDDKNNDGEEQEVR	R	D	0.9996	0.999703	30	116	NX_O00461-1	NA	0	16	266903	266887	5.99504659275274e-05	5.84099355300337e-05
ELEHNAEETYGENDENTDDKNNDGEEQEVR_Y243_1	mzspec:PXD008373:L073_Liver_cancer_P_TiO2_50per_F3_R1:scan:31494:ELEHNAEETY[Phospho]GENDENTDDKNNDGEEQEVR/3	mzspec:PXD008373:L073_Liver_cancer_P_TiO2_50per_F3_R1:scan:31494:ELEHNAEETY{Sulfo}GENDENTDDKNNDGEEQEVR/3		0.0192505	O00461	GOLI4_HUMAN	PXD008373-CNHPP_HCC-Phospho-nonTumor_S-III	L073_Liver_cancer_P_TiO2_50per_F3_R1.31494.31494.3	controllerType=0 controllerNumber=1 scan=31494	3601.4	3601.39	4.55878	0.016418	3	2060.55	ELEHNAEETYGENDENTDDKNNDGEEQEVR	ELEHNAEETY[243]GENDENTDDKNNDGEEQEVR	R	D	0.9985	0.999627	29	116	NX_O00461-1	NA	0	41	340967	340926	0.000120261	0.000119833
ELEHNAEETYGENDENTDDKNNDGEEQEVR_Y243_1	mzspec:PXD008373:0000_Fusion3_CNHPP_TiO2_L047_P_5_50per_F2_R1:scan:19520:ELEHNAEETY[Phospho]GENDENTDDKNNDGEEQEVR/3	mzspec:PXD008373:0000_Fusion3_CNHPP_TiO2_L047_P_5_50per_F2_R1:scan:19520:ELEHNAEETY{Sulfo}GENDENTDDKNNDGEEQEVR/3		-0.001797	O00461	GOLI4_HUMAN	PXD008373-CNHPP_HCC-Phospho-nonTumor_S-III	0000_Fusion3_CNHPP_TiO2_L047_P_5_50per_F2_R1.19520.19520.3	controllerType=0 controllerNumber=1 scan=19520	3601.39	3601.39	-0.0172156	-6.2e-05	3	1597.57	ELEHNAEETYGENDENTDDKNNDGEEQEVR	ELEHNAEETY[243]GENDENTDDKNNDGEEQEVR	R	D	0.9973	0.997995	24	116	NX_O00461-1	NA	0	69	377274	377205	0.000182924	0.000182237
ELEHNAEETYGENDENTDDKNNDGEEQEVR_Y243_1	mzspec:PXD008373:Phospho_liver_TiO2_50per_L060_P_0:scan:27710:ELEHNAEETY[Phospho]GENDENTDDKNNDGEEQEVR/3	mzspec:PXD008373:Phospho_liver_TiO2_50per_L060_P_0:scan:27710:ELEHNAEETY{Sulfo}GENDENTDDKNNDGEEQEVR/3		-0.003642	O00461	GOLI4_HUMAN	PXD008373-CNHPP_HCC-Phospho-nonTumor_S-III	Phospho_liver_TiO2_50per_L060_P_0.27710.27710.3	controllerType=0 controllerNumber=1 scan=27710	3601.38	3601.39	-0.728886	-0.002625	3	1708.65	ELEHNAEETYGENDENTDDKNNDGEEQEVR	ELEHNAEETY[243]GENDENTDDKNNDGEEQEVR	R	D	0.9931	0.99828	23	116	NX_O00461-1	NA	0	167	438142	437975	0.0003813	0.000380773
ELEHNAEETYGENDENTDDKNNDGEEQEVR_Y243_1	mzspec:PXD008373:20150203_liver_TiO2_50per_L060_P_0:scan:27710:ELEHNAEETY[Phospho]GENDENTDDKNNDGEEQEVR/3	mzspec:PXD008373:20150203_liver_TiO2_50per_L060_P_0:scan:27710:ELEHNAEETY{Sulfo}GENDENTDDKNNDGEEQEVR/3		-0.003642	O00461	GOLI4_HUMAN	PXD008373-CNHPP_HCC-Phospho-nonTumor_S-III	20150203_liver_TiO2_50per_L060_P_0.27710.27710.3	controllerType=0 controllerNumber=1 scan=27710	3601.38	3601.39	-0.728886	-0.002625	3	1708.65	ELEHNAEETYGENDENTDDKNNDGEEQEVR	ELEHNAEETY[243]GENDENTDDKNNDGEEQEVR	R	D	0.9931	0.99828	23	116	NX_O00461-1	NA	0	167	438502	438335	0.000380987	0.000380773
ELEHNAEETYGENDENTDDKNNDGEEQEVR_Y243_1	mzspec:PXD008373:L073_Liver_cancer_P_TiO2_50per_F1_R1:scan:25693:ELEHNAEETY[Phospho]GENDENTDDKNNDGEEQEVR/3	mzspec:PXD008373:L073_Liver_cancer_P_TiO2_50per_F1_R1:scan:25693:ELEHNAEETY{Sulfo}GENDENTDDKNNDGEEQEVR/3		-0.0142785	O00461	GOLI4_HUMAN	PXD008373-CNHPP_HCC-Phospho-nonTumor_S-III	L073_Liver_cancer_P_TiO2_50per_F1_R1.25693.25693.3	controllerType=0 controllerNumber=1 scan=25693	3601.37	3601.39	-4.59297	-0.016541	3	1907.73	ELEHNAEETYGENDENTDDKNNDGEEQEVR	ELEHNAEETY[243]GENDENTDDKNNDGEEQEVR	R	D	0.9873	0.996827	26	116	NX_O00461-1	NA	0	298	482862	482564	0.000617535	0.000616934
ELEHNAEETYGENDENTDDKNNDGEEQEVR_Y243_1	mzspec:PXD008373:L080_Human_Liver_Cancer_P_TiO2_50per_F3_R1:scan:29264:ELEHNAEETY[Phospho]GENDENTDDKNNDGEEQEVR/4	mzspec:PXD008373:L080_Human_Liver_Cancer_P_TiO2_50per_F3_R1:scan:29264:ELEHNAEETY{Sulfo}GENDENTDDKNNDGEEQEVR/4		-0.013589	O00461	GOLI4_HUMAN	PXD008373-CNHPP_HCC-Phospho-nonTumor_S-III	L080_Human_Liver_Cancer_P_TiO2_50per_F3_R1.29264.29264.4	controllerType=0 controllerNumber=1 scan=29264	3601.37	3601.39	-4.81706	-0.017348	4	1903.74	ELEHNAEETYGENDENTDDKNNDGEEQEVR	ELEHNAEETY[243]GENDENTDDKNNDGEEQEVR	R	D	0.9705	0.979751	38	174	NX_O00461-1	NA	0	716	551541	550825	0.00129987	0.00129948
ELEHNAEETYGENDENTDDKNNDGEEQEVR_Y243_1	mzspec:PXD008373:L074_Liver_cancer_P_TiO2_50per_F1_R1:scan:20035:ELEHNAEETY[Phospho]GENDENTDDKNNDGEEQEVR/3	mzspec:PXD008373:L074_Liver_cancer_P_TiO2_50per_F1_R1:scan:20035:ELEHNAEETY{Sulfo}GENDENTDDKNNDGEEQEVR/3		-0.021185	O00461	GOLI4_HUMAN	PXD008373-CNHPP_HCC-Phospho-nonTumor_S-III	L074_Liver_cancer_P_TiO2_50per_F1_R1.20035.20035.3	controllerType=0 controllerNumber=1 scan=20035	3601.36	3601.39	-7.13508	-0.025696	3	1915.53	ELEHNAEETYGENDENTDDKNNDGEEQEVR	ELEHNAEETY[243]GENDENTDDKNNDGEEQEVR	R	D	0.9656	0.974327	24	116	NX_O00461-1	NA	0	825	565283	564458	0.00146158	0.0014615
ELEHNAEETYGENDENTDDKNNDGEEQEVR_Y243_1	mzspec:PXD008373:L078_Human_Liver_Cancer_P_TiO2_50per_F1_R1:scan:25051:ELEHNAEETY[Phospho]GENDENTDDKNNDGEEQEVR/3	mzspec:PXD008373:L078_Human_Liver_Cancer_P_TiO2_50per_F1_R1:scan:25051:ELEHNAEETY{Sulfo}GENDENTDDKNNDGEEQEVR/3		-0.002649	O00461	GOLI4_HUMAN	PXD008373-CNHPP_HCC-Phospho-nonTumor_S-III	L078_Human_Liver_Cancer_P_TiO2_50per_F1_R1.25051.25051.3	controllerType=0 controllerNumber=1 scan=25051	3601.39	3601.39	-0.424003	-0.001527	3	1773.35	ELEHNAEETYGENDENTDDKNNDGEEQEVR	ELEHNAEETY[243]GENDENTDDKNNDGEEQEVR	R	D	0.9077	0.976123	20	116	NX_O00461-1	NA	0	2742	667870	665128	0.00412251	0.00412251
ELEHNAEETYGENDENTDDKNNDGEEQEVR_Y243_1	mzspec:PXD008373:Phospho_Fusion3_CNHPP_TiO2_L104_P_0_50per_F3_R1:scan:20389:ELEHNAEETY[Phospho]GENDENTDDKNNDGEEQEVR/4	mzspec:PXD008373:Phospho_Fusion3_CNHPP_TiO2_L104_P_0_50per_F3_R1:scan:20389:ELEHNAEETY{Sulfo}GENDENTDDKNNDGEEQEVR/4		-0.01714	O00461	GOLI4_HUMAN	PXD008373-CNHPP_HCC-Phospho-nonTumor_S-III	Phospho_Fusion3_CNHPP_TiO2_L104_P_0_50per_F3_R1.20389.20389.4	controllerType=0 controllerNumber=1 scan=20389	3601.38	3601.39	-2.98664	-0.010756	4	1466.85	ELEHNAEETYGENDENTDDKNNDGEEQEVR	ELEHNAEETY[243]GENDENTDDKNNDGEEQEVR	R	D	0.9014	0.931313	41	174	NX_O00461-1	NA	0	2978	675720	672742	0.00442666	0.00442663
ELEHNAEETYGENDENTDDKNNDGEEQEVR_Y243_1	mzspec:PXD008373:0000_Fusion3_CNHPP_TiO2_L104_P_0_50per_F3_R1:scan:20389:ELEHNAEETY[Phospho]GENDENTDDKNNDGEEQEVR/4	mzspec:PXD008373:0000_Fusion3_CNHPP_TiO2_L104_P_0_50per_F3_R1:scan:20389:ELEHNAEETY{Sulfo}GENDENTDDKNNDGEEQEVR/4		-0.01714	O00461	GOLI4_HUMAN	PXD008373-CNHPP_HCC-Phospho-nonTumor_S-III	0000_Fusion3_CNHPP_TiO2_L104_P_0_50per_F3_R1.20389.20389.4	controllerType=0 controllerNumber=1 scan=20389	3601.38	3601.39	-2.98664	-0.010756	4	1466.85	ELEHNAEETYGENDENTDDKNNDGEEQEVR	ELEHNAEETY[243]GENDENTDDKNNDGEEQEVR	R	D	0.9014	0.931313	41	174	NX_O00461-1	NA	0	2980	675801	672821	0.00442911	0.00442905
ELEHNAEETYGENDENTDDKNNDGEEQEVR_Y243_1	mzspec:PXD008373:4493_Fusion3_CNHPP_TiO2_L102_P_2_F1_R1:scan:15074:ELEHNAEETY[Phospho]GENDENTDDKNNDGEEQEVR/3	mzspec:PXD008373:4493_Fusion3_CNHPP_TiO2_L102_P_2_F1_R1:scan:15074:ELEHNAEETY{Sulfo}GENDENTDDKNNDGEEQEVR/3		-0.009772	O00461	GOLI4_HUMAN	PXD008373-CNHPP_HCC-Phospho-nonTumor_S-III	4493_Fusion3_CNHPP_TiO2_L102_P_2_F1_R1.15074.15074.3	controllerType=0 controllerNumber=1 scan=15074	3601.39	3601.39	1.30477	0.004699	3	1450.73	ELEHNAEETYGENDENTDDKNNDGEEQEVR	ELEHNAEETY[243]GENDENTDDKNNDGEEQEVR	R	D	0.8141	0.857352	24	116	NX_O00461-1	NA	0	6687	760908	754221	0.0088661	0.00886607
ELEHNAEETYGENDENTDDKNNDGEEQEVR_Y243_1	mzspec:PXD008373:L072_Liver_cancer_TiO2_P_50per_F3_R1:scan:37751:ELEHNAEETY[Phospho]GENDENTDDKNNDGEEQEVR/3	mzspec:PXD008373:L072_Liver_cancer_TiO2_P_50per_F3_R1:scan:37751:ELEHNAEETY{Sulfo}GENDENTDDKNNDGEEQEVR/3		-0.011898	O00461	GOLI4_HUMAN	PXD008373-CNHPP_HCC-Phospho-nonTumor_S-II	L072_Liver_cancer_TiO2_P_50per_F3_R1.37751.37751.3	controllerType=0 controllerNumber=1 scan=37751	3601.38	3601.39	-2.86446	-0.010316	3	2472.01	ELEHNAEETYGENDENTDDKNNDGEEQEVR	ELEHNAEETY[243]GENDENTDDKNNDGEEQEVR	R	D	0.9999	0.999999	27	116	NX_O00461-1	NA	0	7	186461	186454	3.75427719437502e-05	3.25772313076501e-05
ELEHNAEETYGENDENTDDKNNDGEEQEVR_Y243_1	mzspec:PXD008373:20150618_liver_TiO2_L088_P_2:scan:19818:ELEHNAEETY[Phospho]GENDENTDDKNNDGEEQEVR/3	mzspec:PXD008373:20150618_liver_TiO2_L088_P_2:scan:19818:ELEHNAEETY{Sulfo}GENDENTDDKNNDGEEQEVR/3		0.007737	O00461	GOLI4_HUMAN	PXD008373-CNHPP_HCC-Phospho-nonTumor_S-II	20150618_liver_TiO2_L088_P_2.19818.19818.3	controllerType=0 controllerNumber=1 scan=19818	3601.4	3601.39	3.33842	0.012023	3	1630.95	ELEHNAEETYGENDENTDDKNNDGEEQEVR	ELEHNAEETY[243]GENDENTDDKNNDGEEQEVR	R	D	0.9999	0.999936	23	116	NX_O00461-1	NA	0	7	203981	203974	3.43180993656054e-05	3.25772313076501e-05
ELEHNAEETYGENDENTDDKNNDGEEQEVR_Y243_1	mzspec:PXD008373:20150618_liver_TiO2_L088_P_0:scan:21955:ELEHNAEETY[Phospho]GENDENTDDKNNDGEEQEVR/3	mzspec:PXD008373:20150618_liver_TiO2_L088_P_0:scan:21955:ELEHNAEETY{Sulfo}GENDENTDDKNNDGEEQEVR/3		-0.007516	O00461	GOLI4_HUMAN	PXD008373-CNHPP_HCC-Phospho-nonTumor_S-II	20150618_liver_TiO2_L088_P_0.21955.21955.3	controllerType=0 controllerNumber=1 scan=21955	3601.39	3601.39	-0.525631	-0.001893	3	1679.72	ELEHNAEETYGENDENTDDKNNDGEEQEVR	ELEHNAEETY[243]GENDENTDDKNNDGEEQEVR	R	D	0.9999	0.999999	28	116	NX_O00461-1	NA	0	8	217282	217274	3.68198680007732e-05	3.60493515622888e-05
ELEHNAEETYGENDENTDDKNNDGEEQEVR_Y243_1	mzspec:PXD008373:0000_Fusion3_CNHPP_TiO2_L049_P_0_50per_F3_R1:scan:22364:ELEHNAEETY[Phospho]GENDENTDDKNNDGEEQEVR/3	mzspec:PXD008373:0000_Fusion3_CNHPP_TiO2_L049_P_0_50per_F3_R1:scan:22364:ELEHNAEETY{Sulfo}GENDENTDDKNNDGEEQEVR/3		-0.006308	O00461	GOLI4_HUMAN	PXD008373-CNHPP_HCC-Phospho-nonTumor_S-II	0000_Fusion3_CNHPP_TiO2_L049_P_0_50per_F3_R1.22364.22364.3	controllerType=0 controllerNumber=1 scan=22364	3601.38	3601.39	-0.728886	-0.002625	3	1572.47	ELEHNAEETYGENDENTDDKNNDGEEQEVR	ELEHNAEETY[243]GENDENTDDKNNDGEEQEVR	R	D	0.9999	0.999999	33	116	NX_O00461-1	NA	0	8	217611	217603	3.67641990229914e-05	3.60493515622888e-05
ELEHNAEETYGENDENTDDKNNDGEEQEVR_Y243_1	mzspec:PXD008373:0000_Fusion3_CNHPP_TiO2_L046_P_2_50per_F1_R1:scan:20200:ELEHNAEETY[Phospho]GENDENTDDKNNDGEEQEVR/3	mzspec:PXD008373:0000_Fusion3_CNHPP_TiO2_L046_P_2_50per_F1_R1:scan:20200:ELEHNAEETY{Sulfo}GENDENTDDKNNDGEEQEVR/3		-0.0128745	O00461	GOLI4_HUMAN	PXD008373-CNHPP_HCC-Phospho-nonTumor_S-II	0000_Fusion3_CNHPP_TiO2_L046_P_2_50per_F1_R1.20200.20200.3	controllerType=0 controllerNumber=1 scan=20200	3601.38	3601.39	-2.45767	-0.008851	3	1671.75	ELEHNAEETYGENDENTDDKNNDGEEQEVR	ELEHNAEETY[243]GENDENTDDKNNDGEEQEVR	R	D	0.9998	0.999999	27	116	NX_O00461-1	NA	0	8	219195	219187	3.64985149666723e-05	3.60493515622888e-05
ELEHNAEETYGENDENTDDKNNDGEEQEVR_Y243_1	mzspec:PXD008373:L099_Human_Liver_Cancer_P_TiO2_50per_F1_R1:scan:25989:ELEHNAEETY[Phospho]GENDENTDDKNNDGEEQEVR/3	mzspec:PXD008373:L099_Human_Liver_Cancer_P_TiO2_50per_F1_R1:scan:25989:ELEHNAEETY{Sulfo}GENDENTDDKNNDGEEQEVR/3		-0.011316	O00461	GOLI4_HUMAN	PXD008373-CNHPP_HCC-Phospho-nonTumor_S-II	L099_Human_Liver_Cancer_P_TiO2_50per_F1_R1.25989.25989.3	controllerType=0 controllerNumber=1 scan=25989	3601.38	3601.39	-3.16934	-0.011414	3	1841.92	ELEHNAEETYGENDENTDDKNNDGEEQEVR	ELEHNAEETY[243]GENDENTDDKNNDGEEQEVR	R	D	0.9998	0.999769	32	116	NX_O00461-1	NA	0	10	229303	229293	4.36123213530287e-05	4.03882114888306e-05
ELEHNAEETYGENDENTDDKNNDGEEQEVR_Y243_1	mzspec:PXD008373:L072_Liver_cancer_TiO2_P_50per_F1_R1:scan:22782:ELEHNAEETY[Phospho]GENDENTDDKNNDGEEQEVR/3	mzspec:PXD008373:L072_Liver_cancer_TiO2_P_50per_F1_R1:scan:22782:ELEHNAEETY{Sulfo}GENDENTDDKNNDGEEQEVR/3		-0.007165	O00461	GOLI4_HUMAN	PXD008373-CNHPP_HCC-Phospho-nonTumor_S-II	L072_Liver_cancer_TiO2_P_50per_F1_R1.22782.22782.3	controllerType=0 controllerNumber=1 scan=22782	3601.38	3601.39	-1.54246	-0.005555	3	1770.62	ELEHNAEETYGENDENTDDKNNDGEEQEVR	ELEHNAEETY[243]GENDENTDDKNNDGEEQEVR	R	D	0.9998	0.999999	23	116	NX_O00461-1	NA	0	10	238014	238004	4.20161005697383e-05	4.03882114888306e-05
ELEHNAEETYGENDENTDDKNNDGEEQEVR_Y243_1	mzspec:PXD008373:L099_Human_Liver_Cancer_P_TiO2_50per_F3_R1:scan:27842:ELEHNAEETY[Phospho]GENDENTDDKNNDGEEQEVR/3	mzspec:PXD008373:L099_Human_Liver_Cancer_P_TiO2_50per_F3_R1:scan:27842:ELEHNAEETY{Sulfo}GENDENTDDKNNDGEEQEVR/3		-0.020004	O00461	GOLI4_HUMAN	PXD008373-CNHPP_HCC-Phospho-nonTumor_S-II	L099_Human_Liver_Cancer_P_TiO2_50per_F3_R1.27842.27842.3	controllerType=0 controllerNumber=1 scan=27842	3601.37	3601.39	-5.10139	-0.018372	3	1802.95	ELEHNAEETYGENDENTDDKNNDGEEQEVR	ELEHNAEETY[243]GENDENTDDKNNDGEEQEVR	R	D	0.9996	0.999743	27	116	NX_O00461-1	NA	0	16	276777	276761	5.78116136305332e-05	5.59276296472365e-05
ELEHNAEETYGENDENTDDKNNDGEEQEVR_Y243_1	mzspec:PXD008373:0000_Fusion3_CNHPP_TiO2_L043_P_2_50per_F1_R1:scan:20136:ELEHNAEETY[Phospho]GENDENTDDKNNDGEEQEVR/4	mzspec:PXD008373:0000_Fusion3_CNHPP_TiO2_L043_P_2_50per_F1_R1:scan:20136:ELEHNAEETY{Sulfo}GENDENTDDKNNDGEEQEVR/4		-0.005681	O00461	GOLI4_HUMAN	PXD008373-CNHPP_HCC-Phospho-nonTumor_S-II	0000_Fusion3_CNHPP_TiO2_L043_P_2_50per_F1_R1.20136.20136.4	controllerType=0 controllerNumber=1 scan=20136	3601.39	3601.39	0.131616	0.000474	4	1497.75	ELEHNAEETYGENDENTDDKNNDGEEQEVR	ELEHNAEETY[243]GENDENTDDKNNDGEEQEVR	R	D	0.9994	0.999598	41	174	NX_O00461-1	NA	0	17	290582	290565	5.85067024590023e-05	5.72556363121981e-05
ELEHNAEETYGENDENTDDKNNDGEEQEVR_Y243_1	mzspec:PXD008373:L097_Human_Liver_Cancer_P_TiO2_50per_F1_R1:scan:22468:ELEHNAEETY[Phospho]GENDENTDDKNNDGEEQEVR/3	mzspec:PXD008373:L097_Human_Liver_Cancer_P_TiO2_50per_F1_R1:scan:22468:ELEHNAEETY{Sulfo}GENDENTDDKNNDGEEQEVR/3		-0.015267	O00461	GOLI4_HUMAN	PXD008373-CNHPP_HCC-Phospho-nonTumor_S-II	L097_Human_Liver_Cancer_P_TiO2_50per_F1_R1.22468.22468.3	controllerType=0 controllerNumber=1 scan=22468	3601.37	3601.39	-4.38972	-0.015809	3	1806.32	ELEHNAEETYGENDENTDDKNNDGEEQEVR	ELEHNAEETY[243]GENDENTDDKNNDGEEQEVR	R	D	0.9987	0.999998	29	116	NX_O00461-1	NA	0	24	340919	340895	7.04029099869461e-05	6.9956160805895e-05
ELEHNAEETYGENDENTDDKNNDGEEQEVR_Y243_1	mzspec:PXD008373:20151027_L094_P_0:scan:21892:ELEHNAEETY[Phospho]GENDENTDDKNNDGEEQEVR/3	mzspec:PXD008373:20151027_L094_P_0:scan:21892:ELEHNAEETY{Sulfo}GENDENTDDKNNDGEEQEVR/3		-0.0231415	O00461	GOLI4_HUMAN	PXD008373-CNHPP_HCC-Phospho-nonTumor_S-II	20151027_L094_P_0.21892.21892.3	controllerType=0 controllerNumber=1 scan=21892	3601.37	3601.39	-6.11824	-0.022034	3	1446.86	ELEHNAEETYGENDENTDDKNNDGEEQEVR	ELEHNAEETY[243]GENDENTDDKNNDGEEQEVR	R	D	0.9972	0.999995	26	116	NX_O00461-1	NA	0	52	388240	388188	0.000133956	0.000133841
ELEHNAEETYGENDENTDDKNNDGEEQEVR_Y243_1	mzspec:PXD008373:0000_Fusion3_CNHPP_TiO2_L046_P_0_50per_F3_R1:scan:22031:ELEHNAEETY[Phospho]GENDENTDDKNNDGEEQEVR/3	mzspec:PXD008373:0000_Fusion3_CNHPP_TiO2_L046_P_0_50per_F3_R1:scan:22031:ELEHNAEETY{Sulfo}GENDENTDDKNNDGEEQEVR/3		0.002094	O00461	GOLI4_HUMAN	PXD008373-CNHPP_HCC-Phospho-nonTumor_S-II	0000_Fusion3_CNHPP_TiO2_L046_P_0_50per_F3_R1.22031.22031.3	controllerType=0 controllerNumber=1 scan=22031	3601.39	3601.39	1.71156	0.006164	3	1596.66	ELEHNAEETYGENDENTDDKNNDGEEQEVR	ELEHNAEETY[243]GENDENTDDKNNDGEEQEVR	R	D	0.9914	0.999984	25	116	NX_O00461-1	NA	0	176	465435	465259	0.000378284	0.000378117
ELEHNAEETYGENDENTDDKNNDGEEQEVR_Y243_1	mzspec:PXD008373:L072_Liver_cancer_TiO2_P_50per_F3_R1:scan:37384:ELEHNAEETY[Phospho]GENDENTDDKNNDGEEQEVR/3	mzspec:PXD008373:L072_Liver_cancer_TiO2_P_50per_F3_R1:scan:37384:ELEHNAEETY{Sulfo}GENDENTDDKNNDGEEQEVR/3		-0.014095	O00461	GOLI4_HUMAN	PXD008373-CNHPP_HCC-Phospho-nonTumor_S-II	L072_Liver_cancer_TiO2_P_50per_F3_R1.37384.37384.3	controllerType=0 controllerNumber=1 scan=37384	3601.37	3601.39	-3.47451	-0.012513	3	2452.82	ELEHNAEETYGENDENTDDKNNDGEEQEVR	ELEHNAEETY[243]GENDENTDDKNNDGEEQEVR	R	D	0.9892	0.98753	25	116	NX_O00461-1	NA	0	228	481890	481662	0.000473361	0.000472993
ELEHNAEETYGENDENTDDKNNDGEEQEVR_Y243_1	mzspec:PXD008373:20151028_L111_P_2:scan:19873:ELEHNAEETY[Phospho]GENDENTDDKNNDGEEQEVR/4	mzspec:PXD008373:20151028_L111_P_2:scan:19873:ELEHNAEETY{Sulfo}GENDENTDDKNNDGEEQEVR/4		-0.0107915	O00461	GOLI4_HUMAN	PXD008373-CNHPP_HCC-Phospho-nonTumor_S-II	20151028_L111_P_2.19873.19873.4	controllerType=0 controllerNumber=1 scan=19873	3601.38	3601.39	-2.17306	-0.007826	4	1425.93	ELEHNAEETYGENDENTDDKNNDGEEQEVR	ELEHNAEETY[243]GENDENTDDKNNDGEEQEVR	R	D	0.985	0.98993	36	174	NX_O00461-1	NA	0	314	507235	506921	0.000619426	0.000619013
ELEHNAEETYGENDENTDDKNNDGEEQEVR_Y243_1	mzspec:PXD008373:20150303_liver_TiO2_50per_L062_P_0:scan:28427:ELEHNAEETY[Phospho]GENDENTDDKNNDGEEQEVR/4	mzspec:PXD008373:20150303_liver_TiO2_50per_L062_P_0:scan:28427:ELEHNAEETY{Sulfo}GENDENTDDKNNDGEEQEVR/4		-0.002052	O00461	GOLI4_HUMAN	PXD008373-CNHPP_HCC-Phospho-nonTumor_S-II	20150303_liver_TiO2_50per_L062_P_0.28427.28427.4	controllerType=0 controllerNumber=1 scan=28427	3601.39	3601.39	0.538403	0.001939	4	1562.01	ELEHNAEETYGENDENTDDKNNDGEEQEVR	ELEHNAEETY[243]GENDENTDDKNNDGEEQEVR	R	D	0.9839	0.985812	46	174	NX_O00461-1	NA	0	345	512865	512520	0.000673144	0.000672835
ELEHNAEETYGENDENTDDKNNDGEEQEVR_Y243_1	mzspec:PXD008373:Phospho_liver_TiO2_50per_L062_P_0:scan:28427:ELEHNAEETY[Phospho]GENDENTDDKNNDGEEQEVR/4	mzspec:PXD008373:Phospho_liver_TiO2_50per_L062_P_0:scan:28427:ELEHNAEETY{Sulfo}GENDENTDDKNNDGEEQEVR/4		-0.002052	O00461	GOLI4_HUMAN	PXD008373-CNHPP_HCC-Phospho-nonTumor_S-II	Phospho_liver_TiO2_50per_L062_P_0.28427.28427.4	controllerType=0 controllerNumber=1 scan=28427	3601.39	3601.39	0.538403	0.001939	4	1562.01	ELEHNAEETYGENDENTDDKNNDGEEQEVR	ELEHNAEETY[243]GENDENTDDKNNDGEEQEVR	R	D	0.9839	0.985812	46	174	NX_O00461-1	NA	0	345	512900	512555	0.000673098	0.000672835
ELEHNAEETYGENDENTDDKNNDGEEQEVR_Y243_1	mzspec:PXD008373:20150424_liver_TiO2_L092_P_2:scan:23657:ELEHNAEETY[Phospho]GENDENTDDKNNDGEEQEVR/3	mzspec:PXD008373:20150424_liver_TiO2_L092_P_2:scan:23657:ELEHNAEETY{Sulfo}GENDENTDDKNNDGEEQEVR/3		-0.011485	O00461	GOLI4_HUMAN	PXD008373-CNHPP_HCC-Phospho-nonTumor_S-II	20150424_liver_TiO2_L092_P_2.23657.23657.3	controllerType=0 controllerNumber=1 scan=23657	3601.38	3601.39	-1.74572	-0.006287	3	1610.65	ELEHNAEETYGENDENTDDKNNDGEEQEVR	ELEHNAEETY[243]GENDENTDDKNNDGEEQEVR	R	D	0.9817	0.9789	21	116	NX_O00461-1	NA	0	401	523724	523323	0.000766257	0.000766172
ELEHNAEETYGENDENTDDKNNDGEEQEVR_Y243_1	mzspec:PXD008373:L015_liver_TiO2_L015_P_2:scan:20579:ELEHNAEETY[Phospho]GENDENTDDKNNDGEEQEVR/3	mzspec:PXD008373:L015_liver_TiO2_L015_P_2:scan:20579:ELEHNAEETY{Sulfo}GENDENTDDKNNDGEEQEVR/3		-0.0008715	O00461	GOLI4_HUMAN	PXD008373-CNHPP_HCC-Phospho-nonTumor_S-II	L015_liver_TiO2_L015_P_2.20579.20579.3	controllerType=0 controllerNumber=1 scan=20579	3601.39	3601.39	1.20315	0.004333	3	1577.55	ELEHNAEETYGENDENTDDKNNDGEEQEVR	ELEHNAEETY[243]GENDENTDDKNNDGEEQEVR	R	D	0.9567	0.999918	25	116	NX_O00461-1	NA	0	996	599811	598815	0.00166328	0.00166267
ELEHNAEETYGENDENTDDKNNDGEEQEVR_Y243_1	mzspec:PXD008373:L099_Human_Liver_Cancer_P_TiO2_50per_F1_R1:scan:25585:ELEHNAEETY[Phospho]GENDENTDDKNNDGEEQEVR/3	mzspec:PXD008373:L099_Human_Liver_Cancer_P_TiO2_50per_F1_R1:scan:25585:ELEHNAEETY{Sulfo}GENDENTDDKNNDGEEQEVR/3		-0.020838	O00461	GOLI4_HUMAN	PXD008373-CNHPP_HCC-Phospho-nonTumor_S-II	L099_Human_Liver_Cancer_P_TiO2_50per_F1_R1.25585.25585.3	controllerType=0 controllerNumber=1 scan=25585	3601.37	3601.39	-5.81335	-0.020936	3	1821.5	ELEHNAEETYGENDENTDDKNNDGEEQEVR	ELEHNAEETY[243]GENDENTDDKNNDGEEQEVR	R	D	0.9523	0.999909	26	116	NX_O00461-1	NA	0	1092	609231	608139	0.00179564	0.00179555
ELEHNAEETYGENDENTDDKNNDGEEQEVR_Y243_1	mzspec:PXD008373:20150618_liver_TiO2_L088_P_0:scan:22291:ELEHNAEETY[Phospho]GENDENTDDKNNDGEEQEVR/4	mzspec:PXD008373:20150618_liver_TiO2_L088_P_0:scan:22291:ELEHNAEETY{Sulfo}GENDENTDDKNNDGEEQEVR/4		-0.008323	O00461	GOLI4_HUMAN	PXD008373-CNHPP_HCC-Phospho-nonTumor_S-II	20150618_liver_TiO2_L088_P_0.22291.22291.4	controllerType=0 controllerNumber=1 scan=22291	3601.38	3601.39	-0.749712	-0.0027	4	1698.74	ELEHNAEETYGENDENTDDKNNDGEEQEVR	ELEHNAEETY[243]GENDENTDDKNNDGEEQEVR	R	D	0.8848	0.898495	39	174	NX_O00461-1	NA	0	3216	707555	704339	0.00456598	0.00456596
ELEHNAEETYGENDENTDDKNNDGEEQEVR_Y243_1	mzspec:PXD008373:20150415_liver_TiO2_L024_P_5:scan:21467:ELEHNAEETY[Phospho]GENDENTDDKNNDGEEQEVR/3	mzspec:PXD008373:20150415_liver_TiO2_L024_P_5:scan:21467:ELEHNAEETY{Sulfo}GENDENTDDKNNDGEEQEVR/3		0.004656	O00461	GOLI4_HUMAN	PXD008373-CNHPP_HCC-Phospho-nonTumor_S-II	20150415_liver_TiO2_L024_P_5.21467.21467.3	controllerType=0 controllerNumber=1 scan=21467	3601.39	3601.39	1.71156	0.006164	3	1533.4	ELEHNAEETYGENDENTDDKNNDGEEQEVR	ELEHNAEETY[243]GENDENTDDKNNDGEEQEVR	R	D	0.8652	0.999721	18	116	NX_O00461-1	NA	0	3925	728056	724131	0.00542029	0.00542029
ELEHNAEETYGENDENTDDKNNDGEEQEVR_Y243_1	mzspec:PXD008373:L006_liver_TiO2_L006_T_0:scan:24245:ELEHNAEETY[Phospho]GENDENTDDKNNDGEEQEVR/3	mzspec:PXD008373:L006_liver_TiO2_L006_T_0:scan:24245:ELEHNAEETY{Sulfo}GENDENTDDKNNDGEEQEVR/3		-0.006688	O00461	GOLI4_HUMAN	PXD008373-CNHPP_HCC-Phospho-Tumor_S-I	L006_liver_TiO2_L006_T_0.24245.24245.3	controllerType=0 controllerNumber=1 scan=24245	3601.39	3601.39	-0.118843	-0.000428	3	1581.71	ELEHNAEETYGENDENTDDKNNDGEEQEVR	ELEHNAEETY[243]GENDENTDDKNNDGEEQEVR	R	D	1	0.999999	29	116	NX_O00461-1	NA	0	0	16187	16187	0	0
ELEHNAEETYGENDENTDDKNNDGEEQEVR_Y243_1	mzspec:PXD008373:20150619_liver_TiO2_L085_T_0:scan:22205:ELEHNAEETY[Phospho]GENDENTDDKNNDGEEQEVR/3	mzspec:PXD008373:20150619_liver_TiO2_L085_T_0:scan:22205:ELEHNAEETY{Sulfo}GENDENTDDKNNDGEEQEVR/3		-0.00919	O00461	GOLI4_HUMAN	PXD008373-CNHPP_HCC-Phospho-Tumor_S-I	20150619_liver_TiO2_L085_T_0.22205.22205.3	controllerType=0 controllerNumber=1 scan=22205	3601.38	3601.39	-0.830514	-0.002991	3	1681.98	ELEHNAEETYGENDENTDDKNNDGEEQEVR	ELEHNAEETY[243]GENDENTDDKNNDGEEQEVR	R	D	1	0.999999	34	116	NX_O00461-1	NA	0	0	19637	19637	0	0
ELEHNAEETYGENDENTDDKNNDGEEQEVR_Y243_1	mzspec:PXD008373:20150129_human_liver_cancer_TiO2_50per_L079_T_0:scan:27988:ELEHNAEETY[Phospho]GENDENTDDKNNDGEEQEVR/3	mzspec:PXD008373:20150129_human_liver_cancer_TiO2_50per_L079_T_0:scan:27988:ELEHNAEETY{Sulfo}GENDENTDDKNNDGEEQEVR/3		-0.011832	O00461	GOLI4_HUMAN	PXD008373-CNHPP_HCC-Phospho-Tumor_S-I	20150129_human_liver_cancer_TiO2_50per_L079_T_0.27988.27988.3	controllerType=0 controllerNumber=1 scan=27988	3601.38	3601.39	-2.96609	-0.010682	3	1589.08	ELEHNAEETYGENDENTDDKNNDGEEQEVR	ELEHNAEETY[243]GENDENTDDKNNDGEEQEVR	R	D	1	0.999999	33	116	NX_O00461-1	NA	0	0	69053	69053	0	0
ELEHNAEETYGENDENTDDKNNDGEEQEVR_Y243_1	mzspec:PXD008373:20150208_liver_TiO2_50per_L057_T_2:scan:27867:ELEHNAEETY[Phospho]GENDENTDDKNNDGEEQEVR/3	mzspec:PXD008373:20150208_liver_TiO2_50per_L057_T_2:scan:27867:ELEHNAEETY{Sulfo}GENDENTDDKNNDGEEQEVR/3		-0.008196	O00461	GOLI4_HUMAN	PXD008373-CNHPP_HCC-Phospho-Tumor_S-I	20150208_liver_TiO2_50per_L057_T_2.27867.27867.3	controllerType=0 controllerNumber=1 scan=27867	3601.38	3601.39	-2.05088	-0.007386	3	1633.34	ELEHNAEETYGENDENTDDKNNDGEEQEVR	ELEHNAEETY[243]GENDENTDDKNNDGEEQEVR	R	D	1	0.999999	19	116	NX_O00461-1	NA	0	0	72011	72011	0	0
ELEHNAEETYGENDENTDDKNNDGEEQEVR_Y243_1	mzspec:PXD008373:Phospho_human_liver_cancer_TiO2_50per_L079_T_0:scan:27988:ELEHNAEETY[Phospho]GENDENTDDKNNDGEEQEVR/3	mzspec:PXD008373:Phospho_human_liver_cancer_TiO2_50per_L079_T_0:scan:27988:ELEHNAEETY{Sulfo}GENDENTDDKNNDGEEQEVR/3		-0.011832	O00461	GOLI4_HUMAN	PXD008373-CNHPP_HCC-Phospho-Tumor_S-I	Phospho_human_liver_cancer_TiO2_50per_L079_T_0.27988.27988.3	controllerType=0 controllerNumber=1 scan=27988	3601.38	3601.39	-2.96609	-0.010682	3	1589.08	ELEHNAEETYGENDENTDDKNNDGEEQEVR	ELEHNAEETY[243]GENDENTDDKNNDGEEQEVR	R	D	1	0.999999	33	116	NX_O00461-1	NA	0	0	98351	98351	0	0
ELEHNAEETYGENDENTDDKNNDGEEQEVR_Y243_1	mzspec:PXD008373:Phospho_liver_TiO2_50per_L057_T_2:scan:27867:ELEHNAEETY[Phospho]GENDENTDDKNNDGEEQEVR/3	mzspec:PXD008373:Phospho_liver_TiO2_50per_L057_T_2:scan:27867:ELEHNAEETY{Sulfo}GENDENTDDKNNDGEEQEVR/3		-0.008196	O00461	GOLI4_HUMAN	PXD008373-CNHPP_HCC-Phospho-Tumor_S-I	Phospho_liver_TiO2_50per_L057_T_2.27867.27867.3	controllerType=0 controllerNumber=1 scan=27867	3601.38	3601.39	-2.05088	-0.007386	3	1633.34	ELEHNAEETYGENDENTDDKNNDGEEQEVR	ELEHNAEETY[243]GENDENTDDKNNDGEEQEVR	R	D	1	0.999999	19	116	NX_O00461-1	NA	0	0	100716	100716	0	0
ELEHNAEETYGENDENTDDKNNDGEEQEVR_Y243_1	mzspec:PXD008373:20150414_liver_TiO2_L023_T_0:scan:26188:ELEHNAEETY[Phospho]GENDENTDDKNNDGEEQEVR/3	mzspec:PXD008373:20150414_liver_TiO2_L023_T_0:scan:26188:ELEHNAEETY{Sulfo}GENDENTDDKNNDGEEQEVR/3		-0.00935	O00461	GOLI4_HUMAN	PXD008373-CNHPP_HCC-Phospho-Tumor_S-I	20150414_liver_TiO2_L023_T_0.26188.26188.3	controllerType=0 controllerNumber=1 scan=26188	3601.38	3601.39	-1.74572	-0.006287	3	1510.87	ELEHNAEETYGENDENTDDKNNDGEEQEVR	ELEHNAEETY[243]GENDENTDDKNNDGEEQEVR	R	D	1	0.999999	28	116	NX_O00461-1	NA	0	0	107018	107018	0	0
ELEHNAEETYGENDENTDDKNNDGEEQEVR_Y243_1	mzspec:PXD008373:20150416_liver_TiO2_L025_T_0:scan:25531:ELEHNAEETY[Phospho]GENDENTDDKNNDGEEQEVR/3	mzspec:PXD008373:20150416_liver_TiO2_L025_T_0:scan:25531:ELEHNAEETY{Sulfo}GENDENTDDKNNDGEEQEVR/3		-0.0076975	O00461	GOLI4_HUMAN	PXD008373-CNHPP_HCC-Phospho-Tumor_S-I	20150416_liver_TiO2_L025_T_0.25531.25531.3	controllerType=0 controllerNumber=1 scan=25531	3601.38	3601.39	-1.74572	-0.006287	3	1515.98	ELEHNAEETYGENDENTDDKNNDGEEQEVR	ELEHNAEETY[243]GENDENTDDKNNDGEEQEVR	R	D	1	0.999999	33	116	NX_O00461-1	NA	0	0	127669	127669	0	0
ELEHNAEETYGENDENTDDKNNDGEEQEVR_Y243_1	mzspec:PXD008373:20150405_liver_TiO2_L016_T_0:scan:26560:ELEHNAEETY[Phospho]GENDENTDDKNNDGEEQEVR/3	mzspec:PXD008373:20150405_liver_TiO2_L016_T_0:scan:26560:ELEHNAEETY{Sulfo}GENDENTDDKNNDGEEQEVR/3		-0.012335	O00461	GOLI4_HUMAN	PXD008373-CNHPP_HCC-Phospho-Tumor_S-I	20150405_liver_TiO2_L016_T_0.26560.26560.3	controllerType=0 controllerNumber=1 scan=26560	3601.37	3601.39	-3.67776	-0.013245	3	1568.92	ELEHNAEETYGENDENTDDKNNDGEEQEVR	ELEHNAEETY[243]GENDENTDDKNNDGEEQEVR	R	D	1	0.999999	31	116	NX_O00461-1	NA	0	0	136190	136190	0	0
ELEHNAEETYGENDENTDDKNNDGEEQEVR_Y243_1	mzspec:PXD008373:20150418_liver_TiO2_L108_T_2:scan:25204:ELEHNAEETY[Phospho]GENDENTDDKNNDGEEQEVR/3	mzspec:PXD008373:20150418_liver_TiO2_L108_T_2:scan:25204:ELEHNAEETY{Sulfo}GENDENTDDKNNDGEEQEVR/3		-0.003025	O00461	GOLI4_HUMAN	PXD008373-CNHPP_HCC-Phospho-Tumor_S-I	20150418_liver_TiO2_L108_T_2.25204.25204.3	controllerType=0 controllerNumber=1 scan=25204	3601.39	3601.39	-0.0172156	-6.2e-05	3	1543.85	ELEHNAEETYGENDENTDDKNNDGEEQEVR	ELEHNAEETY[243]GENDENTDDKNNDGEEQEVR	R	D	1	0.999999	26	116	NX_O00461-1	NA	0	0	153682	153682	0	0
ELEHNAEETYGENDENTDDKNNDGEEQEVR_Y243_1	mzspec:PXD008373:0000_Fusion3_CNHPP_TiO2_L054_T_0_50per_F3_R1:scan:19034:ELEHNAEETY[Phospho]GENDENTDDKNNDGEEQEVR/4	mzspec:PXD008373:0000_Fusion3_CNHPP_TiO2_L054_T_0_50per_F3_R1:scan:19034:ELEHNAEETY{Sulfo}GENDENTDDKNNDGEEQEVR/4		-0.009843	O00461	GOLI4_HUMAN	PXD008373-CNHPP_HCC-Phospho-Tumor_S-I	0000_Fusion3_CNHPP_TiO2_L054_T_0_50per_F3_R1.19034.19034.4	controllerType=0 controllerNumber=1 scan=19034	3601.38	3601.39	-1.15622	-0.004164	4	1441.79	ELEHNAEETYGENDENTDDKNNDGEEQEVR	ELEHNAEETY[243]GENDENTDDKNNDGEEQEVR	R	D	0.9997	0.999905	41	174	NX_O00461-1	NA	0	4	265694	265690	1.50551394482291e-05	1.50251107162846e-05
ELEHNAEETYGENDENTDDKNNDGEEQEVR_Y243_1	mzspec:PXD008373:Phospho_Fusion3_CNHPP_TiO2_L054_T_0_50per_F3_R1:scan:19034:ELEHNAEETY[Phospho]GENDENTDDKNNDGEEQEVR/4	mzspec:PXD008373:Phospho_Fusion3_CNHPP_TiO2_L054_T_0_50per_F3_R1:scan:19034:ELEHNAEETY{Sulfo}GENDENTDDKNNDGEEQEVR/4		-0.009843	O00461	GOLI4_HUMAN	PXD008373-CNHPP_HCC-Phospho-Tumor_S-I	Phospho_Fusion3_CNHPP_TiO2_L054_T_0_50per_F3_R1.19034.19034.4	controllerType=0 controllerNumber=1 scan=19034	3601.38	3601.39	-1.15622	-0.004164	4	1441.79	ELEHNAEETYGENDENTDDKNNDGEEQEVR	ELEHNAEETY[243]GENDENTDDKNNDGEEQEVR	R	D	0.9997	0.999905	41	174	NX_O00461-1	NA	0	7	282268	282261	2.47997420826823e-05	2.46318419339515e-05
ELEHNAEETYGENDENTDDKNNDGEEQEVR_Y243_1	mzspec:PXD008373:0000_Fusion3_CNHPP_TiO2_L044_T_0_50per_F3_R1:scan:21962:ELEHNAEETY[Phospho]GENDENTDDKNNDGEEQEVR/4	mzspec:PXD008373:0000_Fusion3_CNHPP_TiO2_L044_T_0_50per_F3_R1:scan:21962:ELEHNAEETY{Sulfo}GENDENTDDKNNDGEEQEVR/4		-0.008785	O00461	GOLI4_HUMAN	PXD008373-CNHPP_HCC-Phospho-Tumor_S-I	0000_Fusion3_CNHPP_TiO2_L044_T_0_50per_F3_R1.21962.21962.4	controllerType=0 controllerNumber=1 scan=21962	3601.38	3601.39	-1.56301	-0.005629	4	1526.99	ELEHNAEETYGENDENTDDKNNDGEEQEVR	ELEHNAEETY[243]GENDENTDDKNNDGEEQEVR	R	D	0.9996	0.999873	38	174	NX_O00461-1	NA	0	12	294762	294750	4.07124681933842e-05	4.06975561117555e-05
ELEHNAEETYGENDENTDDKNNDGEEQEVR_Y243_1	mzspec:PXD008373:4492_Fusion3_CNHPP_TiO2_L107_T_2_F1_R1:scan:17968:ELEHNAEETY[Phospho]GENDENTDDKNNDGEEQEVR/4	mzspec:PXD008373:4492_Fusion3_CNHPP_TiO2_L107_T_2_F1_R1:scan:17968:ELEHNAEETY{Sulfo}GENDENTDDKNNDGEEQEVR/4		0.000683	O00461	GOLI4_HUMAN	PXD008373-CNHPP_HCC-Phospho-Tumor_S-I	4492_Fusion3_CNHPP_TiO2_L107_T_2_F1_R1.17968.17968.4	controllerType=0 controllerNumber=1 scan=17968	3601.4	3601.39	3.99567	0.01439	4	1450.17	ELEHNAEETYGENDENTDDKNNDGEEQEVR	ELEHNAEETY[243]GENDENTDDKNNDGEEQEVR	R	D	0.9995	0.999422	41	174	NX_O00461-1	NA	0	17	305464	305447	5.56561367438541e-05	5.18257921724762e-05
ELEHNAEETYGENDENTDDKNNDGEEQEVR_Y243_1	mzspec:PXD008373:20150619_liver_TiO2_L085_T_2:scan:19222:ELEHNAEETY[Phospho]GENDENTDDKNNDGEEQEVR/3	mzspec:PXD008373:20150619_liver_TiO2_L085_T_2:scan:19222:ELEHNAEETY{Sulfo}GENDENTDDKNNDGEEQEVR/3		-0.013665	O00461	GOLI4_HUMAN	PXD008373-CNHPP_HCC-Phospho-Tumor_S-I	20150619_liver_TiO2_L085_T_2.19222.19222.3	controllerType=0 controllerNumber=1 scan=19222	3601.38	3601.39	-2.05088	-0.007386	3	1664.56	ELEHNAEETYGENDENTDDKNNDGEEQEVR	ELEHNAEETY[243]GENDENTDDKNNDGEEQEVR	R	D	0.9995	0.999999	31	116	NX_O00461-1	NA	0	17	313778	313761	5.41813673464835e-05	5.18257921724762e-05
ELEHNAEETYGENDENTDDKNNDGEEQEVR_Y243_1	mzspec:PXD008373:20150418_liver_TiO2_L108_T_0:scan:25822:ELEHNAEETY[Phospho]GENDENTDDKNNDGEEQEVR/3	mzspec:PXD008373:20150418_liver_TiO2_L108_T_0:scan:25822:ELEHNAEETY{Sulfo}GENDENTDDKNNDGEEQEVR/3		0.00194	O00461	GOLI4_HUMAN	PXD008373-CNHPP_HCC-Phospho-Tumor_S-I	20150418_liver_TiO2_L108_T_0.25822.25822.3	controllerType=0 controllerNumber=1 scan=25822	3601.39	3601.39	1.30477	0.004699	3	1499.73	ELEHNAEETYGENDENTDDKNNDGEEQEVR	ELEHNAEETY[243]GENDENTDDKNNDGEEQEVR	R	D	0.9993	0.999463	26	116	NX_O00461-1	NA	0	18	333364	333346	5.3997948077973e-05	5.35602701818074e-05
ELEHNAEETYGENDENTDDKNNDGEEQEVR_Y243_1	mzspec:PXD008373:20150604_liver_TiO2_L039_T_0:scan:24169:ELEHNAEETY[Phospho]GENDENTDDKNNDGEEQEVR/3	mzspec:PXD008373:20150604_liver_TiO2_L039_T_0:scan:24169:ELEHNAEETY{Sulfo}GENDENTDDKNNDGEEQEVR/3		-0.012948	O00461	GOLI4_HUMAN	PXD008373-CNHPP_HCC-Phospho-Tumor_S-I	20150604_liver_TiO2_L039_T_0.24169.24169.3	controllerType=0 controllerNumber=1 scan=24169	3601.38	3601.39	-3.37288	-0.012147	3	1641.96	ELEHNAEETYGENDENTDDKNNDGEEQEVR	ELEHNAEETY[243]GENDENTDDKNNDGEEQEVR	R	D	0.9993	0.999998	33	116	NX_O00461-1	NA	0	18	335994	335976	5.3575255375384e-05	5.35602701818074e-05
ELEHNAEETYGENDENTDDKNNDGEEQEVR_Y243_1	mzspec:PXD008373:4495_Fusion3_CNHPP_TiO2_L019_T_0_F1_R1:scan:18825:ELEHNAEETY[Phospho]GENDENTDDKNNDGEEQEVR/4	mzspec:PXD008373:4495_Fusion3_CNHPP_TiO2_L019_T_0_F1_R1:scan:18825:ELEHNAEETY{Sulfo}GENDENTDDKNNDGEEQEVR/4		-0.008066	O00461	GOLI4_HUMAN	PXD008373-CNHPP_HCC-Phospho-Tumor_S-I	4495_Fusion3_CNHPP_TiO2_L019_T_0_F1_R1.18825.18825.4	controllerType=0 controllerNumber=1 scan=18825	3601.39	3601.39	1.35198	0.004869	4	1470.38	ELEHNAEETYGENDENTDDKNNDGEEQEVR	ELEHNAEETY[243]GENDENTDDKNNDGEEQEVR	R	D	0.9984	0.999491	41	174	NX_O00461-1	NA	0	39	391275	391236	9.96840781523173e-05	9.89654306138141e-05
ELEHNAEETYGENDENTDDKNNDGEEQEVR_Y243_1	mzspec:PXD008373:4495_Fusion3_CNHPP_TiO2_L019_T_2_F1_R1:scan:16942:ELEHNAEETY[Phospho]GENDENTDDKNNDGEEQEVR/3	mzspec:PXD008373:4495_Fusion3_CNHPP_TiO2_L019_T_2_F1_R1:scan:16942:ELEHNAEETY{Sulfo}GENDENTDDKNNDGEEQEVR/3		0.005916	O00461	GOLI4_HUMAN	PXD008373-CNHPP_HCC-Phospho-Tumor_S-I	4495_Fusion3_CNHPP_TiO2_L019_T_2_F1_R1.16942.16942.3	controllerType=0 controllerNumber=1 scan=16942	3601.41	3601.39	5.37207	0.019347	3	1482.85	ELEHNAEETYGENDENTDDKNNDGEEQEVR	ELEHNAEETY[243]GENDENTDDKNNDGEEQEVR	R	D	0.9981	0.999995	25	116	NX_O00461-1	NA	0	43	405052	405009	0.00010617	0.000106034
ELEHNAEETYGENDENTDDKNNDGEEQEVR_Y243_1	mzspec:PXD008373:4495_Fusion3_CNHPP_TiO2_L019_T_2_F1_R1:scan:16976:ELEHNAEETY[Phospho]GENDENTDDKNNDGEEQEVR/4	mzspec:PXD008373:4495_Fusion3_CNHPP_TiO2_L019_T_2_F1_R1:scan:16976:ELEHNAEETY{Sulfo}GENDENTDDKNNDGEEQEVR/4		0.002668	O00461	GOLI4_HUMAN	PXD008373-CNHPP_HCC-Phospho-Tumor_S-I	4495_Fusion3_CNHPP_TiO2_L019_T_2_F1_R1.16976.16976.4	controllerType=0 controllerNumber=1 scan=16976	3601.4	3601.39	4.4702	0.016099	4	1484.93	ELEHNAEETYGENDENTDDKNNDGEEQEVR	ELEHNAEETY[243]GENDENTDDKNNDGEEQEVR	R	D	0.9972	0.996765	32	174	NX_O00461-1	NA	0	70	434090	434020	0.000161283	0.000160987
ELEHNAEETYGENDENTDDKNNDGEEQEVR_Y243_1	mzspec:PXD008373:20150424_liver_TiO2_L026_T_0:scan:28300:ELEHNAEETY[Phospho]GENDENTDDKNNDGEEQEVR/3	mzspec:PXD008373:20150424_liver_TiO2_L026_T_0:scan:28300:ELEHNAEETY{Sulfo}GENDENTDDKNNDGEEQEVR/3		-0.001488	O00461	GOLI4_HUMAN	PXD008373-CNHPP_HCC-Phospho-Tumor_S-I	20150424_liver_TiO2_L026_T_0.28300.28300.3	controllerType=0 controllerNumber=1 scan=28300	3601.39	3601.39	1.30477	0.004699	3	1652.92	ELEHNAEETYGENDENTDDKNNDGEEQEVR	ELEHNAEETY[243]GENDENTDDKNNDGEEQEVR	R	D	0.9957	0.99999	29	116	NX_O00461-1	NA	0	113	467016	466903	0.00024202	0.000242009
ELEHNAEETYGENDENTDDKNNDGEEQEVR_Y243_1	mzspec:PXD008373:20150522_liver_TiO2_L020_T_0:scan:26481:ELEHNAEETY[Phospho]GENDENTDDKNNDGEEQEVR/4	mzspec:PXD008373:20150522_liver_TiO2_L020_T_0:scan:26481:ELEHNAEETY{Sulfo}GENDENTDDKNNDGEEQEVR/4		-0.006232	O00461	GOLI4_HUMAN	PXD008373-CNHPP_HCC-Phospho-Tumor_S-I	20150522_liver_TiO2_L020_T_0.26481.26481.4	controllerType=0 controllerNumber=1 scan=26481	3601.39	3601.39	-0.546179	-0.001967	4	1595.31	ELEHNAEETYGENDENTDDKNNDGEEQEVR	ELEHNAEETY[243]GENDENTDDKNNDGEEQEVR	R	D	0.9891	0.996522	35	174	NX_O00461-1	NA	0	268	544865	544597	0.000492107	0.000492015
ELEHNAEETYGENDENTDDKNNDGEEQEVR_Y243_1	mzspec:PXD008373:20150416_liver_TiO2_L025_T_0:scan:25148:ELEHNAEETY[Phospho]GENDENTDDKNNDGEEQEVR/3	mzspec:PXD008373:20150416_liver_TiO2_L025_T_0:scan:25148:ELEHNAEETY{Sulfo}GENDENTDDKNNDGEEQEVR/3		-0.0062325	O00461	GOLI4_HUMAN	PXD008373-CNHPP_HCC-Phospho-Tumor_S-I	20150416_liver_TiO2_L025_T_0.25148.25148.3	controllerType=0 controllerNumber=1 scan=25148	3601.38	3601.39	-1.33893	-0.004822	3	1496.97	ELEHNAEETYGENDENTDDKNNDGEEQEVR	ELEHNAEETY[243]GENDENTDDKNNDGEEQEVR	R	D	0.9871	0.999968	27	116	NX_O00461-1	NA	0	320	559392	559072	0.000572377	0.000571807
ELEHNAEETYGENDENTDDKNNDGEEQEVR_Y243_1	mzspec:PXD008373:20150405_liver_TiO2_L016_T_2:scan:23391:ELEHNAEETY[Phospho]GENDENTDDKNNDGEEQEVR/3	mzspec:PXD008373:20150405_liver_TiO2_L016_T_2:scan:23391:ELEHNAEETY{Sulfo}GENDENTDDKNNDGEEQEVR/3		-0.003048	O00461	GOLI4_HUMAN	PXD008373-CNHPP_HCC-Phospho-Tumor_S-I	20150405_liver_TiO2_L016_T_2.23391.23391.3	controllerType=0 controllerNumber=1 scan=23391	3601.38	3601.39	-1.13567	-0.00409	3	1570.5	ELEHNAEETYGENDENTDDKNNDGEEQEVR	ELEHNAEETY[243]GENDENTDDKNNDGEEQEVR	R	D	0.9601	0.999901	22	116	NX_O00461-1	NA	0	1147	672917	671770	0.00170743	0.00170695
ELEHNAEETYGENDENTDDKNNDGEEQEVR_Y243_1	mzspec:PXD008373:0000_Fusion3_CNHPP_TiO2_L044_T_2_50per_F1_R1:scan:19545:ELEHNAEETY[Phospho]GENDENTDDKNNDGEEQEVR/3	mzspec:PXD008373:0000_Fusion3_CNHPP_TiO2_L044_T_2_50per_F1_R1:scan:19545:ELEHNAEETY{Sulfo}GENDENTDDKNNDGEEQEVR/3		-0.0204	O00461	GOLI4_HUMAN	PXD008373-CNHPP_HCC-Phospho-Tumor_S-I	0000_Fusion3_CNHPP_TiO2_L044_T_2_50per_F1_R1.19545.19545.3	controllerType=0 controllerNumber=1 scan=19545	3601.37	3601.39	-4.6946	-0.016907	3	1603.62	ELEHNAEETYGENDENTDDKNNDGEEQEVR	ELEHNAEETY[243]GENDENTDDKNNDGEEQEVR	R	D	0.9547	0.965187	26	116	NX_O00461-1	NA	0	1305	687211	685906	0.00190259	0.00190228
ELEHNAEETYGENDENTDDKNNDGEEQEVR_Y243_1	mzspec:PXD008373:20150306_liver_TiO2_50per_L066_T_2:scan:22258:ELEHNAEETY[Phospho]GENDENTDDKNNDGEEQEVR/3	mzspec:PXD008373:20150306_liver_TiO2_50per_L066_T_2:scan:22258:ELEHNAEETY{Sulfo}GENDENTDDKNNDGEEQEVR/3		0.003678	O00461	GOLI4_HUMAN	PXD008373-CNHPP_HCC-Phospho-Tumor_S-I	20150306_liver_TiO2_50per_L066_T_2.22258.22258.3	controllerType=0 controllerNumber=1 scan=22258	3601.4	3601.39	2.52513	0.009094	3	1609.69	ELEHNAEETYGENDENTDDKNNDGEEQEVR	ELEHNAEETY[243]GENDENTDDKNNDGEEQEVR	R	D	0.9273	0.944739	19	116	NX_O00461-1	NA	0	2289	745197	742908	0.00308114	0.00308096
ELEHNAEETYGENDENTDDKNNDGEEQEVR_Y243_1	mzspec:PXD008373:L012_liver_TiO2_L012_T_0:scan:28556:ELEHNAEETY[Phospho]GENDENTDDKNNDGEEQEVR/4	mzspec:PXD008373:L012_liver_TiO2_L012_T_0:scan:28556:ELEHNAEETY{Sulfo}GENDENTDDKNNDGEEQEVR/4		-0.000367	O00461	GOLI4_HUMAN	PXD008373-CNHPP_HCC-Phospho-Tumor_S-I	L012_liver_TiO2_L012_T_0.28556.28556.4	controllerType=0 controllerNumber=1 scan=28556	3601.39	3601.39	1.08069	0.003892	4	1532.85	ELEHNAEETYGENDENTDDKNNDGEEQEVR	ELEHNAEETY[243]GENDENTDDKNNDGEEQEVR	R	D	0.8433	0.947297	38	174	NX_O00461-1	NA	0	5896	857737	851841	0.00692148	0.00692098
ELEHNAEETYGENDENTDDKNNDGEEQEVR_Y243_1	mzspec:PXD008373:4494_Fusion3_CNHPP_TiO2_L077_T_0_F1_R1:scan:17974:ELEHNAEETY[Phospho]GENDENTDDKNNDGEEQEVR/4	mzspec:PXD008373:4494_Fusion3_CNHPP_TiO2_L077_T_0_F1_R1:scan:17974:ELEHNAEETY{Sulfo}GENDENTDDKNNDGEEQEVR/4		0.0026325	O00461	GOLI4_HUMAN	PXD008373-CNHPP_HCC-Phospho-Tumor_S-I	4494_Fusion3_CNHPP_TiO2_L077_T_0_F1_R1.17974.17974.4	controllerType=0 controllerNumber=1 scan=17974	3601.4	3601.39	4.53795	0.016343	4	1465.19	ELEHNAEETYGENDENTDDKNNDGEEQEVR	ELEHNAEETY[243]GENDENTDDKNNDGEEQEVR	R	D	0.8132	0.792234	36	174	NX_O00461-1	NA	0	7470	888345	880875	0.0084802	0.00847999
ELEHNAEETYGENDENTDDKNNDGEEQEVR_Y243_1	mzspec:PXD003531:20130611_QE3_UPLC10_CFR_SA_OC_T_FI_02_01_01:scan:06552:ELEHNAEETY[Phospho]GENDENTDDKNNDGEEQEVR/3	mzspec:PXD003531:20130611_QE3_UPLC10_CFR_SA_OC_T_FI_02_01_01:scan:06552:ELEHNAEETY{Sulfo}GENDENTDDKNNDGEEQEVR/3		-0.02145	O00461	GOLI4_HUMAN	PXD003531-FTE_TiO2	20130611_QE3_UPLC10_CFR_SA_OC_T_FI_02_01_01.06552.06552.3	controllerType=0 controllerNumber=1 scan=6552	3601.37	3601.39	-3.47451	-0.012513	3	1281.6	ELEHNAEETYGENDENTDDKNNDGEEQEVR	ELEHNAEETY[243]GENDENTDDKNNDGEEQEVR	R	D	0.9998	0.999858	21	116	NX_O00461-1	NA	0	1	151137	151136	6.61655727291975e-06	6.48769284666987e-06
ELEHNAEETYGENDENTDDKNNDGEEQEVR_Y243_1	mzspec:PXD008373:4496_Fusion3_CNHPP_TiO2_L103_P_0_F1_R1:scan:18734:ELEHNAEETY[Phospho]GENDENTDDKNNDGEEQEVR/3	mzspec:PXD008373:4496_Fusion3_CNHPP_TiO2_L103_P_0_F1_R1:scan:18734:ELEHNAEETY{Sulfo}GENDENTDDKNNDGEEQEVR/3		-0.004226	O00461	GOLI4_HUMAN	PXD008373-CNHPP_HCC-Phospho-nonTumor_S-I	4496_Fusion3_CNHPP_TiO2_L103_P_0_F1_R1.18734.18734.3	controllerType=0 controllerNumber=1 scan=18734	3601.4	3601.39	3.2368	0.011657	3	1466.02	ELEHNAEETYGENDENTDDKNNDGEEQEVR	ELEHNAEETY[243]GENDENTDDKNNDGEEQEVR	R	D	1	0.999999	30	116	NX_O00461-1	NA	0	0	18761	18761	0	0
ELEHNAEETYGENDENTDDKNNDGEEQEVR_Y243_1	mzspec:PXD008373:4494_Fusion3_CNHPP_TiO2_L077_P_0_F1_R1:scan:18552:ELEHNAEETY[Phospho]GENDENTDDKNNDGEEQEVR/4	mzspec:PXD008373:4494_Fusion3_CNHPP_TiO2_L077_P_0_F1_R1:scan:18552:ELEHNAEETY{Sulfo}GENDENTDDKNNDGEEQEVR/4		-0.001845	O00461	GOLI4_HUMAN	PXD008373-CNHPP_HCC-Phospho-nonTumor_S-I	4494_Fusion3_CNHPP_TiO2_L077_P_0_F1_R1.18552.18552.4	controllerType=0 controllerNumber=1 scan=18552	3601.4	3601.39	3.31788	0.011949	4	1438.74	ELEHNAEETYGENDENTDDKNNDGEEQEVR	ELEHNAEETY[243]GENDENTDDKNNDGEEQEVR	R	D	1	0.999999	38	174	NX_O00461-1	NA	0	1	62529	62528	1.5992835209826e-05	7.21433054619697e-06
ELEHNAEETYGENDENTDDKNNDGEEQEVR_Y243_1	mzspec:PXD008373:0000_Fusion3_CNHPP_TiO2_L051_P_0_50per_F3_R1:scan:20273:ELEHNAEETY[Phospho]GENDENTDDKNNDGEEQEVR/3	mzspec:PXD008373:0000_Fusion3_CNHPP_TiO2_L051_P_0_50per_F3_R1:scan:20273:ELEHNAEETY{Sulfo}GENDENTDDKNNDGEEQEVR/3		-0.005784	O00461	GOLI4_HUMAN	PXD008373-CNHPP_HCC-Phospho-nonTumor_S-I	0000_Fusion3_CNHPP_TiO2_L051_P_0_50per_F3_R1.20273.20273.3	controllerType=0 controllerNumber=1 scan=20273	3601.39	3601.39	0.0844119	0.000304	3	1480.88	ELEHNAEETYGENDENTDDKNNDGEEQEVR	ELEHNAEETY[243]GENDENTDDKNNDGEEQEVR	R	D	1	0.999999	31	116	NX_O00461-1	NA	0	2	146275	146273	1.36730633814853e-05	1.03842159916926e-05
ELEHNAEETYGENDENTDDKNNDGEEQEVR_Y243_1	mzspec:PXD008373:20150306_liver_TiO2_50per_L066_P_2:scan:17312:ELEHNAEETY[Phospho]GENDENTDDKNNDGEEQEVR/3	mzspec:PXD008373:20150306_liver_TiO2_50per_L066_P_2:scan:17312:ELEHNAEETY{Sulfo}GENDENTDDKNNDGEEQEVR/3		0.00115	O00461	GOLI4_HUMAN	PXD008373-CNHPP_HCC-Phospho-nonTumor_S-I	20150306_liver_TiO2_50per_L066_P_2.17312.17312.3	controllerType=0 controllerNumber=1 scan=17312	3601.39	3601.39	1.50803	0.005431	3	2609.26	ELEHNAEETYGENDENTDDKNNDGEEQEVR	ELEHNAEETY[243]GENDENTDDKNNDGEEQEVR	R	D	1	0.999999	30	116	NX_O00461-1	NA	0	2	147509	147507	1.35586785711865e-05	1.03842159916926e-05
ELEHNAEETYGENDENTDDKNNDGEEQEVR_Y243_1	mzspec:PXD008373:20150619_liver_TiO2_L087_P_2:scan:18656:ELEHNAEETY[Phospho]GENDENTDDKNNDGEEQEVR/3	mzspec:PXD008373:20150619_liver_TiO2_L087_P_2:scan:18656:ELEHNAEETY{Sulfo}GENDENTDDKNNDGEEQEVR/3		-0.0034455	O00461	GOLI4_HUMAN	PXD008373-CNHPP_HCC-Phospho-nonTumor_S-I	20150619_liver_TiO2_L087_P_2.18656.18656.3	controllerType=0 controllerNumber=1 scan=18656	3601.39	3601.39	0.491199	0.001769	3	1639.99	ELEHNAEETYGENDENTDDKNNDGEEQEVR	ELEHNAEETY[243]GENDENTDDKNNDGEEQEVR	R	D	0.9999	0.999993	22	116	NX_O00461-1	NA	0	3	205531	205528	1.45965513214744e-05	1.44032724234946e-05
ELEHNAEETYGENDENTDDKNNDGEEQEVR_Y243_1	mzspec:PXD008373:20150522_liver_TiO2_L020_P_0:scan:25745:ELEHNAEETY[Phospho]GENDENTDDKNNDGEEQEVR/3	mzspec:PXD008373:20150522_liver_TiO2_L020_P_0:scan:25745:ELEHNAEETY{Sulfo}GENDENTDDKNNDGEEQEVR/3		-0.009633	O00461	GOLI4_HUMAN	PXD008373-CNHPP_HCC-Phospho-nonTumor_S-I	20150522_liver_TiO2_L020_P_0.25745.25745.3	controllerType=0 controllerNumber=1 scan=25745	3601.38	3601.39	-1.44084	-0.005189	3	1572.03	ELEHNAEETYGENDENTDDKNNDGEEQEVR	ELEHNAEETY[243]GENDENTDDKNNDGEEQEVR	R	D	0.9999	0.999993	28	116	NX_O00461-1	NA	0	5	221787	221782	2.25446609733883e-05	2.05198919832886e-05
ELEHNAEETYGENDENTDDKNNDGEEQEVR_Y243_1	mzspec:PXD008373:20150423_liver_TiO2_L109_P_2:scan:22406:ELEHNAEETY[Phospho]GENDENTDDKNNDGEEQEVR/3	mzspec:PXD008373:20150423_liver_TiO2_L109_P_2:scan:22406:ELEHNAEETY{Sulfo}GENDENTDDKNNDGEEQEVR/3		-0.005243	O00461	GOLI4_HUMAN	PXD008373-CNHPP_HCC-Phospho-nonTumor_S-I	20150423_liver_TiO2_L109_P_2.22406.22406.3	controllerType=0 controllerNumber=1 scan=22406	3601.39	3601.39	-0.322098	-0.00116	3	1567.39	ELEHNAEETYGENDENTDDKNNDGEEQEVR	ELEHNAEETY[243]GENDENTDDKNNDGEEQEVR	R	D	0.9991	0.999331	25	116	NX_O00461-1	NA	0	23	341493	341470	6.73558438515829e-05	6.69720202546684e-05
ELEHNAEETYGENDENTDDKNNDGEEQEVR_Y243_1	mzspec:PXD008373:L014_liver_TiO2_L014_P_2:scan:24496:ELEHNAEETY[Phospho]GENDENTDDKNNDGEEQEVR/3	mzspec:PXD008373:L014_liver_TiO2_L014_P_2:scan:24496:ELEHNAEETY{Sulfo}GENDENTDDKNNDGEEQEVR/3		-0.002421	O00461	GOLI4_HUMAN	PXD008373-CNHPP_HCC-Phospho-nonTumor_S-I	L014_liver_TiO2_L014_P_2.24496.24496.3	controllerType=0 controllerNumber=1 scan=24496	3601.39	3601.39	0.593104	0.002136	3	1567.34	ELEHNAEETYGENDENTDDKNNDGEEQEVR	ELEHNAEETY[243]GENDENTDDKNNDGEEQEVR	R	D	0.9977	0.999838	25	116	NX_O00461-1	NA	0	68	409200	409132	0.000166206	0.000165626
ELEHNAEETYGENDENTDDKNNDGEEQEVR_Y243_1	mzspec:PXD008373:0000_Fusion3_CNHPP_TiO2_L053_P_0_50per_F3_R1:scan:19488:ELEHNAEETY[Phospho]GENDENTDDKNNDGEEQEVR/3	mzspec:PXD008373:0000_Fusion3_CNHPP_TiO2_L053_P_0_50per_F3_R1:scan:19488:ELEHNAEETY{Sulfo}GENDENTDDKNNDGEEQEVR/3		0.0008555	O00461	GOLI4_HUMAN	PXD008373-CNHPP_HCC-Phospho-nonTumor_S-I	0000_Fusion3_CNHPP_TiO2_L053_P_0_50per_F3_R1.19488.19488.3	controllerType=0 controllerNumber=1 scan=19488	3601.4	3601.39	2.11835	0.007629	3	1493.11	ELEHNAEETYGENDENTDDKNNDGEEQEVR	ELEHNAEETY[243]GENDENTDDKNNDGEEQEVR	R	D	0.9957	0.996805	22	116	NX_O00461-1	NA	0	134	457306	457172	0.000293106	0.000292819
ELEHNAEETYGENDENTDDKNNDGEEQEVR_Y243_1	mzspec:PXD008373:20150424_liver_TiO2_L026_P_0:scan:27333:ELEHNAEETY[Phospho]GENDENTDDKNNDGEEQEVR/4	mzspec:PXD008373:20150424_liver_TiO2_L026_P_0:scan:27333:ELEHNAEETY{Sulfo}GENDENTDDKNNDGEEQEVR/4		0.00461	O00461	GOLI4_HUMAN	PXD008373-CNHPP_HCC-Phospho-nonTumor_S-I	20150424_liver_TiO2_L026_P_0.27333.27333.4	controllerType=0 controllerNumber=1 scan=27333	3601.4	3601.39	3.04659	0.010972	4	1645.25	ELEHNAEETYGENDENTDDKNNDGEEQEVR	ELEHNAEETY[243]GENDENTDDKNNDGEEQEVR	R	D	0.9927	0.986997	40	174	NX_O00461-1	NA	0	202	498485	498283	0.000405392	0.000404604
ELEHNAEETYGENDENTDDKNNDGEEQEVR_Y243_1	mzspec:PXD008373:4494_Fusion3_CNHPP_TiO2_L077_P_2_F1_R1:scan:16342:ELEHNAEETY[Phospho]GENDENTDDKNNDGEEQEVR/3	mzspec:PXD008373:4494_Fusion3_CNHPP_TiO2_L077_P_2_F1_R1:scan:16342:ELEHNAEETY{Sulfo}GENDENTDDKNNDGEEQEVR/3		-7.6e-05	O00461	GOLI4_HUMAN	PXD008373-CNHPP_HCC-Phospho-nonTumor_S-I	4494_Fusion3_CNHPP_TiO2_L077_P_2_F1_R1.16342.16342.3	controllerType=0 controllerNumber=1 scan=16342	3601.4	3601.39	3.54196	0.012756	3	1502.79	ELEHNAEETYGENDENTDDKNNDGEEQEVR	ELEHNAEETY[243]GENDENTDDKNNDGEEQEVR	R	D	0.9825	0.998765	21	116	NX_O00461-1	NA	0	432	572643	572211	0.000754966	0.000754895
ELEHNAEETYGENDENTDDKNNDGEEQEVR_Y243_1	mzspec:PXD008373:20150619_liver_TiO2_L087_P_0:scan:21946:ELEHNAEETY[Phospho]GENDENTDDKNNDGEEQEVR/3	mzspec:PXD008373:20150619_liver_TiO2_L087_P_0:scan:21946:ELEHNAEETY{Sulfo}GENDENTDDKNNDGEEQEVR/3		-0.023441	O00461	GOLI4_HUMAN	PXD008373-CNHPP_HCC-Phospho-nonTumor_S-I	20150619_liver_TiO2_L087_P_0.21946.21946.3	controllerType=0 controllerNumber=1 scan=21946	3601.37	3601.39	-4.99976	-0.018006	3	1674.99	ELEHNAEETYGENDENTDDKNNDGEEQEVR	ELEHNAEETY[243]GENDENTDDKNNDGEEQEVR	R	D	0.9802	0.985296	27	116	NX_O00461-1	NA	0	501	583988	583487	0.000858631	0.000858102
ELEHNAEETYGENDENTDDKNNDGEEQEVR_Y243_1	mzspec:PXD008373:4495_Fusion3_CNHPP_TiO2_L019_P_0_F1_R1:scan:18566:ELEHNAEETY[Phospho]GENDENTDDKNNDGEEQEVR/4	mzspec:PXD008373:4495_Fusion3_CNHPP_TiO2_L019_P_0_F1_R1:scan:18566:ELEHNAEETY{Sulfo}GENDENTDDKNNDGEEQEVR/4		-0.000638	O00461	GOLI4_HUMAN	PXD008373-CNHPP_HCC-Phospho-nonTumor_S-I	4495_Fusion3_CNHPP_TiO2_L019_P_0_F1_R1.18566.18566.4	controllerType=0 controllerNumber=1 scan=18566	3601.4	3601.39	3.72466	0.013414	4	1482.41	ELEHNAEETYGENDENTDDKNNDGEEQEVR	ELEHNAEETY[243]GENDENTDDKNNDGEEQEVR	R	D	0.9738	0.966899	31	174	NX_O00461-1	NA	0	702	610915	610213	0.00115042	0.00115031
ELEHNAEETYGENDENTDDKNNDGEEQEVR_Y243_1	mzspec:PXD008373:20150305_liver_TiO2_50per_L063_P_5:scan:23884:ELEHNAEETY[Phospho]GENDENTDDKNNDGEEQEVR/3	mzspec:PXD008373:20150305_liver_TiO2_50per_L063_P_5:scan:23884:ELEHNAEETY{Sulfo}GENDENTDDKNNDGEEQEVR/3		-0.006632	O00461	GOLI4_HUMAN	PXD008373-CNHPP_HCC-Phospho-nonTumor_S-I	20150305_liver_TiO2_50per_L063_P_5.23884.23884.3	controllerType=0 controllerNumber=1 scan=23884	3601.39	3601.39	-0.627259	-0.002259	3	1606.62	ELEHNAEETYGENDENTDDKNNDGEEQEVR	ELEHNAEETY[243]GENDENTDDKNNDGEEQEVR	R	D	0.793	0.984666	20	116	NX_O00461-1	NA	0	8191	879753	871562	0.00939807	0.00939772
ELEHNAEETYGENDENTDDKNNDGEEQEVR_Y243_1	mzspec:PXD008373:Phospho_liver_TiO2_50per_L063_P_5:scan:23884:ELEHNAEETY[Phospho]GENDENTDDKNNDGEEQEVR/3	mzspec:PXD008373:Phospho_liver_TiO2_50per_L063_P_5:scan:23884:ELEHNAEETY{Sulfo}GENDENTDDKNNDGEEQEVR/3		-0.0066315	O00461	GOLI4_HUMAN	PXD008373-CNHPP_HCC-Phospho-nonTumor_S-I	Phospho_liver_TiO2_50per_L063_P_5.23884.23884.3	controllerType=0 controllerNumber=1 scan=23884	3601.39	3601.39	-0.627259	-0.002259	3	1606.62	ELEHNAEETYGENDENTDDKNNDGEEQEVR	ELEHNAEETY[243]GENDENTDDKNNDGEEQEVR	R	D	0.793	0.984666	20	116	NX_O00461-1	NA	0	8192	879863	871671	0.00939804	0.00939791
ELEHNAEETYGENDENTDDKNNDGEEQEVR_Y243_1	mzspec:PXD008373:L096_human_liver_cancer_T_50per_TiO2_F3_R1:scan:16867:ELEHNAEETY[Phospho]GENDENTDDKNNDGEEQEVR/3	mzspec:PXD008373:L096_human_liver_cancer_T_50per_TiO2_F3_R1:scan:16867:ELEHNAEETY{Sulfo}GENDENTDDKNNDGEEQEVR/3		-0.018394	O00461	GOLI4_HUMAN	PXD008373-CNHPP_HCC-Phospho-Tumor_S-II	L096_human_liver_cancer_T_50per_TiO2_F3_R1.16867.16867.3	controllerType=0 controllerNumber=1 scan=16867	3601.37	3601.39	-5.91498	-0.021302	3	1499.6	ELEHNAEETYGENDENTDDKNNDGEEQEVR	ELEHNAEETY[243]GENDENTDDKNNDGEEQEVR	R	D	1	0.999999	32	116	NX_O00461-1	NA	0	0	42491	42491	0	0
ELEHNAEETYGENDENTDDKNNDGEEQEVR_Y243_1	mzspec:PXD008373:20150308_liver_TiO2_50per_L067_T_0:scan:27264:ELEHNAEETY[Phospho]GENDENTDDKNNDGEEQEVR/3	mzspec:PXD008373:20150308_liver_TiO2_50per_L067_T_0:scan:27264:ELEHNAEETY{Sulfo}GENDENTDDKNNDGEEQEVR/3		-0.000101	O00461	GOLI4_HUMAN	PXD008373-CNHPP_HCC-Phospho-Tumor_S-II	20150308_liver_TiO2_50per_L067_T_0.27264.27264.3	controllerType=0 controllerNumber=1 scan=27264	3601.39	3601.39	1.4064	0.005065	3	1562.31	ELEHNAEETYGENDENTDDKNNDGEEQEVR	ELEHNAEETY[243]GENDENTDDKNNDGEEQEVR	R	D	1	0.999999	35	116	NX_O00461-1	NA	0	0	144112	144112	0	0
ELEHNAEETYGENDENTDDKNNDGEEQEVR_Y243_1	mzspec:PXD008373:20150424_liver_TiO2_L092_T_0:scan:27991:ELEHNAEETY[Phospho]GENDENTDDKNNDGEEQEVR/3	mzspec:PXD008373:20150424_liver_TiO2_L092_T_0:scan:27991:ELEHNAEETY{Sulfo}GENDENTDDKNNDGEEQEVR/3		-0.004909	O00461	GOLI4_HUMAN	PXD008373-CNHPP_HCC-Phospho-Tumor_S-II	20150424_liver_TiO2_L092_T_0.27991.27991.3	controllerType=0 controllerNumber=1 scan=27991	3601.39	3601.39	0.0844119	0.000304	3	1590.29	ELEHNAEETYGENDENTDDKNNDGEEQEVR	ELEHNAEETY[243]GENDENTDDKNNDGEEQEVR	R	D	1	0.999999	38	116	NX_O00461-1	NA	0	0	166237	166237	0	0
ELEHNAEETYGENDENTDDKNNDGEEQEVR_Y243_1	mzspec:PXD008373:L072_Liver_cancer_TiO2_T_50per_F3_R1:scan:26499:ELEHNAEETY[Phospho]GENDENTDDKNNDGEEQEVR/3	mzspec:PXD008373:L072_Liver_cancer_TiO2_T_50per_F3_R1:scan:26499:ELEHNAEETY{Sulfo}GENDENTDDKNNDGEEQEVR/3		-0.011767	O00461	GOLI4_HUMAN	PXD008373-CNHPP_HCC-Phospho-Tumor_S-II	L072_Liver_cancer_TiO2_T_50per_F3_R1.26499.26499.3	controllerType=0 controllerNumber=1 scan=26499	3601.38	3601.39	-2.76255	-0.009949	3	1718.18	ELEHNAEETYGENDENTDDKNNDGEEQEVR	ELEHNAEETY[243]GENDENTDDKNNDGEEQEVR	R	D	0.9999	0.99988	35	116	NX_O00461-1	NA	0	0	193557	193557	0	0
ELEHNAEETYGENDENTDDKNNDGEEQEVR_Y243_1	mzspec:PXD008373:20150618_liver_TiO2_L088_T_2:scan:19267:ELEHNAEETY[Phospho]GENDENTDDKNNDGEEQEVR/3	mzspec:PXD008373:20150618_liver_TiO2_L088_T_2:scan:19267:ELEHNAEETY{Sulfo}GENDENTDDKNNDGEEQEVR/3		-0.007215	O00461	GOLI4_HUMAN	PXD008373-CNHPP_HCC-Phospho-Tumor_S-II	20150618_liver_TiO2_L088_T_2.19267.19267.3	controllerType=0 controllerNumber=1 scan=19267	3601.38	3601.39	-0.830514	-0.002991	3	1641	ELEHNAEETYGENDENTDDKNNDGEEQEVR	ELEHNAEETY[243]GENDENTDDKNNDGEEQEVR	R	D	0.9998	0.999816	27	116	NX_O00461-1	NA	0	3	235748	235745	1.27256145411355e-05	1.24042290151456e-05
ELEHNAEETYGENDENTDDKNNDGEEQEVR_Y243_1	mzspec:PXD008373:20150606_liver_TiO2_L042_T_2:scan:20531:ELEHNAEETY[Phospho]GENDENTDDKNNDGEEQEVR/3	mzspec:PXD008373:20150606_liver_TiO2_L042_T_2:scan:20531:ELEHNAEETY{Sulfo}GENDENTDDKNNDGEEQEVR/3		-0.005514	O00461	GOLI4_HUMAN	PXD008373-CNHPP_HCC-Phospho-Tumor_S-II	20150606_liver_TiO2_L042_T_2.20531.20531.3	controllerType=0 controllerNumber=1 scan=20531	3601.38	3601.39	-1.2373	-0.004456	3	1642.51	ELEHNAEETYGENDENTDDKNNDGEEQEVR	ELEHNAEETY[243]GENDENTDDKNNDGEEQEVR	R	D	0.9985	0.998203	26	116	NX_O00461-1	NA	0	35	374581	374546	9.34464658546614e-05	9.32791070790847e-05
ELEHNAEETYGENDENTDDKNNDGEEQEVR_Y243_1	mzspec:PXD008373:Phospho_liver_TiO2_50per_L061_T_5:scan:25785:ELEHNAEETY[Phospho]GENDENTDDKNNDGEEQEVR/3	mzspec:PXD008373:Phospho_liver_TiO2_50per_L061_T_5:scan:25785:ELEHNAEETY{Sulfo}GENDENTDDKNNDGEEQEVR/3		-0.020344	O00461	GOLI4_HUMAN	PXD008373-CNHPP_HCC-Phospho-Tumor_S-II	Phospho_liver_TiO2_50per_L061_T_5.25785.25785.3	controllerType=0 controllerNumber=1 scan=25785	3601.37	3601.39	-4.59297	-0.016541	3	1625.88	ELEHNAEETYGENDENTDDKNNDGEEQEVR	ELEHNAEETY[243]GENDENTDDKNNDGEEQEVR	R	D	0.9975	0.997699	27	116	NX_O00461-1	NA	0	61	410665	410604	0.000148562	0.000147378
ELEHNAEETYGENDENTDDKNNDGEEQEVR_Y243_1	mzspec:PXD008373:20150301_liver_TiO2_50per_L061_T_5:scan:25785:ELEHNAEETY[Phospho]GENDENTDDKNNDGEEQEVR/3	mzspec:PXD008373:20150301_liver_TiO2_50per_L061_T_5:scan:25785:ELEHNAEETY{Sulfo}GENDENTDDKNNDGEEQEVR/3		-0.020343	O00461	GOLI4_HUMAN	PXD008373-CNHPP_HCC-Phospho-Tumor_S-II	20150301_liver_TiO2_50per_L061_T_5.25785.25785.3	controllerType=0 controllerNumber=1 scan=25785	3601.37	3601.39	-4.59297	-0.016541	3	1625.88	ELEHNAEETYGENDENTDDKNNDGEEQEVR	ELEHNAEETY[243]GENDENTDDKNNDGEEQEVR	R	D	0.9975	0.997699	27	116	NX_O00461-1	NA	0	61	411889	411828	0.00014812	0.000147378
ELEHNAEETYGENDENTDDKNNDGEEQEVR_Y243_1	mzspec:PXD008373:L096_human_liver_cancer_T_50per_TiO2_F3_R1:scan:17320:ELEHNAEETY[Phospho]GENDENTDDKNNDGEEQEVR/3	mzspec:PXD008373:L096_human_liver_cancer_T_50per_TiO2_F3_R1:scan:17320:ELEHNAEETY{Sulfo}GENDENTDDKNNDGEEQEVR/3		-0.016197	O00461	GOLI4_HUMAN	PXD008373-CNHPP_HCC-Phospho-Tumor_S-II	L096_human_liver_cancer_T_50per_TiO2_F3_R1.17320.17320.3	controllerType=0 controllerNumber=1 scan=17320	3601.37	3601.39	-5.30493	-0.019105	3	1524.59	ELEHNAEETYGENDENTDDKNNDGEEQEVR	ELEHNAEETY[243]GENDENTDDKNNDGEEQEVR	R	D	0.9899	0.990716	33	116	NX_O00461-1	NA	0	240	516526	516286	0.000464859	0.000464708
ELEHNAEETYGENDENTDDKNNDGEEQEVR_Y243_1	mzspec:PXD008373:L096_human_liver_cancer_T_50per_TiO2_F3_R1:scan:17666:ELEHNAEETY[Phospho]GENDENTDDKNNDGEEQEVR/3	mzspec:PXD008373:L096_human_liver_cancer_T_50per_TiO2_F3_R1:scan:17666:ELEHNAEETY{Sulfo}GENDENTDDKNNDGEEQEVR/3		-0.012901	O00461	GOLI4_HUMAN	PXD008373-CNHPP_HCC-Phospho-Tumor_S-II	L096_human_liver_cancer_T_50per_TiO2_F3_R1.17666.17666.3	controllerType=0 controllerNumber=1 scan=17666	3601.37	3601.39	-4.38972	-0.015809	3	1544.9	ELEHNAEETYGENDENTDDKNNDGEEQEVR	ELEHNAEETY[243]GENDENTDDKNNDGEEQEVR	R	D	0.9875	0.985093	27	116	NX_O00461-1	NA	0	308	534365	534057	0.000576717	0.00057645
ELEHNAEETYGENDENTDDKNNDGEEQEVR_Y243_1	mzspec:PXD008373:20150602_liver_TiO2_L034_T_2:scan:22633:ELEHNAEETY[Phospho]GENDENTDDKNNDGEEQEVR/3	mzspec:PXD008373:20150602_liver_TiO2_L034_T_2:scan:22633:ELEHNAEETY{Sulfo}GENDENTDDKNNDGEEQEVR/3		-0.0105345	O00461	GOLI4_HUMAN	PXD008373-CNHPP_HCC-Phospho-Tumor_S-II	20150602_liver_TiO2_L034_T_2.22633.22633.3	controllerType=0 controllerNumber=1 scan=22633	3601.38	3601.39	-2.96609	-0.010682	3	1597.31	ELEHNAEETYGENDENTDDKNNDGEEQEVR	ELEHNAEETY[243]GENDENTDDKNNDGEEQEVR	R	D	0.9829	0.985206	29	116	NX_O00461-1	NA	0	442	561003	560561	0.000788496	0.000787313
ELEHNAEETYGENDENTDDKNNDGEEQEVR_Y243_1	mzspec:PXD008373:L096_human_liver_cancer_T_50per_TiO2_F3_R1:scan:16175:ELEHNAEETY[Phospho]GENDENTDDKNNDGEEQEVR/3	mzspec:PXD008373:L096_human_liver_cancer_T_50per_TiO2_F3_R1:scan:16175:ELEHNAEETY{Sulfo}GENDENTDDKNNDGEEQEVR/3		-0.015098	O00461	GOLI4_HUMAN	PXD008373-CNHPP_HCC-Phospho-Tumor_S-II	L096_human_liver_cancer_T_50per_TiO2_F3_R1.16175.16175.3	controllerType=0 controllerNumber=1 scan=16175	3601.37	3601.39	-4.99976	-0.018006	3	1460.9	ELEHNAEETYGENDENTDDKNNDGEEQEVR	ELEHNAEETY[243]GENDENTDDKNNDGEEQEVR	R	D	0.9768	0.972451	22	116	NX_O00461-1	NA	0	609	588769	588160	0.00103543	0.00103527
ELEHNAEETYGENDENTDDKNNDGEEQEVR_Y243_1	mzspec:PXD008373:L099_Human_Liver_Cancer_T_TiO2_50per_F3_R1:scan:28187:ELEHNAEETY[Phospho]GENDENTDDKNNDGEEQEVR/3	mzspec:PXD008373:L099_Human_Liver_Cancer_T_TiO2_50per_F3_R1:scan:28187:ELEHNAEETY{Sulfo}GENDENTDDKNNDGEEQEVR/3		0.002566	O00461	GOLI4_HUMAN	PXD008373-CNHPP_HCC-Phospho-Tumor_S-II	L099_Human_Liver_Cancer_T_TiO2_50per_F3_R1.28187.28187.3	controllerType=0 controllerNumber=1 scan=28187	3601.39	3601.39	0.999614	0.0036	3	1855.04	ELEHNAEETYGENDENTDDKNNDGEEQEVR	ELEHNAEETY[243]GENDENTDDKNNDGEEQEVR	R	D	0.94	0.948386	27	116	NX_O00461-1	NA	0	1691	686785	685094	0.00246827	0.00246823
ELEHNAEETYGENDENTDDKNNDGEEQEVR_Y243_1	mzspec:PXD008373:20150308_liver_TiO2_50per_L067_T_0:scan:27267:ELEHNAEETY[Phospho]GENDENTDDKNNDGEEQEVR/4	mzspec:PXD008373:20150308_liver_TiO2_50per_L067_T_0:scan:27267:ELEHNAEETY{Sulfo}GENDENTDDKNNDGEEQEVR/4		0.001412	O00461	GOLI4_HUMAN	PXD008373-CNHPP_HCC-Phospho-Tumor_S-II	20150308_liver_TiO2_50per_L067_T_0.27267.27267.4	controllerType=0 controllerNumber=1 scan=27267	3601.39	3601.39	1.82651	0.006578	4	1562.44	ELEHNAEETYGENDENTDDKNNDGEEQEVR	ELEHNAEETY[243]GENDENTDDKNNDGEEQEVR	R	D	0.9221	0.895626	36	174	NX_O00461-1	NA	0	2241	717383	715142	0.00313364	0.00313352
ELEHNAEETYGENDENTDDKNNDGEEQEVR_Y243_1	mzspec:PXD008373:20150307_liver_TiO2_50per_L065_T_0:scan:26249:ELEHNAEETY[Phospho]GENDENTDDKNNDGEEQEVR/4	mzspec:PXD008373:20150307_liver_TiO2_50per_L065_T_0:scan:26249:ELEHNAEETY{Sulfo}GENDENTDDKNNDGEEQEVR/4		-0.01138	O00461	GOLI4_HUMAN	PXD008373-CNHPP_HCC-Phospho-Tumor_S-II	20150307_liver_TiO2_50per_L065_T_0.26249.26249.4	controllerType=0 controllerNumber=1 scan=26249	3601.38	3601.39	-1.8343	-0.006606	4	1571.84	ELEHNAEETYGENDENTDDKNNDGEEQEVR	ELEHNAEETY[243]GENDENTDDKNNDGEEQEVR	R	D	0.9005	0.86818	41	174	NX_O00461-1	NA	0	2991	747811	744820	0.00401574	0.00401563
ELEHNAEETYGENDENTDDKNNDGEEQEVR_Y243_1	mzspec:PXD008373:Phospho_liver_TiO2_50per_L061_T_2:scan:25861:ELEHNAEETY[Phospho]GENDENTDDKNNDGEEQEVR/3	mzspec:PXD008373:Phospho_liver_TiO2_50per_L061_T_2:scan:25861:ELEHNAEETY{Sulfo}GENDENTDDKNNDGEEQEVR/3		-0.006122	O00461	GOLI4_HUMAN	PXD008373-CNHPP_HCC-Phospho-Tumor_S-II	Phospho_liver_TiO2_50per_L061_T_2.25861.25861.3	controllerType=0 controllerNumber=1 scan=25861	3601.39	3601.39	-0.424003	-0.001527	3	1580.1	ELEHNAEETYGENDENTDDKNNDGEEQEVR	ELEHNAEETY[243]GENDENTDDKNNDGEEQEVR	R	D	0.853	0.867707	21	116	NX_O00461-1	NA	0	4909	802269	797360	0.00615657	0.00615623
ELEHNAEETYGENDENTDDKNNDGEEQEVR_Y243_1	mzspec:PXD008373:20150301_liver_TiO2_50per_L061_T_2:scan:25861:ELEHNAEETY[Phospho]GENDENTDDKNNDGEEQEVR/3	mzspec:PXD008373:20150301_liver_TiO2_50per_L061_T_2:scan:25861:ELEHNAEETY{Sulfo}GENDENTDDKNNDGEEQEVR/3		-0.0061215	O00461	GOLI4_HUMAN	PXD008373-CNHPP_HCC-Phospho-Tumor_S-II	20150301_liver_TiO2_50per_L061_T_2.25861.25861.3	controllerType=0 controllerNumber=1 scan=25861	3601.39	3601.39	-0.424003	-0.001527	3	1580.1	ELEHNAEETYGENDENTDDKNNDGEEQEVR	ELEHNAEETY[243]GENDENTDDKNNDGEEQEVR	R	D	0.853	0.867707	21	116	NX_O00461-1	NA	0	4915	802491	797576	0.00616242	0.00616228
ELEHNAEETYGENDENTDDKNNDGEEQEVR_Y243_1	mzspec:PXD008373:L099_Human_Liver_Cancer_T_TiO2_50per_F3_R1:scan:27685:ELEHNAEETY[Phospho]GENDENTDDKNNDGEEQEVR/4	mzspec:PXD008373:L099_Human_Liver_Cancer_T_TiO2_50per_F3_R1:scan:27685:ELEHNAEETY{Sulfo}GENDENTDDKNNDGEEQEVR/4		0.006032	O00461	GOLI4_HUMAN	PXD008373-CNHPP_HCC-Phospho-Tumor_S-II	L099_Human_Liver_Cancer_T_TiO2_50per_F3_R1.27685.27685.4	controllerType=0 controllerNumber=1 scan=27685	3601.39	3601.39	1.96202	0.007066	4	1830.34	ELEHNAEETYGENDENTDDKNNDGEEQEVR	ELEHNAEETY[243]GENDENTDDKNNDGEEQEVR	R	D	0.8189	0.76956	36	174	NX_O00461-1	NA	0	6402	834181	827779	0.00773395	0.00773393
ELEHNAEETYGENDENTDDKNNDGEEQEVR_Y243_1	mzspec:PXD008373:L001_Human_Liver_cancer_TiO2_T_50per_F3_R1:scan:36220:ELEHNAEETY[Phospho]GENDENTDDKNNDGEEQEVR/3	mzspec:PXD008373:L001_Human_Liver_cancer_TiO2_T_50per_F3_R1:scan:36220:ELEHNAEETY{Sulfo}GENDENTDDKNNDGEEQEVR/3		-0.021539	O00461	GOLI4_HUMAN	PXD008373-CNHPP_HCC-Phospho-Tumor_Others	L001_Human_Liver_cancer_TiO2_T_50per_F3_R1.36220.36220.3	controllerType=0 controllerNumber=1 scan=36220	3601.37	3601.39	-5.91498	-0.021302	3	2098.79	ELEHNAEETYGENDENTDDKNNDGEEQEVR	ELEHNAEETY[243]GENDENTDDKNNDGEEQEVR	R	D	1	0.999999	29	116	NX_O00461-1	NA	0	0	29946	29946	0	0
ELEHNAEETYGENDENTDDKNNDGEEQEVR_Y243_1	mzspec:PXD008373:L100_human_liver_cancer_T_50per_TiO2_F3_R1:scan:25453:ELEHNAEETY[Phospho]GENDENTDDKNNDGEEQEVR/3	mzspec:PXD008373:L100_human_liver_cancer_T_50per_TiO2_F3_R1:scan:25453:ELEHNAEETY{Sulfo}GENDENTDDKNNDGEEQEVR/3		-0.019389	O00461	GOLI4_HUMAN	PXD008373-CNHPP_HCC-Phospho-Tumor_Others	L100_human_liver_cancer_T_50per_TiO2_F3_R1.25453.25453.3	controllerType=0 controllerNumber=1 scan=25453	3601.37	3601.39	-5.91498	-0.021302	3	1639.64	ELEHNAEETYGENDENTDDKNNDGEEQEVR	ELEHNAEETY[243]GENDENTDDKNNDGEEQEVR	R	D	1	0.999999	30	116	NX_O00461-1	NA	0	0	40065	40065	0	0
ELEHNAEETYGENDENTDDKNNDGEEQEVR_Y243_1	mzspec:PXD008373:L005_human_liver_cancer_T_50per_TiO2_F3_R1:scan:26886:ELEHNAEETY[Phospho]GENDENTDDKNNDGEEQEVR/3	mzspec:PXD008373:L005_human_liver_cancer_T_50per_TiO2_F3_R1:scan:26886:ELEHNAEETY{Sulfo}GENDENTDDKNNDGEEQEVR/3		-0.0094835	O00461	GOLI4_HUMAN	PXD008373-CNHPP_HCC-Phospho-Tumor_Others	L005_human_liver_cancer_T_50per_TiO2_F3_R1.26886.26886.3	controllerType=0 controllerNumber=1 scan=26886	3601.38	3601.39	-2.86446	-0.010316	3	1720.81	ELEHNAEETYGENDENTDDKNNDGEEQEVR	ELEHNAEETY[243]GENDENTDDKNNDGEEQEVR	R	D	0.9999	0.999939	25	116	NX_O00461-1	NA	0	0	80162	80162	0	0
ELEHNAEETYGENDENTDDKNNDGEEQEVR_Y243_1	mzspec:PXD008373:L071_human_Liver_cancer_T_50per_TiO2_F3_R1:scan:24407:ELEHNAEETY[Phospho]GENDENTDDKNNDGEEQEVR/3	mzspec:PXD008373:L071_human_Liver_cancer_T_50per_TiO2_F3_R1:scan:24407:ELEHNAEETY{Sulfo}GENDENTDDKNNDGEEQEVR/3		-0.005736	O00461	GOLI4_HUMAN	PXD008373-CNHPP_HCC-Phospho-Tumor_Others	L071_human_Liver_cancer_T_50per_TiO2_F3_R1.24407.24407.3	controllerType=0 controllerNumber=1 scan=24407	3601.38	3601.39	-1.94925	-0.00702	3	1670.6	ELEHNAEETYGENDENTDDKNNDGEEQEVR	ELEHNAEETY[243]GENDENTDDKNNDGEEQEVR	R	D	0.9994	0.999237	29	116	NX_O00461-1	NA	0	6	105814	105808	5.67064872221382e-05	5.53914327917282e-05
ELEHNAEETYGENDENTDDKNNDGEEQEVR_Y243_1	mzspec:PXD008373:L004_human_liver_cancer_T_50per_TiO2_F1_R1:scan:20875:ELEHNAEETY[Phospho]GENDENTDDKNNDGEEQEVR/3	mzspec:PXD008373:L004_human_liver_cancer_T_50per_TiO2_F1_R1:scan:20875:ELEHNAEETY{Sulfo}GENDENTDDKNNDGEEQEVR/3		-0.0170805	O00461	GOLI4_HUMAN	PXD008373-CNHPP_HCC-Phospho-Tumor_Others	L004_human_liver_cancer_T_50per_TiO2_F1_R1.20875.20875.3	controllerType=0 controllerNumber=1 scan=20875	3601.37	3601.39	-5.10139	-0.018372	3	1622.8	ELEHNAEETYGENDENTDDKNNDGEEQEVR	ELEHNAEETY[243]GENDENTDDKNNDGEEQEVR	R	D	0.8723	0.845274	27	116	NX_O00461-1	NA	0	1149	252287	251138	0.00457517	0.00457343
ELEHNAEETYGENDENTDDKNNDGEEQEVR_Y243_1	mzspec:PXD003904:hrHCD_NCE30_IMAC_HeLa_oven_09192015_3:scan:06805:ELEHNAEETY[Phospho]GENDENTDDKNNDGEEQEVR/3	mzspec:PXD003904:hrHCD_NCE30_IMAC_HeLa_oven_09192015_3:scan:06805:ELEHNAEETY{Sulfo}GENDENTDDKNNDGEEQEVR/3		-0.004777	O00461	GOLI4_HUMAN	PXD003904-Hs_UVPD_Phospho-Hela_HCD	hrHCD_NCE30_IMAC_HeLa_oven_09192015_3.06805.06805.3	controllerType=0 controllerNumber=1 scan=6805	3601.39	3601.39	-0.627259	-0.002259	3	2149.88	ELEHNAEETYGENDENTDDKNNDGEEQEVR	ELEHNAEETY[243]GENDENTDDKNNDGEEQEVR	R	D	1	0.999996	23	116	NX_O00461-1	NA	0	0	7843	7843	0	0
ELEHNAEETYGENDENTDDKNNDGEEQEVR_Y243_1	mzspec:PXD008373:L081_human_liver_cancer_P_50per_TiO2_F3_R1:scan:24234:ELEHNAEETY[Phospho]GENDENTDDKNNDGEEQEVR/3	mzspec:PXD008373:L081_human_liver_cancer_P_50per_TiO2_F3_R1:scan:24234:ELEHNAEETY{Sulfo}GENDENTDDKNNDGEEQEVR/3		-0.0115915	O00461	GOLI4_HUMAN	PXD008373-CNHPP_HCC-Phospho-nonTumor_Others	L081_human_liver_cancer_P_50per_TiO2_F3_R1.24234.24234.3	controllerType=0 controllerNumber=1 scan=24234	3601.37	3601.39	-3.77967	-0.013612	3	1665.83	ELEHNAEETYGENDENTDDKNNDGEEQEVR	ELEHNAEETY[243]GENDENTDDKNNDGEEQEVR	R	D	1	0.999999	27	116	NX_O00461-1	NA	0	0	39504	39504	0	0
ELEHNAEETYGENDENTDDKNNDGEEQEVR_Y243_1	mzspec:PXD008373:L081_human_liver_cancer_P_50per_TiO2_F3_R1:scan:23865:ELEHNAEETY[Phospho]GENDENTDDKNNDGEEQEVR/3	mzspec:PXD008373:L081_human_liver_cancer_P_50per_TiO2_F3_R1:scan:23865:ELEHNAEETY{Sulfo}GENDENTDDKNNDGEEQEVR/3		-0.0145205	O00461	GOLI4_HUMAN	PXD008373-CNHPP_HCC-Phospho-nonTumor_Others	L081_human_liver_cancer_P_50per_TiO2_F3_R1.23865.23865.3	controllerType=0 controllerNumber=1 scan=23865	3601.37	3601.39	-4.59297	-0.016541	3	1646.65	ELEHNAEETYGENDENTDDKNNDGEEQEVR	ELEHNAEETY[243]GENDENTDDKNNDGEEQEVR	R	D	0.9931	0.998377	32	116	NX_O00461-1	NA	0	59	155213	155154	0.000380267	0.000379465
ELEHNAEETYGENDENTDDKNNDGEEQEVR_Y243_1	mzspec:PXD003492:DG75_Syk-_R2_FT-2:scan:12812:ELEHNAEETY[Phospho]GENDENTDDKNNDGEEQEVR/3	mzspec:PXD003492:DG75_Syk-_R2_FT-2:scan:12812:ELEHNAEETY{Sulfo}GENDENTDDKNNDGEEQEVR/3		-0.013945	O00461	GOLI4_HUMAN	PXD003492-DG75_Syk-inhibition_TiO2-Silac	DG75_Syk-_R2_FT-2.12812.12812.3	controllerType=0 controllerNumber=1 scan=12812	3601.37	3601.39	-3.62112	-0.013041	3	2033.76	ELEHNAEETYGENDENTDDKNNDGEEQEVR	ELEHNAEETY[243]GENDENTDDKNNDGEEQEVR	R	D	1	0.999999	30	116	NX_O00461-1	NA	0	1	226587	226586	4.41333533404535e-06	4.19440215088942e-06
ELEHNAEETYGENDENTDDKNNDGEEQEVR_Y243_1	mzspec:PXD003492:DG75_Syk-_R2_FT-2:scan:12533:ELEHNAEETY[Phospho]GENDENTDDKNNDGEEQEVR/3	mzspec:PXD003492:DG75_Syk-_R2_FT-2:scan:12533:ELEHNAEETY{Sulfo}GENDENTDDKNNDGEEQEVR/3		-0.004945	O00461	GOLI4_HUMAN	PXD003492-DG75_Syk-inhibition_TiO2-Silac	DG75_Syk-_R2_FT-2.12533.12533.3	controllerType=0 controllerNumber=1 scan=12533	3601.38	3601.39	-1.12207	-0.004041	3	2003.36	ELEHNAEETYGENDENTDDKNNDGEEQEVR	ELEHNAEETY[243]GENDENTDDKNNDGEEQEVR	R	D	1	0.999999	30	116	NX_O00461-1	NA	0	1	227552	227551	4.39461922821697e-06	4.19440215088942e-06
ELEHNAEETYGENDENTDDKNNDGEEQEVR_Y243_1	mzspec:PXD008373:0000_Fusion3_CNHPP_TiO2_L047_T_5_50per_F2_R1:scan:18621:ELEHNAEETY[Phospho]GENDENTDDKNNDGEEQEVR/3	mzspec:PXD008373:0000_Fusion3_CNHPP_TiO2_L047_T_5_50per_F2_R1:scan:18621:ELEHNAEETY{Sulfo}GENDENTDDKNNDGEEQEVR/3		-0.003304	O00461	GOLI4_HUMAN	PXD008373-CNHPP_HCC-Phospho-Tumor_S-III	0000_Fusion3_CNHPP_TiO2_L047_T_5_50per_F2_R1.18621.18621.3	controllerType=0 controllerNumber=1 scan=18621	3601.39	3601.39	-0.627259	-0.002259	3	1616.97	ELEHNAEETYGENDENTDDKNNDGEEQEVR	ELEHNAEETY[243]GENDENTDDKNNDGEEQEVR	R	D	1	0.999999	26	116	NX_O00461-1	NA	0	0	37768	37768	0	0
ELEHNAEETYGENDENTDDKNNDGEEQEVR_Y243_1	mzspec:PXD008373:0000_Fusion3_CNHPP_TiO2_L047_T_0_50per_F3_R1:scan:23000:ELEHNAEETY[Phospho]GENDENTDDKNNDGEEQEVR/4	mzspec:PXD008373:0000_Fusion3_CNHPP_TiO2_L047_T_0_50per_F3_R1:scan:23000:ELEHNAEETY{Sulfo}GENDENTDDKNNDGEEQEVR/4		-0.010115	O00461	GOLI4_HUMAN	PXD008373-CNHPP_HCC-Phospho-Tumor_S-III	0000_Fusion3_CNHPP_TiO2_L047_T_0_50per_F3_R1.23000.23000.4	controllerType=0 controllerNumber=1 scan=23000	3601.38	3601.39	-2.17306	-0.007826	4	1631.84	ELEHNAEETYGENDENTDDKNNDGEEQEVR	ELEHNAEETY[243]GENDENTDDKNNDGEEQEVR	R	D	1	0.999999	40	174	NX_O00461-1	NA	0	1	146460	146459	6.82784943226432e-06	5.85747589648669e-06
ELEHNAEETYGENDENTDDKNNDGEEQEVR_Y243_1	mzspec:PXD008373:Phospho_Fusion3_CNHPP_TiO2_L104_T_0_50per_F3_R1:scan:20304:ELEHNAEETY[Phospho]GENDENTDDKNNDGEEQEVR/3	mzspec:PXD008373:Phospho_Fusion3_CNHPP_TiO2_L104_T_0_50per_F3_R1:scan:20304:ELEHNAEETY{Sulfo}GENDENTDDKNNDGEEQEVR/3		-5e-07	O00461	GOLI4_HUMAN	PXD008373-CNHPP_HCC-Phospho-Tumor_S-III	Phospho_Fusion3_CNHPP_TiO2_L104_T_0_50per_F3_R1.20304.20304.3	controllerType=0 controllerNumber=1 scan=20304	3601.39	3601.39	1.91481	0.006896	3	1403.9	ELEHNAEETYGENDENTDDKNNDGEEQEVR	ELEHNAEETY[243]GENDENTDDKNNDGEEQEVR	R	D	0.9999	0.99992	24	116	NX_O00461-1	NA	0	2	175460	175458	1.13987392994335e-05	1.10524716089636e-05
ELEHNAEETYGENDENTDDKNNDGEEQEVR_Y243_1	mzspec:PXD008373:0000_Fusion3_CNHPP_TiO2_L104_T_0_50per_F3_R1:scan:20304:ELEHNAEETY[Phospho]GENDENTDDKNNDGEEQEVR/3	mzspec:PXD008373:0000_Fusion3_CNHPP_TiO2_L104_T_0_50per_F3_R1:scan:20304:ELEHNAEETY{Sulfo}GENDENTDDKNNDGEEQEVR/3		-5e-07	O00461	GOLI4_HUMAN	PXD008373-CNHPP_HCC-Phospho-Tumor_S-III	0000_Fusion3_CNHPP_TiO2_L104_T_0_50per_F3_R1.20304.20304.3	controllerType=0 controllerNumber=1 scan=20304	3601.39	3601.39	1.91481	0.006896	3	1403.9	ELEHNAEETYGENDENTDDKNNDGEEQEVR	ELEHNAEETY[243]GENDENTDDKNNDGEEQEVR	R	D	0.9999	0.99992	24	116	NX_O00461-1	NA	0	3	192319	192316	1.55993261091121e-05	1.45441147239769e-05
ELEHNAEETYGENDENTDDKNNDGEEQEVR_Y243_1	mzspec:PXD008373:L083_Human_Liver_Cancer_T_TiO2_50per_F3_R1:scan:28310:ELEHNAEETY[Phospho]GENDENTDDKNNDGEEQEVR/3	mzspec:PXD008373:L083_Human_Liver_Cancer_T_TiO2_50per_F3_R1:scan:28310:ELEHNAEETY{Sulfo}GENDENTDDKNNDGEEQEVR/3		-0.007731	O00461	GOLI4_HUMAN	PXD008373-CNHPP_HCC-Phospho-Tumor_S-III	L083_Human_Liver_Cancer_T_TiO2_50per_F3_R1.28310.28310.3	controllerType=0 controllerNumber=1 scan=28310	3601.38	3601.39	-2.15251	-0.007752	3	1850.8	ELEHNAEETYGENDENTDDKNNDGEEQEVR	ELEHNAEETY[243]GENDENTDDKNNDGEEQEVR	R	D	0.9999	0.999986	29	116	NX_O00461-1	NA	0	4	212853	212849	1.87926652227636e-05	1.67041117170992e-05
ELEHNAEETYGENDENTDDKNNDGEEQEVR_Y243_1	mzspec:PXD008373:4491_Fusion3_CNHPP_TiO2_L082_T_0_F1_R1:scan:20637:ELEHNAEETY[Phospho]GENDENTDDKNNDGEEQEVR/3	mzspec:PXD008373:4491_Fusion3_CNHPP_TiO2_L082_T_0_F1_R1:scan:20637:ELEHNAEETY{Sulfo}GENDENTDDKNNDGEEQEVR/3		-0.003504	O00461	GOLI4_HUMAN	PXD008373-CNHPP_HCC-Phospho-Tumor_S-III	4491_Fusion3_CNHPP_TiO2_L082_T_0_F1_R1.20637.20637.3	controllerType=0 controllerNumber=1 scan=20637	3601.4	3601.39	2.62676	0.00946	3	1495.67	ELEHNAEETYGENDENTDDKNNDGEEQEVR	ELEHNAEETY[243]GENDENTDDKNNDGEEQEVR	R	D	0.9998	0.999971	32	116	NX_O00461-1	NA	0	6	256338	256332	2.34071438603062e-05	2.33929984755563e-05
ELEHNAEETYGENDENTDDKNNDGEEQEVR_Y243_1	mzspec:PXD008373:L078_Human_Liver_Cancer_T_TiO2_50per_F1_R1:scan:25252:ELEHNAEETY[Phospho]GENDENTDDKNNDGEEQEVR/3	mzspec:PXD008373:L078_Human_Liver_Cancer_T_TiO2_50per_F1_R1:scan:25252:ELEHNAEETY{Sulfo}GENDENTDDKNNDGEEQEVR/3		-0.006987	O00461	GOLI4_HUMAN	PXD008373-CNHPP_HCC-Phospho-Tumor_S-III	L078_Human_Liver_Cancer_T_TiO2_50per_F1_R1.25252.25252.3	controllerType=0 controllerNumber=1 scan=25252	3601.38	3601.39	-1.54246	-0.005555	3	1799.14	ELEHNAEETYGENDENTDDKNNDGEEQEVR	ELEHNAEETY[243]GENDENTDDKNNDGEEQEVR	R	D	0.9994	0.99952	27	116	NX_O00461-1	NA	0	23	314294	314271	7.31852445819054e-05	7.00702530450095e-05
ELEHNAEETYGENDENTDDKNNDGEEQEVR_Y243_1	mzspec:PXD008373:Phospho_Fusion3_CNHPP_TiO2_L056_T_0_50per_F3_R1:scan:20342:ELEHNAEETY[Phospho]GENDENTDDKNNDGEEQEVR/3	mzspec:PXD008373:Phospho_Fusion3_CNHPP_TiO2_L056_T_0_50per_F3_R1:scan:20342:ELEHNAEETY{Sulfo}GENDENTDDKNNDGEEQEVR/3		-0.013664	O00461	GOLI4_HUMAN	PXD008373-CNHPP_HCC-Phospho-Tumor_S-III	Phospho_Fusion3_CNHPP_TiO2_L056_T_0_50per_F3_R1.20342.20342.3	controllerType=0 controllerNumber=1 scan=20342	3601.38	3601.39	-1.74572	-0.006287	3	1430.86	ELEHNAEETYGENDENTDDKNNDGEEQEVR	ELEHNAEETY[243]GENDENTDDKNNDGEEQEVR	R	D	0.9994	0.999914	28	116	NX_O00461-1	NA	0	23	318940	318917	7.21190780046219e-05	7.00702530450095e-05
ELEHNAEETYGENDENTDDKNNDGEEQEVR_Y243_1	mzspec:PXD008373:0000_Fusion3_CNHPP_TiO2_L056_T_0_50per_F3_R1:scan:20342:ELEHNAEETY[Phospho]GENDENTDDKNNDGEEQEVR/3	mzspec:PXD008373:0000_Fusion3_CNHPP_TiO2_L056_T_0_50per_F3_R1:scan:20342:ELEHNAEETY{Sulfo}GENDENTDDKNNDGEEQEVR/3		-0.013664	O00461	GOLI4_HUMAN	PXD008373-CNHPP_HCC-Phospho-Tumor_S-III	0000_Fusion3_CNHPP_TiO2_L056_T_0_50per_F3_R1.20342.20342.3	controllerType=0 controllerNumber=1 scan=20342	3601.38	3601.39	-1.74572	-0.006287	3	1430.86	ELEHNAEETYGENDENTDDKNNDGEEQEVR	ELEHNAEETY[243]GENDENTDDKNNDGEEQEVR	R	D	0.9994	0.999914	28	116	NX_O00461-1	NA	0	23	318998	318975	7.21059644172741e-05	7.00702530450095e-05
ELEHNAEETYGENDENTDDKNNDGEEQEVR_Y243_1	mzspec:PXD008373:L070_Human_Liver_cancer_TiO2_T_50per_F1_R1:scan:24335:ELEHNAEETY[Phospho]GENDENTDDKNNDGEEQEVR/3	mzspec:PXD008373:L070_Human_Liver_cancer_TiO2_T_50per_F1_R1:scan:24335:ELEHNAEETY{Sulfo}GENDENTDDKNNDGEEQEVR/3		-0.001528	O00461	GOLI4_HUMAN	PXD008373-CNHPP_HCC-Phospho-Tumor_S-III	L070_Human_Liver_cancer_TiO2_T_50per_F1_R1.24335.24335.3	controllerType=0 controllerNumber=1 scan=24335	3601.39	3601.39	1.30477	0.004699	3	1580.14	ELEHNAEETYGENDENTDDKNNDGEEQEVR	ELEHNAEETY[243]GENDENTDDKNNDGEEQEVR	R	D	0.9993	0.9999	26	116	NX_O00461-1	NA	0	23	326402	326379	7.04702202041185e-05	7.00702530450095e-05
ELEHNAEETYGENDENTDDKNNDGEEQEVR_Y243_1	mzspec:PXD008373:L074_Liver_cancer_T_TiO2_50per_F3_R1:scan:48072:ELEHNAEETY[Phospho]GENDENTDDKNNDGEEQEVR/3	mzspec:PXD008373:L074_Liver_cancer_T_TiO2_50per_F3_R1:scan:48072:ELEHNAEETY{Sulfo}GENDENTDDKNNDGEEQEVR/3		-0.028656	O00461	GOLI4_HUMAN	PXD008373-CNHPP_HCC-Phospho-Tumor_S-III	L074_Liver_cancer_T_TiO2_50per_F3_R1.48072.48072.3	controllerType=0 controllerNumber=1 scan=48072	3601.35	3601.39	-9.06714	-0.032654	3	2989.26	ELEHNAEETYGENDENTDDKNNDGEEQEVR	ELEHNAEETY[243]GENDENTDDKNNDGEEQEVR	R	D	0.9992	0.999885	28	116	NX_O00461-1	NA	0	28	340005	339977	8.23585124876095e-05	8.18689512002573e-05
ELEHNAEETYGENDENTDDKNNDGEEQEVR_Y243_1	mzspec:PXD008373:L078_Human_Liver_Cancer_T_TiO2_50per_F1_R1:scan:25648:ELEHNAEETY[Phospho]GENDENTDDKNNDGEEQEVR/3	mzspec:PXD008373:L078_Human_Liver_Cancer_T_TiO2_50per_F1_R1:scan:25648:ELEHNAEETY{Sulfo}GENDENTDDKNNDGEEQEVR/3		-0.014311	O00461	GOLI4_HUMAN	PXD008373-CNHPP_HCC-Phospho-Tumor_S-III	L078_Human_Liver_Cancer_T_TiO2_50per_F1_R1.25648.25648.3	controllerType=0 controllerNumber=1 scan=25648	3601.37	3601.39	-3.57613	-0.012879	3	1818.84	ELEHNAEETYGENDENTDDKNNDGEEQEVR	ELEHNAEETY[243]GENDENTDDKNNDGEEQEVR	R	D	0.9989	0.998901	26	116	NX_O00461-1	NA	0	33	354721	354688	9.3039516420065e-05	9.28910219419853e-05
ELEHNAEETYGENDENTDDKNNDGEEQEVR_Y243_1	mzspec:PXD008373:L078_Human_Liver_Cancer_T_TiO2_50per_F3_R1:scan:27253:ELEHNAEETY[Phospho]GENDENTDDKNNDGEEQEVR/3	mzspec:PXD008373:L078_Human_Liver_Cancer_T_TiO2_50per_F3_R1:scan:27253:ELEHNAEETY{Sulfo}GENDENTDDKNNDGEEQEVR/3		-0.000559	O00461	GOLI4_HUMAN	PXD008373-CNHPP_HCC-Phospho-Tumor_S-III	L078_Human_Liver_Cancer_T_TiO2_50per_F3_R1.27253.27253.3	controllerType=0 controllerNumber=1 scan=27253	3601.39	3601.39	-0.322098	-0.00116	3	1811.64	ELEHNAEETYGENDENTDDKNNDGEEQEVR	ELEHNAEETY[243]GENDENTDDKNNDGEEQEVR	R	D	0.9989	0.999842	29	116	NX_O00461-1	NA	0	38	359211	359173	0.000105799	0.000105458
ELEHNAEETYGENDENTDDKNNDGEEQEVR_Y243_1	mzspec:PXD008373:Phospho_Fusion3_CNHPP_TiO2_L056_T_0_50per_F3_R1:scan:20417:ELEHNAEETY[Phospho]GENDENTDDKNNDGEEQEVR/4	mzspec:PXD008373:Phospho_Fusion3_CNHPP_TiO2_L056_T_0_50per_F3_R1:scan:20417:ELEHNAEETY{Sulfo}GENDENTDDKNNDGEEQEVR/4		-0.010077	O00461	GOLI4_HUMAN	PXD008373-CNHPP_HCC-Phospho-Tumor_S-III	Phospho_Fusion3_CNHPP_TiO2_L056_T_0_50per_F3_R1.20417.20417.4	controllerType=0 controllerNumber=1 scan=20417	3601.38	3601.39	-0.749712	-0.0027	4	1435.09	ELEHNAEETYGENDENTDDKNNDGEEQEVR	ELEHNAEETY[243]GENDENTDDKNNDGEEQEVR	R	D	0.9987	0.999308	35	174	NX_O00461-1	NA	0	45	366259	366214	0.000122879	0.000122595
ELEHNAEETYGENDENTDDKNNDGEEQEVR_Y243_1	mzspec:PXD008373:0000_Fusion3_CNHPP_TiO2_L056_T_0_50per_F3_R1:scan:20417:ELEHNAEETY[Phospho]GENDENTDDKNNDGEEQEVR/4	mzspec:PXD008373:0000_Fusion3_CNHPP_TiO2_L056_T_0_50per_F3_R1:scan:20417:ELEHNAEETY{Sulfo}GENDENTDDKNNDGEEQEVR/4		-0.010077	O00461	GOLI4_HUMAN	PXD008373-CNHPP_HCC-Phospho-Tumor_S-III	0000_Fusion3_CNHPP_TiO2_L056_T_0_50per_F3_R1.20417.20417.4	controllerType=0 controllerNumber=1 scan=20417	3601.38	3601.39	-0.749712	-0.0027	4	1435.09	ELEHNAEETYGENDENTDDKNNDGEEQEVR	ELEHNAEETY[243]GENDENTDDKNNDGEEQEVR	R	D	0.9987	0.999308	35	174	NX_O00461-1	NA	0	45	366530	366485	0.000122788	0.000122595
ELEHNAEETYGENDENTDDKNNDGEEQEVR_Y243_1	mzspec:PXD008373:L098_human_Liver_cancer_T_50per_TiO2_F3_R1:scan:23584:ELEHNAEETY[Phospho]GENDENTDDKNNDGEEQEVR/3	mzspec:PXD008373:L098_human_Liver_cancer_T_50per_TiO2_F3_R1:scan:23584:ELEHNAEETY{Sulfo}GENDENTDDKNNDGEEQEVR/3		-0.006422	O00461	GOLI4_HUMAN	PXD008373-CNHPP_HCC-Phospho-Tumor_S-III	L098_human_Liver_cancer_T_50per_TiO2_F3_R1.23584.23584.3	controllerType=0 controllerNumber=1 scan=23584	3601.38	3601.39	-1.74572	-0.006287	3	1620.33	ELEHNAEETYGENDENTDDKNNDGEEQEVR	ELEHNAEETY[243]GENDENTDDKNNDGEEQEVR	R	D	0.996	0.996798	30	116	NX_O00461-1	NA	0	120	445399	445279	0.000269494	0.000269401
ELEHNAEETYGENDENTDDKNNDGEEQEVR_Y243_1	mzspec:PXD008373:20150528_liver_TiO2_L029_T_0:scan:24976:ELEHNAEETY[Phospho]GENDENTDDKNNDGEEQEVR/3	mzspec:PXD008373:20150528_liver_TiO2_L029_T_0:scan:24976:ELEHNAEETY{Sulfo}GENDENTDDKNNDGEEQEVR/3		-0.022614	O00461	GOLI4_HUMAN	PXD008373-CNHPP_HCC-Phospho-Tumor_S-III	20150528_liver_TiO2_L029_T_0.24976.24976.3	controllerType=0 controllerNumber=1 scan=24976	3601.36	3601.39	-6.93182	-0.024964	3	1518.55	ELEHNAEETYGENDENTDDKNNDGEEQEVR	ELEHNAEETY[243]GENDENTDDKNNDGEEQEVR	R	D	0.996	0.996006	29	116	NX_O00461-1	NA	0	122	446412	446290	0.000273365	0.000273219
ELEHNAEETYGENDENTDDKNNDGEEQEVR_Y243_1	mzspec:PXD008373:4493_Fusion3_CNHPP_TiO2_L102_T_0_F1_R1:scan:19475:ELEHNAEETY[Phospho]GENDENTDDKNNDGEEQEVR/4	mzspec:PXD008373:4493_Fusion3_CNHPP_TiO2_L102_T_0_F1_R1:scan:19475:ELEHNAEETY{Sulfo}GENDENTDDKNNDGEEQEVR/4		0.00281	O00461	GOLI4_HUMAN	PXD008373-CNHPP_HCC-Phospho-Tumor_S-III	4493_Fusion3_CNHPP_TiO2_L102_T_0_F1_R1.19475.19475.4	controllerType=0 controllerNumber=1 scan=19475	3601.4	3601.39	4.53795	0.016343	4	1443.2	ELEHNAEETYGENDENTDDKNNDGEEQEVR	ELEHNAEETY[243]GENDENTDDKNNDGEEQEVR	R	D	0.9952	0.997443	42	174	NX_O00461-1	NA	0	148	458394	458246	0.000322971	0.000322787
ELEHNAEETYGENDENTDDKNNDGEEQEVR_Y243_1	mzspec:PXD008373:20150528_liver_TiO2_L029_T_2:scan:21513:ELEHNAEETY[Phospho]GENDENTDDKNNDGEEQEVR/3	mzspec:PXD008373:20150528_liver_TiO2_L029_T_2:scan:21513:ELEHNAEETY{Sulfo}GENDENTDDKNNDGEEQEVR/3		-0.019355	O00461	GOLI4_HUMAN	PXD008373-CNHPP_HCC-Phospho-Tumor_S-III	20150528_liver_TiO2_L029_T_2.21513.21513.3	controllerType=0 controllerNumber=1 scan=21513	3601.37	3601.39	-3.77967	-0.013612	3	1565.59	ELEHNAEETYGENDENTDDKNNDGEEQEVR	ELEHNAEETY[243]GENDENTDDKNNDGEEQEVR	R	D	0.9656	0.995008	23	116	NX_O00461-1	NA	0	1000	626479	625479	0.00159877	0.00159852
ELEHNAEETYGENDENTDDKNNDGEEQEVR_Y243_1	mzspec:PXD008373:20150129_human_liver_cancer_TiO2_50per_L084_T_0:scan:26466:ELEHNAEETY[Phospho]GENDENTDDKNNDGEEQEVR/3	mzspec:PXD008373:20150129_human_liver_cancer_TiO2_50per_L084_T_0:scan:26466:ELEHNAEETY{Sulfo}GENDENTDDKNNDGEEQEVR/3		-0.015863	O00461	GOLI4_HUMAN	PXD008373-CNHPP_HCC-Phospho-Tumor_S-III	20150129_human_liver_cancer_TiO2_50per_L084_T_0.26466.26466.3	controllerType=0 controllerNumber=1 scan=26466	3601.37	3601.39	-4.08455	-0.01471	3	1630.86	ELEHNAEETYGENDENTDDKNNDGEEQEVR	ELEHNAEETY[243]GENDENTDDKNNDGEEQEVR	R	D	0.9647	0.994876	22	116	NX_O00461-1	NA	0	1029	628825	627796	0.00163907	0.00163899
ELEHNAEETYGENDENTDDKNNDGEEQEVR_Y243_1	mzspec:PXD008373:20150129_human_liver_cancer_TiO2_50per_L084_T_0:scan:26850:ELEHNAEETY[Phospho]GENDENTDDKNNDGEEQEVR/3	mzspec:PXD008373:20150129_human_liver_cancer_TiO2_50per_L084_T_0:scan:26850:ELEHNAEETY{Sulfo}GENDENTDDKNNDGEEQEVR/3		-0.024286	O00461	GOLI4_HUMAN	PXD008373-CNHPP_HCC-Phospho-Tumor_S-III	20150129_human_liver_cancer_TiO2_50per_L084_T_0.26850.26850.3	controllerType=0 controllerNumber=1 scan=26850	3601.36	3601.39	-6.4234	-0.023133	3	1650.49	ELEHNAEETYGENDENTDDKNNDGEEQEVR	ELEHNAEETY[243]GENDENTDDKNNDGEEQEVR	R	D	0.9303	0.989743	31	116	NX_O00461-1	NA	0	2236	703964	701728	0.00318642	0.00318642
ELEHNAEETYGENDENTDDKNNDGEEQEVR_Y243_1	mzspec:PXD008373:20150407_liver_TiO2_L017_T_2:scan:23433:ELEHNAEETY[Phospho]GENDENTDDKNNDGEEQEVR/3	mzspec:PXD008373:20150407_liver_TiO2_L017_T_2:scan:23433:ELEHNAEETY{Sulfo}GENDENTDDKNNDGEEQEVR/3		-0.004275	O00461	GOLI4_HUMAN	PXD008373-CNHPP_HCC-Phospho-Tumor_S-III	20150407_liver_TiO2_L017_T_2.23433.23433.3	controllerType=0 controllerNumber=1 scan=23433	3601.38	3601.39	-1.33893	-0.004822	3	1559.38	ELEHNAEETYGENDENTDDKNNDGEEQEVR	ELEHNAEETY[243]GENDENTDDKNNDGEEQEVR	R	D	0.8071	0.969923	19	116	NX_O00461-1	NA	0	7769	845890	838121	0.00926954	0.00926948
ELEHNAEETYGENDENTDDKNNDGEEQEVR_Y243_1	mzspec:PXD008373:L083_Human_Liver_Cancer_P_TiO2_50per_F1_R1:scan:24039:ELEHNAEETY[Phospho]GENDENTDDKNNDGEEQEVR/3	mzspec:PXD008373:L083_Human_Liver_Cancer_P_TiO2_50per_F1_R1:scan:24039:ELEHNAEETY{Sulfo}GENDENTDDKNNDGEEQEVR/3		-0.009121	O00461	GOLI4_HUMAN	PXD008373-CNHPP_HCC-Phospho-nonTumor_S-III	L083_Human_Liver_Cancer_P_TiO2_50per_F1_R1.24039.24039.3	controllerType=0 controllerNumber=1 scan=24039	3601.38	3601.39	-2.35604	-0.008485	3	1808	ELEHNAEETYGENDENTDDKNNDGEEQEVR	ELEHNAEETY[243]GENDENTDDKNNDGEEQEVR	R	D	1	0.999999	29	116	NX_O00461-1	NA	0	1	39603	39602	2.52512499368719e-05	6.59970169348345e-06
ELEHNAEETYGENDENTDDKNNDGEEQEVR_Y243_1	mzspec:PXD008373:4493_Fusion3_CNHPP_TiO2_L102_P_0_F1_R1:scan:18099:ELEHNAEETY[Phospho]GENDENTDDKNNDGEEQEVR/4	mzspec:PXD008373:4493_Fusion3_CNHPP_TiO2_L102_P_0_F1_R1:scan:18099:ELEHNAEETY{Sulfo}GENDENTDDKNNDGEEQEVR/4		-0.0027345	O00461	GOLI4_HUMAN	PXD008373-CNHPP_HCC-Phospho-nonTumor_S-III	4493_Fusion3_CNHPP_TiO2_L102_P_0_F1_R1.18099.18099.4	controllerType=0 controllerNumber=1 scan=18099	3601.4	3601.39	3.04659	0.010972	4	1460.04	ELEHNAEETYGENDENTDDKNNDGEEQEVR	ELEHNAEETY[243]GENDENTDDKNNDGEEQEVR	R	D	1	0.999999	39	174	NX_O00461-1	NA	0	1	84348	84347	1.18557862164629e-05	6.59970169348345e-06
ELEHNAEETYGENDENTDDKNNDGEEQEVR_Y243_1	mzspec:PXD008373:L074_Liver_cancer_P_TiO2_50per_F3_R1:scan:27294:ELEHNAEETY[Phospho]GENDENTDDKNNDGEEQEVR/3	mzspec:PXD008373:L074_Liver_cancer_P_TiO2_50per_F3_R1:scan:27294:ELEHNAEETY{Sulfo}GENDENTDDKNNDGEEQEVR/3		-0.011768	O00461	GOLI4_HUMAN	PXD008373-CNHPP_HCC-Phospho-nonTumor_S-III	L074_Liver_cancer_P_TiO2_50per_F3_R1.27294.27294.3	controllerType=0 controllerNumber=1 scan=27294	3601.37	3601.39	-4.08455	-0.01471	3	1860.51	ELEHNAEETYGENDENTDDKNNDGEEQEVR	ELEHNAEETY[243]GENDENTDDKNNDGEEQEVR	R	D	1	0.999999	31	116	NX_O00461-1	NA	0	1	105519	105518	9.47705604730946e-06	6.59970169348345e-06
ELEHNAEETYGENDENTDDKNNDGEEQEVR_Y243_1	mzspec:PXD008373:20150409_liver_TiO2_L086_P_2:scan:22087:ELEHNAEETY[Phospho]GENDENTDDKNNDGEEQEVR/3	mzspec:PXD008373:20150409_liver_TiO2_L086_P_2:scan:22087:ELEHNAEETY{Sulfo}GENDENTDDKNNDGEEQEVR/3		-0.007368	O00461	GOLI4_HUMAN	PXD008373-CNHPP_HCC-Phospho-nonTumor_S-III	20150409_liver_TiO2_L086_P_2.22087.22087.3	controllerType=0 controllerNumber=1 scan=22087	3601.38	3601.39	-2.45767	-0.008851	3	1500.64	ELEHNAEETYGENDENTDDKNNDGEEQEVR	ELEHNAEETY[243]GENDENTDDKNNDGEEQEVR	R	D	1	0.999999	25	116	NX_O00461-1	NA	0	1	110337	110336	9.06322505800464e-06	6.59970169348345e-06
ELEHNAEETYGENDENTDDKNNDGEEQEVR_Y243_1	mzspec:PXD008373:20150407_liver_TiO2_L017_P_0:scan:26889:ELEHNAEETY[Phospho]GENDENTDDKNNDGEEQEVR/3	mzspec:PXD008373:20150407_liver_TiO2_L017_P_0:scan:26889:ELEHNAEETY{Sulfo}GENDENTDDKNNDGEEQEVR/3		-0.016436	O00461	GOLI4_HUMAN	PXD008373-CNHPP_HCC-Phospho-nonTumor_S-III	20150407_liver_TiO2_L017_P_0.26889.26889.3	controllerType=0 controllerNumber=1 scan=26889	3601.37	3601.39	-4.79651	-0.017274	3	1588.83	ELEHNAEETYGENDENTDDKNNDGEEQEVR	ELEHNAEETY[243]GENDENTDDKNNDGEEQEVR	R	D	1	0.999999	30	116	NX_O00461-1	NA	0	1	116945	116944	8.55110138185798e-06	6.59970169348345e-06
ELEHNAEETYGENDENTDDKNNDGEEQEVR_Y243_1	mzspec:PXD008373:Phospho_liver_TiO2_50per_L059_P_0:scan:25967:ELEHNAEETY[Phospho]GENDENTDDKNNDGEEQEVR/3	mzspec:PXD008373:Phospho_liver_TiO2_50per_L059_P_0:scan:25967:ELEHNAEETY{Sulfo}GENDENTDDKNNDGEEQEVR/3		-0.00789	O00461	GOLI4_HUMAN	PXD008373-CNHPP_HCC-Phospho-nonTumor_S-III	Phospho_liver_TiO2_50per_L059_P_0.25967.25967.3	controllerType=0 controllerNumber=1 scan=25967	3601.38	3601.39	-1.94925	-0.00702	3	1611.69	ELEHNAEETYGENDENTDDKNNDGEEQEVR	ELEHNAEETY[243]GENDENTDDKNNDGEEQEVR	R	D	1	0.999999	28	116	NX_O00461-1	NA	0	1	117589	117588	8.50426914310984e-06	6.59970169348345e-06
ELEHNAEETYGENDENTDDKNNDGEEQEVR_Y243_1	mzspec:PXD008373:20150205_liver_TiO2_50per_L059_P_0:scan:25967:ELEHNAEETY[Phospho]GENDENTDDKNNDGEEQEVR/3	mzspec:PXD008373:20150205_liver_TiO2_50per_L059_P_0:scan:25967:ELEHNAEETY{Sulfo}GENDENTDDKNNDGEEQEVR/3		-0.00789	O00461	GOLI4_HUMAN	PXD008373-CNHPP_HCC-Phospho-nonTumor_S-III	20150205_liver_TiO2_50per_L059_P_0.25967.25967.3	controllerType=0 controllerNumber=1 scan=25967	3601.38	3601.39	-1.94925	-0.00702	3	1611.69	ELEHNAEETYGENDENTDDKNNDGEEQEVR	ELEHNAEETY[243]GENDENTDDKNNDGEEQEVR	R	D	1	0.999999	28	116	NX_O00461-1	NA	0	1	119136	119135	8.39383892223108e-06	6.59970169348345e-06
ELEHNAEETYGENDENTDDKNNDGEEQEVR_Y243_1	mzspec:PXD008373:20150407_liver_TiO2_L017_P_0:scan:26465:ELEHNAEETY[Phospho]GENDENTDDKNNDGEEQEVR/3	mzspec:PXD008373:20150407_liver_TiO2_L017_P_0:scan:26465:ELEHNAEETY{Sulfo}GENDENTDDKNNDGEEQEVR/3		-0.002153	O00461	GOLI4_HUMAN	PXD008373-CNHPP_HCC-Phospho-nonTumor_S-III	20150407_liver_TiO2_L017_P_0.26465.26465.3	controllerType=0 controllerNumber=1 scan=26465	3601.38	3601.39	-0.830514	-0.002991	3	1567.85	ELEHNAEETYGENDENTDDKNNDGEEQEVR	ELEHNAEETY[243]GENDENTDDKNNDGEEQEVR	R	D	0.9999	0.999926	26	116	NX_O00461-1	NA	0	4	208647	208643	1.91715034772314e-05	1.8729485360566e-05
ELEHNAEETYGENDENTDDKNNDGEEQEVR_Y243_1	mzspec:PXD008373:0000_Fusion3_CNHPP_TiO2_L047_P_0_50per_F3_R1:scan:22506:ELEHNAEETY[Phospho]GENDENTDDKNNDGEEQEVR/4	mzspec:PXD008373:0000_Fusion3_CNHPP_TiO2_L047_P_0_50per_F3_R1:scan:22506:ELEHNAEETY{Sulfo}GENDENTDDKNNDGEEQEVR/4		-0.003794	O00461	GOLI4_HUMAN	PXD008373-CNHPP_HCC-Phospho-nonTumor_S-III	0000_Fusion3_CNHPP_TiO2_L047_P_0_50per_F3_R1.22506.22506.4	controllerType=0 controllerNumber=1 scan=22506	3601.39	3601.39	-0.61393	-0.002211	4	1660.99	ELEHNAEETYGENDENTDDKNNDGEEQEVR	ELEHNAEETY[243]GENDENTDDKNNDGEEQEVR	R	D	0.9996	0.999731	42	174	NX_O00461-1	NA	0	15	264851	264836	5.66388255373137e-05	5.65901065403072e-05
ELEHNAEETYGENDENTDDKNNDGEEQEVR_Y243_1	mzspec:PXD008373:L078_Human_Liver_Cancer_P_TiO2_50per_F3_R1:scan:27547:ELEHNAEETY[Phospho]GENDENTDDKNNDGEEQEVR/3	mzspec:PXD008373:L078_Human_Liver_Cancer_P_TiO2_50per_F3_R1:scan:27547:ELEHNAEETY{Sulfo}GENDENTDDKNNDGEEQEVR/3		-7.4e-05	O00461	GOLI4_HUMAN	PXD008373-CNHPP_HCC-Phospho-nonTumor_S-III	L078_Human_Liver_Cancer_P_TiO2_50per_F3_R1.27547.27547.3	controllerType=0 controllerNumber=1 scan=27547	3601.39	3601.39	-0.322098	-0.00116	3	1835.34	ELEHNAEETYGENDENTDDKNNDGEEQEVR	ELEHNAEETY[243]GENDENTDDKNNDGEEQEVR	R	D	0.9996	0.999703	30	116	NX_O00461-1	NA	0	16	266903	266887	5.99504659275274e-05	5.84099355300337e-05
ELEHNAEETYGENDENTDDKNNDGEEQEVR_Y243_1	mzspec:PXD008373:L073_Liver_cancer_P_TiO2_50per_F3_R1:scan:31494:ELEHNAEETY[Phospho]GENDENTDDKNNDGEEQEVR/3	mzspec:PXD008373:L073_Liver_cancer_P_TiO2_50per_F3_R1:scan:31494:ELEHNAEETY{Sulfo}GENDENTDDKNNDGEEQEVR/3		0.0192505	O00461	GOLI4_HUMAN	PXD008373-CNHPP_HCC-Phospho-nonTumor_S-III	L073_Liver_cancer_P_TiO2_50per_F3_R1.31494.31494.3	controllerType=0 controllerNumber=1 scan=31494	3601.4	3601.39	4.55878	0.016418	3	2060.55	ELEHNAEETYGENDENTDDKNNDGEEQEVR	ELEHNAEETY[243]GENDENTDDKNNDGEEQEVR	R	D	0.9985	0.999627	29	116	NX_O00461-1	NA	0	41	340967	340926	0.000120261	0.000119833
ELEHNAEETYGENDENTDDKNNDGEEQEVR_Y243_1	mzspec:PXD008373:0000_Fusion3_CNHPP_TiO2_L047_P_5_50per_F2_R1:scan:19520:ELEHNAEETY[Phospho]GENDENTDDKNNDGEEQEVR/3	mzspec:PXD008373:0000_Fusion3_CNHPP_TiO2_L047_P_5_50per_F2_R1:scan:19520:ELEHNAEETY{Sulfo}GENDENTDDKNNDGEEQEVR/3		-0.001797	O00461	GOLI4_HUMAN	PXD008373-CNHPP_HCC-Phospho-nonTumor_S-III	0000_Fusion3_CNHPP_TiO2_L047_P_5_50per_F2_R1.19520.19520.3	controllerType=0 controllerNumber=1 scan=19520	3601.39	3601.39	-0.0172156	-6.2e-05	3	1597.57	ELEHNAEETYGENDENTDDKNNDGEEQEVR	ELEHNAEETY[243]GENDENTDDKNNDGEEQEVR	R	D	0.9973	0.997995	24	116	NX_O00461-1	NA	0	69	377274	377205	0.000182924	0.000182237
ELEHNAEETYGENDENTDDKNNDGEEQEVR_Y243_1	mzspec:PXD008373:Phospho_liver_TiO2_50per_L060_P_0:scan:27710:ELEHNAEETY[Phospho]GENDENTDDKNNDGEEQEVR/3	mzspec:PXD008373:Phospho_liver_TiO2_50per_L060_P_0:scan:27710:ELEHNAEETY{Sulfo}GENDENTDDKNNDGEEQEVR/3		-0.003642	O00461	GOLI4_HUMAN	PXD008373-CNHPP_HCC-Phospho-nonTumor_S-III	Phospho_liver_TiO2_50per_L060_P_0.27710.27710.3	controllerType=0 controllerNumber=1 scan=27710	3601.38	3601.39	-0.728886	-0.002625	3	1708.65	ELEHNAEETYGENDENTDDKNNDGEEQEVR	ELEHNAEETY[243]GENDENTDDKNNDGEEQEVR	R	D	0.9931	0.99828	23	116	NX_O00461-1	NA	0	167	438142	437975	0.0003813	0.000380773
ELEHNAEETYGENDENTDDKNNDGEEQEVR_Y243_1	mzspec:PXD008373:20150203_liver_TiO2_50per_L060_P_0:scan:27710:ELEHNAEETY[Phospho]GENDENTDDKNNDGEEQEVR/3	mzspec:PXD008373:20150203_liver_TiO2_50per_L060_P_0:scan:27710:ELEHNAEETY{Sulfo}GENDENTDDKNNDGEEQEVR/3		-0.003642	O00461	GOLI4_HUMAN	PXD008373-CNHPP_HCC-Phospho-nonTumor_S-III	20150203_liver_TiO2_50per_L060_P_0.27710.27710.3	controllerType=0 controllerNumber=1 scan=27710	3601.38	3601.39	-0.728886	-0.002625	3	1708.65	ELEHNAEETYGENDENTDDKNNDGEEQEVR	ELEHNAEETY[243]GENDENTDDKNNDGEEQEVR	R	D	0.9931	0.99828	23	116	NX_O00461-1	NA	0	167	438502	438335	0.000380987	0.000380773
ELEHNAEETYGENDENTDDKNNDGEEQEVR_Y243_1	mzspec:PXD008373:L073_Liver_cancer_P_TiO2_50per_F1_R1:scan:25693:ELEHNAEETY[Phospho]GENDENTDDKNNDGEEQEVR/3	mzspec:PXD008373:L073_Liver_cancer_P_TiO2_50per_F1_R1:scan:25693:ELEHNAEETY{Sulfo}GENDENTDDKNNDGEEQEVR/3		-0.0142785	O00461	GOLI4_HUMAN	PXD008373-CNHPP_HCC-Phospho-nonTumor_S-III	L073_Liver_cancer_P_TiO2_50per_F1_R1.25693.25693.3	controllerType=0 controllerNumber=1 scan=25693	3601.37	3601.39	-4.59297	-0.016541	3	1907.73	ELEHNAEETYGENDENTDDKNNDGEEQEVR	ELEHNAEETY[243]GENDENTDDKNNDGEEQEVR	R	D	0.9873	0.996827	26	116	NX_O00461-1	NA	0	298	482862	482564	0.000617535	0.000616934
ELEHNAEETYGENDENTDDKNNDGEEQEVR_Y243_1	mzspec:PXD008373:L080_Human_Liver_Cancer_P_TiO2_50per_F3_R1:scan:29264:ELEHNAEETY[Phospho]GENDENTDDKNNDGEEQEVR/4	mzspec:PXD008373:L080_Human_Liver_Cancer_P_TiO2_50per_F3_R1:scan:29264:ELEHNAEETY{Sulfo}GENDENTDDKNNDGEEQEVR/4		-0.013589	O00461	GOLI4_HUMAN	PXD008373-CNHPP_HCC-Phospho-nonTumor_S-III	L080_Human_Liver_Cancer_P_TiO2_50per_F3_R1.29264.29264.4	controllerType=0 controllerNumber=1 scan=29264	3601.37	3601.39	-4.81706	-0.017348	4	1903.74	ELEHNAEETYGENDENTDDKNNDGEEQEVR	ELEHNAEETY[243]GENDENTDDKNNDGEEQEVR	R	D	0.9705	0.979751	38	174	NX_O00461-1	NA	0	716	551541	550825	0.00129987	0.00129948
ELEHNAEETYGENDENTDDKNNDGEEQEVR_Y243_1	mzspec:PXD008373:L074_Liver_cancer_P_TiO2_50per_F1_R1:scan:20035:ELEHNAEETY[Phospho]GENDENTDDKNNDGEEQEVR/3	mzspec:PXD008373:L074_Liver_cancer_P_TiO2_50per_F1_R1:scan:20035:ELEHNAEETY{Sulfo}GENDENTDDKNNDGEEQEVR/3		-0.021185	O00461	GOLI4_HUMAN	PXD008373-CNHPP_HCC-Phospho-nonTumor_S-III	L074_Liver_cancer_P_TiO2_50per_F1_R1.20035.20035.3	controllerType=0 controllerNumber=1 scan=20035	3601.36	3601.39	-7.13508	-0.025696	3	1915.53	ELEHNAEETYGENDENTDDKNNDGEEQEVR	ELEHNAEETY[243]GENDENTDDKNNDGEEQEVR	R	D	0.9656	0.974327	24	116	NX_O00461-1	NA	0	825	565283	564458	0.00146158	0.0014615
ELEHNAEETYGENDENTDDKNNDGEEQEVR_Y243_1	mzspec:PXD008373:L078_Human_Liver_Cancer_P_TiO2_50per_F1_R1:scan:25051:ELEHNAEETY[Phospho]GENDENTDDKNNDGEEQEVR/3	mzspec:PXD008373:L078_Human_Liver_Cancer_P_TiO2_50per_F1_R1:scan:25051:ELEHNAEETY{Sulfo}GENDENTDDKNNDGEEQEVR/3		-0.002649	O00461	GOLI4_HUMAN	PXD008373-CNHPP_HCC-Phospho-nonTumor_S-III	L078_Human_Liver_Cancer_P_TiO2_50per_F1_R1.25051.25051.3	controllerType=0 controllerNumber=1 scan=25051	3601.39	3601.39	-0.424003	-0.001527	3	1773.35	ELEHNAEETYGENDENTDDKNNDGEEQEVR	ELEHNAEETY[243]GENDENTDDKNNDGEEQEVR	R	D	0.9077	0.976123	20	116	NX_O00461-1	NA	0	2742	667870	665128	0.00412251	0.00412251
ELEHNAEETYGENDENTDDKNNDGEEQEVR_Y243_1	mzspec:PXD008373:Phospho_Fusion3_CNHPP_TiO2_L104_P_0_50per_F3_R1:scan:20389:ELEHNAEETY[Phospho]GENDENTDDKNNDGEEQEVR/4	mzspec:PXD008373:Phospho_Fusion3_CNHPP_TiO2_L104_P_0_50per_F3_R1:scan:20389:ELEHNAEETY{Sulfo}GENDENTDDKNNDGEEQEVR/4		-0.01714	O00461	GOLI4_HUMAN	PXD008373-CNHPP_HCC-Phospho-nonTumor_S-III	Phospho_Fusion3_CNHPP_TiO2_L104_P_0_50per_F3_R1.20389.20389.4	controllerType=0 controllerNumber=1 scan=20389	3601.38	3601.39	-2.98664	-0.010756	4	1466.85	ELEHNAEETYGENDENTDDKNNDGEEQEVR	ELEHNAEETY[243]GENDENTDDKNNDGEEQEVR	R	D	0.9014	0.931313	41	174	NX_O00461-1	NA	0	2978	675720	672742	0.00442666	0.00442663
ELEHNAEETYGENDENTDDKNNDGEEQEVR_Y243_1	mzspec:PXD008373:0000_Fusion3_CNHPP_TiO2_L104_P_0_50per_F3_R1:scan:20389:ELEHNAEETY[Phospho]GENDENTDDKNNDGEEQEVR/4	mzspec:PXD008373:0000_Fusion3_CNHPP_TiO2_L104_P_0_50per_F3_R1:scan:20389:ELEHNAEETY{Sulfo}GENDENTDDKNNDGEEQEVR/4		-0.01714	O00461	GOLI4_HUMAN	PXD008373-CNHPP_HCC-Phospho-nonTumor_S-III	0000_Fusion3_CNHPP_TiO2_L104_P_0_50per_F3_R1.20389.20389.4	controllerType=0 controllerNumber=1 scan=20389	3601.38	3601.39	-2.98664	-0.010756	4	1466.85	ELEHNAEETYGENDENTDDKNNDGEEQEVR	ELEHNAEETY[243]GENDENTDDKNNDGEEQEVR	R	D	0.9014	0.931313	41	174	NX_O00461-1	NA	0	2980	675801	672821	0.00442911	0.00442905
ELEHNAEETYGENDENTDDKNNDGEEQEVR_Y243_1	mzspec:PXD008373:4493_Fusion3_CNHPP_TiO2_L102_P_2_F1_R1:scan:15074:ELEHNAEETY[Phospho]GENDENTDDKNNDGEEQEVR/3	mzspec:PXD008373:4493_Fusion3_CNHPP_TiO2_L102_P_2_F1_R1:scan:15074:ELEHNAEETY{Sulfo}GENDENTDDKNNDGEEQEVR/3		-0.009772	O00461	GOLI4_HUMAN	PXD008373-CNHPP_HCC-Phospho-nonTumor_S-III	4493_Fusion3_CNHPP_TiO2_L102_P_2_F1_R1.15074.15074.3	controllerType=0 controllerNumber=1 scan=15074	3601.39	3601.39	1.30477	0.004699	3	1450.73	ELEHNAEETYGENDENTDDKNNDGEEQEVR	ELEHNAEETY[243]GENDENTDDKNNDGEEQEVR	R	D	0.8141	0.857352	24	116	NX_O00461-1	NA	0	6687	760908	754221	0.0088661	0.00886607
ELEHNAEETYGENDENTDDKNNDGEEQEVR_Y243_1	mzspec:PXD008373:L072_Liver_cancer_TiO2_P_50per_F3_R1:scan:37751:ELEHNAEETY[Phospho]GENDENTDDKNNDGEEQEVR/3	mzspec:PXD008373:L072_Liver_cancer_TiO2_P_50per_F3_R1:scan:37751:ELEHNAEETY{Sulfo}GENDENTDDKNNDGEEQEVR/3		-0.011898	O00461	GOLI4_HUMAN	PXD008373-CNHPP_HCC-Phospho-nonTumor_S-II	L072_Liver_cancer_TiO2_P_50per_F3_R1.37751.37751.3	controllerType=0 controllerNumber=1 scan=37751	3601.38	3601.39	-2.86446	-0.010316	3	2472.01	ELEHNAEETYGENDENTDDKNNDGEEQEVR	ELEHNAEETY[243]GENDENTDDKNNDGEEQEVR	R	D	0.9999	0.999999	27	116	NX_O00461-1	NA	0	7	186461	186454	3.75427719437502e-05	3.25772313076501e-05
ELEHNAEETYGENDENTDDKNNDGEEQEVR_Y243_1	mzspec:PXD008373:20150618_liver_TiO2_L088_P_2:scan:19818:ELEHNAEETY[Phospho]GENDENTDDKNNDGEEQEVR/3	mzspec:PXD008373:20150618_liver_TiO2_L088_P_2:scan:19818:ELEHNAEETY{Sulfo}GENDENTDDKNNDGEEQEVR/3		0.007737	O00461	GOLI4_HUMAN	PXD008373-CNHPP_HCC-Phospho-nonTumor_S-II	20150618_liver_TiO2_L088_P_2.19818.19818.3	controllerType=0 controllerNumber=1 scan=19818	3601.4	3601.39	3.33842	0.012023	3	1630.95	ELEHNAEETYGENDENTDDKNNDGEEQEVR	ELEHNAEETY[243]GENDENTDDKNNDGEEQEVR	R	D	0.9999	0.999936	23	116	NX_O00461-1	NA	0	7	203981	203974	3.43180993656054e-05	3.25772313076501e-05
ELEHNAEETYGENDENTDDKNNDGEEQEVR_Y243_1	mzspec:PXD008373:20150618_liver_TiO2_L088_P_0:scan:21955:ELEHNAEETY[Phospho]GENDENTDDKNNDGEEQEVR/3	mzspec:PXD008373:20150618_liver_TiO2_L088_P_0:scan:21955:ELEHNAEETY{Sulfo}GENDENTDDKNNDGEEQEVR/3		-0.007516	O00461	GOLI4_HUMAN	PXD008373-CNHPP_HCC-Phospho-nonTumor_S-II	20150618_liver_TiO2_L088_P_0.21955.21955.3	controllerType=0 controllerNumber=1 scan=21955	3601.39	3601.39	-0.525631	-0.001893	3	1679.72	ELEHNAEETYGENDENTDDKNNDGEEQEVR	ELEHNAEETY[243]GENDENTDDKNNDGEEQEVR	R	D	0.9999	0.999999	28	116	NX_O00461-1	NA	0	8	217282	217274	3.68198680007732e-05	3.60493515622888e-05
ELEHNAEETYGENDENTDDKNNDGEEQEVR_Y243_1	mzspec:PXD008373:0000_Fusion3_CNHPP_TiO2_L049_P_0_50per_F3_R1:scan:22364:ELEHNAEETY[Phospho]GENDENTDDKNNDGEEQEVR/3	mzspec:PXD008373:0000_Fusion3_CNHPP_TiO2_L049_P_0_50per_F3_R1:scan:22364:ELEHNAEETY{Sulfo}GENDENTDDKNNDGEEQEVR/3		-0.006308	O00461	GOLI4_HUMAN	PXD008373-CNHPP_HCC-Phospho-nonTumor_S-II	0000_Fusion3_CNHPP_TiO2_L049_P_0_50per_F3_R1.22364.22364.3	controllerType=0 controllerNumber=1 scan=22364	3601.38	3601.39	-0.728886	-0.002625	3	1572.47	ELEHNAEETYGENDENTDDKNNDGEEQEVR	ELEHNAEETY[243]GENDENTDDKNNDGEEQEVR	R	D	0.9999	0.999999	33	116	NX_O00461-1	NA	0	8	217611	217603	3.67641990229914e-05	3.60493515622888e-05
ELEHNAEETYGENDENTDDKNNDGEEQEVR_Y243_1	mzspec:PXD008373:0000_Fusion3_CNHPP_TiO2_L046_P_2_50per_F1_R1:scan:20200:ELEHNAEETY[Phospho]GENDENTDDKNNDGEEQEVR/3	mzspec:PXD008373:0000_Fusion3_CNHPP_TiO2_L046_P_2_50per_F1_R1:scan:20200:ELEHNAEETY{Sulfo}GENDENTDDKNNDGEEQEVR/3		-0.0128745	O00461	GOLI4_HUMAN	PXD008373-CNHPP_HCC-Phospho-nonTumor_S-II	0000_Fusion3_CNHPP_TiO2_L046_P_2_50per_F1_R1.20200.20200.3	controllerType=0 controllerNumber=1 scan=20200	3601.38	3601.39	-2.45767	-0.008851	3	1671.75	ELEHNAEETYGENDENTDDKNNDGEEQEVR	ELEHNAEETY[243]GENDENTDDKNNDGEEQEVR	R	D	0.9998	0.999999	27	116	NX_O00461-1	NA	0	8	219195	219187	3.64985149666723e-05	3.60493515622888e-05
ELEHNAEETYGENDENTDDKNNDGEEQEVR_Y243_1	mzspec:PXD008373:L099_Human_Liver_Cancer_P_TiO2_50per_F1_R1:scan:25989:ELEHNAEETY[Phospho]GENDENTDDKNNDGEEQEVR/3	mzspec:PXD008373:L099_Human_Liver_Cancer_P_TiO2_50per_F1_R1:scan:25989:ELEHNAEETY{Sulfo}GENDENTDDKNNDGEEQEVR/3		-0.011316	O00461	GOLI4_HUMAN	PXD008373-CNHPP_HCC-Phospho-nonTumor_S-II	L099_Human_Liver_Cancer_P_TiO2_50per_F1_R1.25989.25989.3	controllerType=0 controllerNumber=1 scan=25989	3601.38	3601.39	-3.16934	-0.011414	3	1841.92	ELEHNAEETYGENDENTDDKNNDGEEQEVR	ELEHNAEETY[243]GENDENTDDKNNDGEEQEVR	R	D	0.9998	0.999769	32	116	NX_O00461-1	NA	0	10	229303	229293	4.36123213530287e-05	4.03882114888306e-05
ELEHNAEETYGENDENTDDKNNDGEEQEVR_Y243_1	mzspec:PXD008373:L072_Liver_cancer_TiO2_P_50per_F1_R1:scan:22782:ELEHNAEETY[Phospho]GENDENTDDKNNDGEEQEVR/3	mzspec:PXD008373:L072_Liver_cancer_TiO2_P_50per_F1_R1:scan:22782:ELEHNAEETY{Sulfo}GENDENTDDKNNDGEEQEVR/3		-0.007165	O00461	GOLI4_HUMAN	PXD008373-CNHPP_HCC-Phospho-nonTumor_S-II	L072_Liver_cancer_TiO2_P_50per_F1_R1.22782.22782.3	controllerType=0 controllerNumber=1 scan=22782	3601.38	3601.39	-1.54246	-0.005555	3	1770.62	ELEHNAEETYGENDENTDDKNNDGEEQEVR	ELEHNAEETY[243]GENDENTDDKNNDGEEQEVR	R	D	0.9998	0.999999	23	116	NX_O00461-1	NA	0	10	238014	238004	4.20161005697383e-05	4.03882114888306e-05
ELEHNAEETYGENDENTDDKNNDGEEQEVR_Y243_1	mzspec:PXD008373:L099_Human_Liver_Cancer_P_TiO2_50per_F3_R1:scan:27842:ELEHNAEETY[Phospho]GENDENTDDKNNDGEEQEVR/3	mzspec:PXD008373:L099_Human_Liver_Cancer_P_TiO2_50per_F3_R1:scan:27842:ELEHNAEETY{Sulfo}GENDENTDDKNNDGEEQEVR/3		-0.020004	O00461	GOLI4_HUMAN	PXD008373-CNHPP_HCC-Phospho-nonTumor_S-II	L099_Human_Liver_Cancer_P_TiO2_50per_F3_R1.27842.27842.3	controllerType=0 controllerNumber=1 scan=27842	3601.37	3601.39	-5.10139	-0.018372	3	1802.95	ELEHNAEETYGENDENTDDKNNDGEEQEVR	ELEHNAEETY[243]GENDENTDDKNNDGEEQEVR	R	D	0.9996	0.999743	27	116	NX_O00461-1	NA	0	16	276777	276761	5.78116136305332e-05	5.59276296472365e-05
ELEHNAEETYGENDENTDDKNNDGEEQEVR_Y243_1	mzspec:PXD008373:0000_Fusion3_CNHPP_TiO2_L043_P_2_50per_F1_R1:scan:20136:ELEHNAEETY[Phospho]GENDENTDDKNNDGEEQEVR/4	mzspec:PXD008373:0000_Fusion3_CNHPP_TiO2_L043_P_2_50per_F1_R1:scan:20136:ELEHNAEETY{Sulfo}GENDENTDDKNNDGEEQEVR/4		-0.005681	O00461	GOLI4_HUMAN	PXD008373-CNHPP_HCC-Phospho-nonTumor_S-II	0000_Fusion3_CNHPP_TiO2_L043_P_2_50per_F1_R1.20136.20136.4	controllerType=0 controllerNumber=1 scan=20136	3601.39	3601.39	0.131616	0.000474	4	1497.75	ELEHNAEETYGENDENTDDKNNDGEEQEVR	ELEHNAEETY[243]GENDENTDDKNNDGEEQEVR	R	D	0.9994	0.999598	41	174	NX_O00461-1	NA	0	17	290582	290565	5.85067024590023e-05	5.72556363121981e-05
ELEHNAEETYGENDENTDDKNNDGEEQEVR_Y243_1	mzspec:PXD008373:L097_Human_Liver_Cancer_P_TiO2_50per_F1_R1:scan:22468:ELEHNAEETY[Phospho]GENDENTDDKNNDGEEQEVR/3	mzspec:PXD008373:L097_Human_Liver_Cancer_P_TiO2_50per_F1_R1:scan:22468:ELEHNAEETY{Sulfo}GENDENTDDKNNDGEEQEVR/3		-0.015267	O00461	GOLI4_HUMAN	PXD008373-CNHPP_HCC-Phospho-nonTumor_S-II	L097_Human_Liver_Cancer_P_TiO2_50per_F1_R1.22468.22468.3	controllerType=0 controllerNumber=1 scan=22468	3601.37	3601.39	-4.38972	-0.015809	3	1806.32	ELEHNAEETYGENDENTDDKNNDGEEQEVR	ELEHNAEETY[243]GENDENTDDKNNDGEEQEVR	R	D	0.9987	0.999998	29	116	NX_O00461-1	NA	0	24	340919	340895	7.04029099869461e-05	6.9956160805895e-05
ELEHNAEETYGENDENTDDKNNDGEEQEVR_Y243_1	mzspec:PXD008373:20151027_L094_P_0:scan:21892:ELEHNAEETY[Phospho]GENDENTDDKNNDGEEQEVR/3	mzspec:PXD008373:20151027_L094_P_0:scan:21892:ELEHNAEETY{Sulfo}GENDENTDDKNNDGEEQEVR/3		-0.0231415	O00461	GOLI4_HUMAN	PXD008373-CNHPP_HCC-Phospho-nonTumor_S-II	20151027_L094_P_0.21892.21892.3	controllerType=0 controllerNumber=1 scan=21892	3601.37	3601.39	-6.11824	-0.022034	3	1446.86	ELEHNAEETYGENDENTDDKNNDGEEQEVR	ELEHNAEETY[243]GENDENTDDKNNDGEEQEVR	R	D	0.9972	0.999995	26	116	NX_O00461-1	NA	0	52	388240	388188	0.000133956	0.000133841
ELEHNAEETYGENDENTDDKNNDGEEQEVR_Y243_1	mzspec:PXD008373:0000_Fusion3_CNHPP_TiO2_L046_P_0_50per_F3_R1:scan:22031:ELEHNAEETY[Phospho]GENDENTDDKNNDGEEQEVR/3	mzspec:PXD008373:0000_Fusion3_CNHPP_TiO2_L046_P_0_50per_F3_R1:scan:22031:ELEHNAEETY{Sulfo}GENDENTDDKNNDGEEQEVR/3		0.002094	O00461	GOLI4_HUMAN	PXD008373-CNHPP_HCC-Phospho-nonTumor_S-II	0000_Fusion3_CNHPP_TiO2_L046_P_0_50per_F3_R1.22031.22031.3	controllerType=0 controllerNumber=1 scan=22031	3601.39	3601.39	1.71156	0.006164	3	1596.66	ELEHNAEETYGENDENTDDKNNDGEEQEVR	ELEHNAEETY[243]GENDENTDDKNNDGEEQEVR	R	D	0.9914	0.999984	25	116	NX_O00461-1	NA	0	176	465435	465259	0.000378284	0.000378117
ELEHNAEETYGENDENTDDKNNDGEEQEVR_Y243_1	mzspec:PXD008373:L072_Liver_cancer_TiO2_P_50per_F3_R1:scan:37384:ELEHNAEETY[Phospho]GENDENTDDKNNDGEEQEVR/3	mzspec:PXD008373:L072_Liver_cancer_TiO2_P_50per_F3_R1:scan:37384:ELEHNAEETY{Sulfo}GENDENTDDKNNDGEEQEVR/3		-0.014095	O00461	GOLI4_HUMAN	PXD008373-CNHPP_HCC-Phospho-nonTumor_S-II	L072_Liver_cancer_TiO2_P_50per_F3_R1.37384.37384.3	controllerType=0 controllerNumber=1 scan=37384	3601.37	3601.39	-3.47451	-0.012513	3	2452.82	ELEHNAEETYGENDENTDDKNNDGEEQEVR	ELEHNAEETY[243]GENDENTDDKNNDGEEQEVR	R	D	0.9892	0.98753	25	116	NX_O00461-1	NA	0	228	481890	481662	0.000473361	0.000472993
ELEHNAEETYGENDENTDDKNNDGEEQEVR_Y243_1	mzspec:PXD008373:20151028_L111_P_2:scan:19873:ELEHNAEETY[Phospho]GENDENTDDKNNDGEEQEVR/4	mzspec:PXD008373:20151028_L111_P_2:scan:19873:ELEHNAEETY{Sulfo}GENDENTDDKNNDGEEQEVR/4		-0.0107915	O00461	GOLI4_HUMAN	PXD008373-CNHPP_HCC-Phospho-nonTumor_S-II	20151028_L111_P_2.19873.19873.4	controllerType=0 controllerNumber=1 scan=19873	3601.38	3601.39	-2.17306	-0.007826	4	1425.93	ELEHNAEETYGENDENTDDKNNDGEEQEVR	ELEHNAEETY[243]GENDENTDDKNNDGEEQEVR	R	D	0.985	0.98993	36	174	NX_O00461-1	NA	0	314	507235	506921	0.000619426	0.000619013
ELEHNAEETYGENDENTDDKNNDGEEQEVR_Y243_1	mzspec:PXD008373:20150303_liver_TiO2_50per_L062_P_0:scan:28427:ELEHNAEETY[Phospho]GENDENTDDKNNDGEEQEVR/4	mzspec:PXD008373:20150303_liver_TiO2_50per_L062_P_0:scan:28427:ELEHNAEETY{Sulfo}GENDENTDDKNNDGEEQEVR/4		-0.002052	O00461	GOLI4_HUMAN	PXD008373-CNHPP_HCC-Phospho-nonTumor_S-II	20150303_liver_TiO2_50per_L062_P_0.28427.28427.4	controllerType=0 controllerNumber=1 scan=28427	3601.39	3601.39	0.538403	0.001939	4	1562.01	ELEHNAEETYGENDENTDDKNNDGEEQEVR	ELEHNAEETY[243]GENDENTDDKNNDGEEQEVR	R	D	0.9839	0.985812	46	174	NX_O00461-1	NA	0	345	512865	512520	0.000673144	0.000672835
ELEHNAEETYGENDENTDDKNNDGEEQEVR_Y243_1	mzspec:PXD008373:Phospho_liver_TiO2_50per_L062_P_0:scan:28427:ELEHNAEETY[Phospho]GENDENTDDKNNDGEEQEVR/4	mzspec:PXD008373:Phospho_liver_TiO2_50per_L062_P_0:scan:28427:ELEHNAEETY{Sulfo}GENDENTDDKNNDGEEQEVR/4		-0.002052	O00461	GOLI4_HUMAN	PXD008373-CNHPP_HCC-Phospho-nonTumor_S-II	Phospho_liver_TiO2_50per_L062_P_0.28427.28427.4	controllerType=0 controllerNumber=1 scan=28427	3601.39	3601.39	0.538403	0.001939	4	1562.01	ELEHNAEETYGENDENTDDKNNDGEEQEVR	ELEHNAEETY[243]GENDENTDDKNNDGEEQEVR	R	D	0.9839	0.985812	46	174	NX_O00461-1	NA	0	345	512900	512555	0.000673098	0.000672835
ELEHNAEETYGENDENTDDKNNDGEEQEVR_Y243_1	mzspec:PXD008373:20150424_liver_TiO2_L092_P_2:scan:23657:ELEHNAEETY[Phospho]GENDENTDDKNNDGEEQEVR/3	mzspec:PXD008373:20150424_liver_TiO2_L092_P_2:scan:23657:ELEHNAEETY{Sulfo}GENDENTDDKNNDGEEQEVR/3		-0.011485	O00461	GOLI4_HUMAN	PXD008373-CNHPP_HCC-Phospho-nonTumor_S-II	20150424_liver_TiO2_L092_P_2.23657.23657.3	controllerType=0 controllerNumber=1 scan=23657	3601.38	3601.39	-1.74572	-0.006287	3	1610.65	ELEHNAEETYGENDENTDDKNNDGEEQEVR	ELEHNAEETY[243]GENDENTDDKNNDGEEQEVR	R	D	0.9817	0.9789	21	116	NX_O00461-1	NA	0	401	523724	523323	0.000766257	0.000766172
ELEHNAEETYGENDENTDDKNNDGEEQEVR_Y243_1	mzspec:PXD008373:L015_liver_TiO2_L015_P_2:scan:20579:ELEHNAEETY[Phospho]GENDENTDDKNNDGEEQEVR/3	mzspec:PXD008373:L015_liver_TiO2_L015_P_2:scan:20579:ELEHNAEETY{Sulfo}GENDENTDDKNNDGEEQEVR/3		-0.0008715	O00461	GOLI4_HUMAN	PXD008373-CNHPP_HCC-Phospho-nonTumor_S-II	L015_liver_TiO2_L015_P_2.20579.20579.3	controllerType=0 controllerNumber=1 scan=20579	3601.39	3601.39	1.20315	0.004333	3	1577.55	ELEHNAEETYGENDENTDDKNNDGEEQEVR	ELEHNAEETY[243]GENDENTDDKNNDGEEQEVR	R	D	0.9567	0.999918	25	116	NX_O00461-1	NA	0	996	599811	598815	0.00166328	0.00166267
ELEHNAEETYGENDENTDDKNNDGEEQEVR_Y243_1	mzspec:PXD008373:L099_Human_Liver_Cancer_P_TiO2_50per_F1_R1:scan:25585:ELEHNAEETY[Phospho]GENDENTDDKNNDGEEQEVR/3	mzspec:PXD008373:L099_Human_Liver_Cancer_P_TiO2_50per_F1_R1:scan:25585:ELEHNAEETY{Sulfo}GENDENTDDKNNDGEEQEVR/3		-0.020838	O00461	GOLI4_HUMAN	PXD008373-CNHPP_HCC-Phospho-nonTumor_S-II	L099_Human_Liver_Cancer_P_TiO2_50per_F1_R1.25585.25585.3	controllerType=0 controllerNumber=1 scan=25585	3601.37	3601.39	-5.81335	-0.020936	3	1821.5	ELEHNAEETYGENDENTDDKNNDGEEQEVR	ELEHNAEETY[243]GENDENTDDKNNDGEEQEVR	R	D	0.9523	0.999909	26	116	NX_O00461-1	NA	0	1092	609231	608139	0.00179564	0.00179555
ELEHNAEETYGENDENTDDKNNDGEEQEVR_Y243_1	mzspec:PXD008373:20150618_liver_TiO2_L088_P_0:scan:22291:ELEHNAEETY[Phospho]GENDENTDDKNNDGEEQEVR/4	mzspec:PXD008373:20150618_liver_TiO2_L088_P_0:scan:22291:ELEHNAEETY{Sulfo}GENDENTDDKNNDGEEQEVR/4		-0.008323	O00461	GOLI4_HUMAN	PXD008373-CNHPP_HCC-Phospho-nonTumor_S-II	20150618_liver_TiO2_L088_P_0.22291.22291.4	controllerType=0 controllerNumber=1 scan=22291	3601.38	3601.39	-0.749712	-0.0027	4	1698.74	ELEHNAEETYGENDENTDDKNNDGEEQEVR	ELEHNAEETY[243]GENDENTDDKNNDGEEQEVR	R	D	0.8848	0.898495	39	174	NX_O00461-1	NA	0	3216	707555	704339	0.00456598	0.00456596
ELEHNAEETYGENDENTDDKNNDGEEQEVR_Y243_1	mzspec:PXD008373:20150415_liver_TiO2_L024_P_5:scan:21467:ELEHNAEETY[Phospho]GENDENTDDKNNDGEEQEVR/3	mzspec:PXD008373:20150415_liver_TiO2_L024_P_5:scan:21467:ELEHNAEETY{Sulfo}GENDENTDDKNNDGEEQEVR/3		0.004656	O00461	GOLI4_HUMAN	PXD008373-CNHPP_HCC-Phospho-nonTumor_S-II	20150415_liver_TiO2_L024_P_5.21467.21467.3	controllerType=0 controllerNumber=1 scan=21467	3601.39	3601.39	1.71156	0.006164	3	1533.4	ELEHNAEETYGENDENTDDKNNDGEEQEVR	ELEHNAEETY[243]GENDENTDDKNNDGEEQEVR	R	D	0.8652	0.999721	18	116	NX_O00461-1	NA	0	3925	728056	724131	0.00542029	0.00542029
ELEHNAEETYGENDENTDDKNNDGEEQEVR_Y243_1	mzspec:PXD008373:L006_liver_TiO2_L006_T_0:scan:24245:ELEHNAEETY[Phospho]GENDENTDDKNNDGEEQEVR/3	mzspec:PXD008373:L006_liver_TiO2_L006_T_0:scan:24245:ELEHNAEETY{Sulfo}GENDENTDDKNNDGEEQEVR/3		-0.006688	O00461	GOLI4_HUMAN	PXD008373-CNHPP_HCC-Phospho-Tumor_S-I	L006_liver_TiO2_L006_T_0.24245.24245.3	controllerType=0 controllerNumber=1 scan=24245	3601.39	3601.39	-0.118843	-0.000428	3	1581.71	ELEHNAEETYGENDENTDDKNNDGEEQEVR	ELEHNAEETY[243]GENDENTDDKNNDGEEQEVR	R	D	1	0.999999	29	116	NX_O00461-1	NA	0	0	16187	16187	0	0
ELEHNAEETYGENDENTDDKNNDGEEQEVR_Y243_1	mzspec:PXD008373:20150619_liver_TiO2_L085_T_0:scan:22205:ELEHNAEETY[Phospho]GENDENTDDKNNDGEEQEVR/3	mzspec:PXD008373:20150619_liver_TiO2_L085_T_0:scan:22205:ELEHNAEETY{Sulfo}GENDENTDDKNNDGEEQEVR/3		-0.00919	O00461	GOLI4_HUMAN	PXD008373-CNHPP_HCC-Phospho-Tumor_S-I	20150619_liver_TiO2_L085_T_0.22205.22205.3	controllerType=0 controllerNumber=1 scan=22205	3601.38	3601.39	-0.830514	-0.002991	3	1681.98	ELEHNAEETYGENDENTDDKNNDGEEQEVR	ELEHNAEETY[243]GENDENTDDKNNDGEEQEVR	R	D	1	0.999999	34	116	NX_O00461-1	NA	0	0	19637	19637	0	0
ELEHNAEETYGENDENTDDKNNDGEEQEVR_Y243_1	mzspec:PXD008373:20150129_human_liver_cancer_TiO2_50per_L079_T_0:scan:27988:ELEHNAEETY[Phospho]GENDENTDDKNNDGEEQEVR/3	mzspec:PXD008373:20150129_human_liver_cancer_TiO2_50per_L079_T_0:scan:27988:ELEHNAEETY{Sulfo}GENDENTDDKNNDGEEQEVR/3		-0.011832	O00461	GOLI4_HUMAN	PXD008373-CNHPP_HCC-Phospho-Tumor_S-I	20150129_human_liver_cancer_TiO2_50per_L079_T_0.27988.27988.3	controllerType=0 controllerNumber=1 scan=27988	3601.38	3601.39	-2.96609	-0.010682	3	1589.08	ELEHNAEETYGENDENTDDKNNDGEEQEVR	ELEHNAEETY[243]GENDENTDDKNNDGEEQEVR	R	D	1	0.999999	33	116	NX_O00461-1	NA	0	0	69053	69053	0	0
ELEHNAEETYGENDENTDDKNNDGEEQEVR_Y243_1	mzspec:PXD008373:20150208_liver_TiO2_50per_L057_T_2:scan:27867:ELEHNAEETY[Phospho]GENDENTDDKNNDGEEQEVR/3	mzspec:PXD008373:20150208_liver_TiO2_50per_L057_T_2:scan:27867:ELEHNAEETY{Sulfo}GENDENTDDKNNDGEEQEVR/3		-0.008196	O00461	GOLI4_HUMAN	PXD008373-CNHPP_HCC-Phospho-Tumor_S-I	20150208_liver_TiO2_50per_L057_T_2.27867.27867.3	controllerType=0 controllerNumber=1 scan=27867	3601.38	3601.39	-2.05088	-0.007386	3	1633.34	ELEHNAEETYGENDENTDDKNNDGEEQEVR	ELEHNAEETY[243]GENDENTDDKNNDGEEQEVR	R	D	1	0.999999	19	116	NX_O00461-1	NA	0	0	72011	72011	0	0
ELEHNAEETYGENDENTDDKNNDGEEQEVR_Y243_1	mzspec:PXD008373:Phospho_human_liver_cancer_TiO2_50per_L079_T_0:scan:27988:ELEHNAEETY[Phospho]GENDENTDDKNNDGEEQEVR/3	mzspec:PXD008373:Phospho_human_liver_cancer_TiO2_50per_L079_T_0:scan:27988:ELEHNAEETY{Sulfo}GENDENTDDKNNDGEEQEVR/3		-0.011832	O00461	GOLI4_HUMAN	PXD008373-CNHPP_HCC-Phospho-Tumor_S-I	Phospho_human_liver_cancer_TiO2_50per_L079_T_0.27988.27988.3	controllerType=0 controllerNumber=1 scan=27988	3601.38	3601.39	-2.96609	-0.010682	3	1589.08	ELEHNAEETYGENDENTDDKNNDGEEQEVR	ELEHNAEETY[243]GENDENTDDKNNDGEEQEVR	R	D	1	0.999999	33	116	NX_O00461-1	NA	0	0	98351	98351	0	0
ELEHNAEETYGENDENTDDKNNDGEEQEVR_Y243_1	mzspec:PXD008373:Phospho_liver_TiO2_50per_L057_T_2:scan:27867:ELEHNAEETY[Phospho]GENDENTDDKNNDGEEQEVR/3	mzspec:PXD008373:Phospho_liver_TiO2_50per_L057_T_2:scan:27867:ELEHNAEETY{Sulfo}GENDENTDDKNNDGEEQEVR/3		-0.008196	O00461	GOLI4_HUMAN	PXD008373-CNHPP_HCC-Phospho-Tumor_S-I	Phospho_liver_TiO2_50per_L057_T_2.27867.27867.3	controllerType=0 controllerNumber=1 scan=27867	3601.38	3601.39	-2.05088	-0.007386	3	1633.34	ELEHNAEETYGENDENTDDKNNDGEEQEVR	ELEHNAEETY[243]GENDENTDDKNNDGEEQEVR	R	D	1	0.999999	19	116	NX_O00461-1	NA	0	0	100716	100716	0	0
ELEHNAEETYGENDENTDDKNNDGEEQEVR_Y243_1	mzspec:PXD008373:20150414_liver_TiO2_L023_T_0:scan:26188:ELEHNAEETY[Phospho]GENDENTDDKNNDGEEQEVR/3	mzspec:PXD008373:20150414_liver_TiO2_L023_T_0:scan:26188:ELEHNAEETY{Sulfo}GENDENTDDKNNDGEEQEVR/3		-0.00935	O00461	GOLI4_HUMAN	PXD008373-CNHPP_HCC-Phospho-Tumor_S-I	20150414_liver_TiO2_L023_T_0.26188.26188.3	controllerType=0 controllerNumber=1 scan=26188	3601.38	3601.39	-1.74572	-0.006287	3	1510.87	ELEHNAEETYGENDENTDDKNNDGEEQEVR	ELEHNAEETY[243]GENDENTDDKNNDGEEQEVR	R	D	1	0.999999	28	116	NX_O00461-1	NA	0	0	107018	107018	0	0
ELEHNAEETYGENDENTDDKNNDGEEQEVR_Y243_1	mzspec:PXD008373:20150416_liver_TiO2_L025_T_0:scan:25531:ELEHNAEETY[Phospho]GENDENTDDKNNDGEEQEVR/3	mzspec:PXD008373:20150416_liver_TiO2_L025_T_0:scan:25531:ELEHNAEETY{Sulfo}GENDENTDDKNNDGEEQEVR/3		-0.0076975	O00461	GOLI4_HUMAN	PXD008373-CNHPP_HCC-Phospho-Tumor_S-I	20150416_liver_TiO2_L025_T_0.25531.25531.3	controllerType=0 controllerNumber=1 scan=25531	3601.38	3601.39	-1.74572	-0.006287	3	1515.98	ELEHNAEETYGENDENTDDKNNDGEEQEVR	ELEHNAEETY[243]GENDENTDDKNNDGEEQEVR	R	D	1	0.999999	33	116	NX_O00461-1	NA	0	0	127669	127669	0	0
ELEHNAEETYGENDENTDDKNNDGEEQEVR_Y243_1	mzspec:PXD008373:20150405_liver_TiO2_L016_T_0:scan:26560:ELEHNAEETY[Phospho]GENDENTDDKNNDGEEQEVR/3	mzspec:PXD008373:20150405_liver_TiO2_L016_T_0:scan:26560:ELEHNAEETY{Sulfo}GENDENTDDKNNDGEEQEVR/3		-0.012335	O00461	GOLI4_HUMAN	PXD008373-CNHPP_HCC-Phospho-Tumor_S-I	20150405_liver_TiO2_L016_T_0.26560.26560.3	controllerType=0 controllerNumber=1 scan=26560	3601.37	3601.39	-3.67776	-0.013245	3	1568.92	ELEHNAEETYGENDENTDDKNNDGEEQEVR	ELEHNAEETY[243]GENDENTDDKNNDGEEQEVR	R	D	1	0.999999	31	116	NX_O00461-1	NA	0	0	136190	136190	0	0
ELEHNAEETYGENDENTDDKNNDGEEQEVR_Y243_1	mzspec:PXD008373:20150418_liver_TiO2_L108_T_2:scan:25204:ELEHNAEETY[Phospho]GENDENTDDKNNDGEEQEVR/3	mzspec:PXD008373:20150418_liver_TiO2_L108_T_2:scan:25204:ELEHNAEETY{Sulfo}GENDENTDDKNNDGEEQEVR/3		-0.003025	O00461	GOLI4_HUMAN	PXD008373-CNHPP_HCC-Phospho-Tumor_S-I	20150418_liver_TiO2_L108_T_2.25204.25204.3	controllerType=0 controllerNumber=1 scan=25204	3601.39	3601.39	-0.0172156	-6.2e-05	3	1543.85	ELEHNAEETYGENDENTDDKNNDGEEQEVR	ELEHNAEETY[243]GENDENTDDKNNDGEEQEVR	R	D	1	0.999999	26	116	NX_O00461-1	NA	0	0	153682	153682	0	0
ELEHNAEETYGENDENTDDKNNDGEEQEVR_Y243_1	mzspec:PXD008373:0000_Fusion3_CNHPP_TiO2_L054_T_0_50per_F3_R1:scan:19034:ELEHNAEETY[Phospho]GENDENTDDKNNDGEEQEVR/4	mzspec:PXD008373:0000_Fusion3_CNHPP_TiO2_L054_T_0_50per_F3_R1:scan:19034:ELEHNAEETY{Sulfo}GENDENTDDKNNDGEEQEVR/4		-0.009843	O00461	GOLI4_HUMAN	PXD008373-CNHPP_HCC-Phospho-Tumor_S-I	0000_Fusion3_CNHPP_TiO2_L054_T_0_50per_F3_R1.19034.19034.4	controllerType=0 controllerNumber=1 scan=19034	3601.38	3601.39	-1.15622	-0.004164	4	1441.79	ELEHNAEETYGENDENTDDKNNDGEEQEVR	ELEHNAEETY[243]GENDENTDDKNNDGEEQEVR	R	D	0.9997	0.999905	41	174	NX_O00461-1	NA	0	4	265694	265690	1.50551394482291e-05	1.50251107162846e-05
ELEHNAEETYGENDENTDDKNNDGEEQEVR_Y243_1	mzspec:PXD008373:Phospho_Fusion3_CNHPP_TiO2_L054_T_0_50per_F3_R1:scan:19034:ELEHNAEETY[Phospho]GENDENTDDKNNDGEEQEVR/4	mzspec:PXD008373:Phospho_Fusion3_CNHPP_TiO2_L054_T_0_50per_F3_R1:scan:19034:ELEHNAEETY{Sulfo}GENDENTDDKNNDGEEQEVR/4		-0.009843	O00461	GOLI4_HUMAN	PXD008373-CNHPP_HCC-Phospho-Tumor_S-I	Phospho_Fusion3_CNHPP_TiO2_L054_T_0_50per_F3_R1.19034.19034.4	controllerType=0 controllerNumber=1 scan=19034	3601.38	3601.39	-1.15622	-0.004164	4	1441.79	ELEHNAEETYGENDENTDDKNNDGEEQEVR	ELEHNAEETY[243]GENDENTDDKNNDGEEQEVR	R	D	0.9997	0.999905	41	174	NX_O00461-1	NA	0	7	282268	282261	2.47997420826823e-05	2.46318419339515e-05
ELEHNAEETYGENDENTDDKNNDGEEQEVR_Y243_1	mzspec:PXD008373:0000_Fusion3_CNHPP_TiO2_L044_T_0_50per_F3_R1:scan:21962:ELEHNAEETY[Phospho]GENDENTDDKNNDGEEQEVR/4	mzspec:PXD008373:0000_Fusion3_CNHPP_TiO2_L044_T_0_50per_F3_R1:scan:21962:ELEHNAEETY{Sulfo}GENDENTDDKNNDGEEQEVR/4		-0.008785	O00461	GOLI4_HUMAN	PXD008373-CNHPP_HCC-Phospho-Tumor_S-I	0000_Fusion3_CNHPP_TiO2_L044_T_0_50per_F3_R1.21962.21962.4	controllerType=0 controllerNumber=1 scan=21962	3601.38	3601.39	-1.56301	-0.005629	4	1526.99	ELEHNAEETYGENDENTDDKNNDGEEQEVR	ELEHNAEETY[243]GENDENTDDKNNDGEEQEVR	R	D	0.9996	0.999873	38	174	NX_O00461-1	NA	0	12	294762	294750	4.07124681933842e-05	4.06975561117555e-05
ELEHNAEETYGENDENTDDKNNDGEEQEVR_Y243_1	mzspec:PXD008373:4492_Fusion3_CNHPP_TiO2_L107_T_2_F1_R1:scan:17968:ELEHNAEETY[Phospho]GENDENTDDKNNDGEEQEVR/4	mzspec:PXD008373:4492_Fusion3_CNHPP_TiO2_L107_T_2_F1_R1:scan:17968:ELEHNAEETY{Sulfo}GENDENTDDKNNDGEEQEVR/4		0.000683	O00461	GOLI4_HUMAN	PXD008373-CNHPP_HCC-Phospho-Tumor_S-I	4492_Fusion3_CNHPP_TiO2_L107_T_2_F1_R1.17968.17968.4	controllerType=0 controllerNumber=1 scan=17968	3601.4	3601.39	3.99567	0.01439	4	1450.17	ELEHNAEETYGENDENTDDKNNDGEEQEVR	ELEHNAEETY[243]GENDENTDDKNNDGEEQEVR	R	D	0.9995	0.999422	41	174	NX_O00461-1	NA	0	17	305464	305447	5.56561367438541e-05	5.18257921724762e-05
ELEHNAEETYGENDENTDDKNNDGEEQEVR_Y243_1	mzspec:PXD008373:20150619_liver_TiO2_L085_T_2:scan:19222:ELEHNAEETY[Phospho]GENDENTDDKNNDGEEQEVR/3	mzspec:PXD008373:20150619_liver_TiO2_L085_T_2:scan:19222:ELEHNAEETY{Sulfo}GENDENTDDKNNDGEEQEVR/3		-0.013665	O00461	GOLI4_HUMAN	PXD008373-CNHPP_HCC-Phospho-Tumor_S-I	20150619_liver_TiO2_L085_T_2.19222.19222.3	controllerType=0 controllerNumber=1 scan=19222	3601.38	3601.39	-2.05088	-0.007386	3	1664.56	ELEHNAEETYGENDENTDDKNNDGEEQEVR	ELEHNAEETY[243]GENDENTDDKNNDGEEQEVR	R	D	0.9995	0.999999	31	116	NX_O00461-1	NA	0	17	313778	313761	5.41813673464835e-05	5.18257921724762e-05
ELEHNAEETYGENDENTDDKNNDGEEQEVR_Y243_1	mzspec:PXD008373:20150418_liver_TiO2_L108_T_0:scan:25822:ELEHNAEETY[Phospho]GENDENTDDKNNDGEEQEVR/3	mzspec:PXD008373:20150418_liver_TiO2_L108_T_0:scan:25822:ELEHNAEETY{Sulfo}GENDENTDDKNNDGEEQEVR/3		0.00194	O00461	GOLI4_HUMAN	PXD008373-CNHPP_HCC-Phospho-Tumor_S-I	20150418_liver_TiO2_L108_T_0.25822.25822.3	controllerType=0 controllerNumber=1 scan=25822	3601.39	3601.39	1.30477	0.004699	3	1499.73	ELEHNAEETYGENDENTDDKNNDGEEQEVR	ELEHNAEETY[243]GENDENTDDKNNDGEEQEVR	R	D	0.9993	0.999463	26	116	NX_O00461-1	NA	0	18	333364	333346	5.3997948077973e-05	5.35602701818074e-05
ELEHNAEETYGENDENTDDKNNDGEEQEVR_Y243_1	mzspec:PXD008373:20150604_liver_TiO2_L039_T_0:scan:24169:ELEHNAEETY[Phospho]GENDENTDDKNNDGEEQEVR/3	mzspec:PXD008373:20150604_liver_TiO2_L039_T_0:scan:24169:ELEHNAEETY{Sulfo}GENDENTDDKNNDGEEQEVR/3		-0.012948	O00461	GOLI4_HUMAN	PXD008373-CNHPP_HCC-Phospho-Tumor_S-I	20150604_liver_TiO2_L039_T_0.24169.24169.3	controllerType=0 controllerNumber=1 scan=24169	3601.38	3601.39	-3.37288	-0.012147	3	1641.96	ELEHNAEETYGENDENTDDKNNDGEEQEVR	ELEHNAEETY[243]GENDENTDDKNNDGEEQEVR	R	D	0.9993	0.999998	33	116	NX_O00461-1	NA	0	18	335994	335976	5.3575255375384e-05	5.35602701818074e-05
ELEHNAEETYGENDENTDDKNNDGEEQEVR_Y243_1	mzspec:PXD008373:4495_Fusion3_CNHPP_TiO2_L019_T_0_F1_R1:scan:18825:ELEHNAEETY[Phospho]GENDENTDDKNNDGEEQEVR/4	mzspec:PXD008373:4495_Fusion3_CNHPP_TiO2_L019_T_0_F1_R1:scan:18825:ELEHNAEETY{Sulfo}GENDENTDDKNNDGEEQEVR/4		-0.008066	O00461	GOLI4_HUMAN	PXD008373-CNHPP_HCC-Phospho-Tumor_S-I	4495_Fusion3_CNHPP_TiO2_L019_T_0_F1_R1.18825.18825.4	controllerType=0 controllerNumber=1 scan=18825	3601.39	3601.39	1.35198	0.004869	4	1470.38	ELEHNAEETYGENDENTDDKNNDGEEQEVR	ELEHNAEETY[243]GENDENTDDKNNDGEEQEVR	R	D	0.9984	0.999491	41	174	NX_O00461-1	NA	0	39	391275	391236	9.96840781523173e-05	9.89654306138141e-05
ELEHNAEETYGENDENTDDKNNDGEEQEVR_Y243_1	mzspec:PXD008373:4495_Fusion3_CNHPP_TiO2_L019_T_2_F1_R1:scan:16942:ELEHNAEETY[Phospho]GENDENTDDKNNDGEEQEVR/3	mzspec:PXD008373:4495_Fusion3_CNHPP_TiO2_L019_T_2_F1_R1:scan:16942:ELEHNAEETY{Sulfo}GENDENTDDKNNDGEEQEVR/3		0.005916	O00461	GOLI4_HUMAN	PXD008373-CNHPP_HCC-Phospho-Tumor_S-I	4495_Fusion3_CNHPP_TiO2_L019_T_2_F1_R1.16942.16942.3	controllerType=0 controllerNumber=1 scan=16942	3601.41	3601.39	5.37207	0.019347	3	1482.85	ELEHNAEETYGENDENTDDKNNDGEEQEVR	ELEHNAEETY[243]GENDENTDDKNNDGEEQEVR	R	D	0.9981	0.999995	25	116	NX_O00461-1	NA	0	43	405052	405009	0.00010617	0.000106034
ELEHNAEETYGENDENTDDKNNDGEEQEVR_Y243_1	mzspec:PXD008373:4495_Fusion3_CNHPP_TiO2_L019_T_2_F1_R1:scan:16976:ELEHNAEETY[Phospho]GENDENTDDKNNDGEEQEVR/4	mzspec:PXD008373:4495_Fusion3_CNHPP_TiO2_L019_T_2_F1_R1:scan:16976:ELEHNAEETY{Sulfo}GENDENTDDKNNDGEEQEVR/4		0.002668	O00461	GOLI4_HUMAN	PXD008373-CNHPP_HCC-Phospho-Tumor_S-I	4495_Fusion3_CNHPP_TiO2_L019_T_2_F1_R1.16976.16976.4	controllerType=0 controllerNumber=1 scan=16976	3601.4	3601.39	4.4702	0.016099	4	1484.93	ELEHNAEETYGENDENTDDKNNDGEEQEVR	ELEHNAEETY[243]GENDENTDDKNNDGEEQEVR	R	D	0.9972	0.996765	32	174	NX_O00461-1	NA	0	70	434090	434020	0.000161283	0.000160987
ELEHNAEETYGENDENTDDKNNDGEEQEVR_Y243_1	mzspec:PXD008373:20150424_liver_TiO2_L026_T_0:scan:28300:ELEHNAEETY[Phospho]GENDENTDDKNNDGEEQEVR/3	mzspec:PXD008373:20150424_liver_TiO2_L026_T_0:scan:28300:ELEHNAEETY{Sulfo}GENDENTDDKNNDGEEQEVR/3		-0.001488	O00461	GOLI4_HUMAN	PXD008373-CNHPP_HCC-Phospho-Tumor_S-I	20150424_liver_TiO2_L026_T_0.28300.28300.3	controllerType=0 controllerNumber=1 scan=28300	3601.39	3601.39	1.30477	0.004699	3	1652.92	ELEHNAEETYGENDENTDDKNNDGEEQEVR	ELEHNAEETY[243]GENDENTDDKNNDGEEQEVR	R	D	0.9957	0.99999	29	116	NX_O00461-1	NA	0	113	467016	466903	0.00024202	0.000242009
ELEHNAEETYGENDENTDDKNNDGEEQEVR_Y243_1	mzspec:PXD008373:20150522_liver_TiO2_L020_T_0:scan:26481:ELEHNAEETY[Phospho]GENDENTDDKNNDGEEQEVR/4	mzspec:PXD008373:20150522_liver_TiO2_L020_T_0:scan:26481:ELEHNAEETY{Sulfo}GENDENTDDKNNDGEEQEVR/4		-0.006232	O00461	GOLI4_HUMAN	PXD008373-CNHPP_HCC-Phospho-Tumor_S-I	20150522_liver_TiO2_L020_T_0.26481.26481.4	controllerType=0 controllerNumber=1 scan=26481	3601.39	3601.39	-0.546179	-0.001967	4	1595.31	ELEHNAEETYGENDENTDDKNNDGEEQEVR	ELEHNAEETY[243]GENDENTDDKNNDGEEQEVR	R	D	0.9891	0.996522	35	174	NX_O00461-1	NA	0	268	544865	544597	0.000492107	0.000492015
ELEHNAEETYGENDENTDDKNNDGEEQEVR_Y243_1	mzspec:PXD008373:20150416_liver_TiO2_L025_T_0:scan:25148:ELEHNAEETY[Phospho]GENDENTDDKNNDGEEQEVR/3	mzspec:PXD008373:20150416_liver_TiO2_L025_T_0:scan:25148:ELEHNAEETY{Sulfo}GENDENTDDKNNDGEEQEVR/3		-0.0062325	O00461	GOLI4_HUMAN	PXD008373-CNHPP_HCC-Phospho-Tumor_S-I	20150416_liver_TiO2_L025_T_0.25148.25148.3	controllerType=0 controllerNumber=1 scan=25148	3601.38	3601.39	-1.33893	-0.004822	3	1496.97	ELEHNAEETYGENDENTDDKNNDGEEQEVR	ELEHNAEETY[243]GENDENTDDKNNDGEEQEVR	R	D	0.9871	0.999968	27	116	NX_O00461-1	NA	0	320	559392	559072	0.000572377	0.000571807
ELEHNAEETYGENDENTDDKNNDGEEQEVR_Y243_1	mzspec:PXD008373:20150405_liver_TiO2_L016_T_2:scan:23391:ELEHNAEETY[Phospho]GENDENTDDKNNDGEEQEVR/3	mzspec:PXD008373:20150405_liver_TiO2_L016_T_2:scan:23391:ELEHNAEETY{Sulfo}GENDENTDDKNNDGEEQEVR/3		-0.003048	O00461	GOLI4_HUMAN	PXD008373-CNHPP_HCC-Phospho-Tumor_S-I	20150405_liver_TiO2_L016_T_2.23391.23391.3	controllerType=0 controllerNumber=1 scan=23391	3601.38	3601.39	-1.13567	-0.00409	3	1570.5	ELEHNAEETYGENDENTDDKNNDGEEQEVR	ELEHNAEETY[243]GENDENTDDKNNDGEEQEVR	R	D	0.9601	0.999901	22	116	NX_O00461-1	NA	0	1147	672917	671770	0.00170743	0.00170695
ELEHNAEETYGENDENTDDKNNDGEEQEVR_Y243_1	mzspec:PXD008373:0000_Fusion3_CNHPP_TiO2_L044_T_2_50per_F1_R1:scan:19545:ELEHNAEETY[Phospho]GENDENTDDKNNDGEEQEVR/3	mzspec:PXD008373:0000_Fusion3_CNHPP_TiO2_L044_T_2_50per_F1_R1:scan:19545:ELEHNAEETY{Sulfo}GENDENTDDKNNDGEEQEVR/3		-0.0204	O00461	GOLI4_HUMAN	PXD008373-CNHPP_HCC-Phospho-Tumor_S-I	0000_Fusion3_CNHPP_TiO2_L044_T_2_50per_F1_R1.19545.19545.3	controllerType=0 controllerNumber=1 scan=19545	3601.37	3601.39	-4.6946	-0.016907	3	1603.62	ELEHNAEETYGENDENTDDKNNDGEEQEVR	ELEHNAEETY[243]GENDENTDDKNNDGEEQEVR	R	D	0.9547	0.965187	26	116	NX_O00461-1	NA	0	1305	687211	685906	0.00190259	0.00190228
ELEHNAEETYGENDENTDDKNNDGEEQEVR_Y243_1	mzspec:PXD008373:20150306_liver_TiO2_50per_L066_T_2:scan:22258:ELEHNAEETY[Phospho]GENDENTDDKNNDGEEQEVR/3	mzspec:PXD008373:20150306_liver_TiO2_50per_L066_T_2:scan:22258:ELEHNAEETY{Sulfo}GENDENTDDKNNDGEEQEVR/3		0.003678	O00461	GOLI4_HUMAN	PXD008373-CNHPP_HCC-Phospho-Tumor_S-I	20150306_liver_TiO2_50per_L066_T_2.22258.22258.3	controllerType=0 controllerNumber=1 scan=22258	3601.4	3601.39	2.52513	0.009094	3	1609.69	ELEHNAEETYGENDENTDDKNNDGEEQEVR	ELEHNAEETY[243]GENDENTDDKNNDGEEQEVR	R	D	0.9273	0.944739	19	116	NX_O00461-1	NA	0	2289	745197	742908	0.00308114	0.00308096
ELEHNAEETYGENDENTDDKNNDGEEQEVR_Y243_1	mzspec:PXD008373:L012_liver_TiO2_L012_T_0:scan:28556:ELEHNAEETY[Phospho]GENDENTDDKNNDGEEQEVR/4	mzspec:PXD008373:L012_liver_TiO2_L012_T_0:scan:28556:ELEHNAEETY{Sulfo}GENDENTDDKNNDGEEQEVR/4		-0.000367	O00461	GOLI4_HUMAN	PXD008373-CNHPP_HCC-Phospho-Tumor_S-I	L012_liver_TiO2_L012_T_0.28556.28556.4	controllerType=0 controllerNumber=1 scan=28556	3601.39	3601.39	1.08069	0.003892	4	1532.85	ELEHNAEETYGENDENTDDKNNDGEEQEVR	ELEHNAEETY[243]GENDENTDDKNNDGEEQEVR	R	D	0.8433	0.947297	38	174	NX_O00461-1	NA	0	5896	857737	851841	0.00692148	0.00692098
ELEHNAEETYGENDENTDDKNNDGEEQEVR_Y243_1	mzspec:PXD008373:4494_Fusion3_CNHPP_TiO2_L077_T_0_F1_R1:scan:17974:ELEHNAEETY[Phospho]GENDENTDDKNNDGEEQEVR/4	mzspec:PXD008373:4494_Fusion3_CNHPP_TiO2_L077_T_0_F1_R1:scan:17974:ELEHNAEETY{Sulfo}GENDENTDDKNNDGEEQEVR/4		0.0026325	O00461	GOLI4_HUMAN	PXD008373-CNHPP_HCC-Phospho-Tumor_S-I	4494_Fusion3_CNHPP_TiO2_L077_T_0_F1_R1.17974.17974.4	controllerType=0 controllerNumber=1 scan=17974	3601.4	3601.39	4.53795	0.016343	4	1465.19	ELEHNAEETYGENDENTDDKNNDGEEQEVR	ELEHNAEETY[243]GENDENTDDKNNDGEEQEVR	R	D	0.8132	0.792234	36	174	NX_O00461-1	NA	0	7470	888345	880875	0.0084802	0.00847999
ELEHNAEETYGENDENTDDKNNDGEEQEVR_Y243_1	mzspec:PXD003531:20130611_QE3_UPLC10_CFR_SA_OC_T_FI_02_01_01:scan:06552:ELEHNAEETY[Phospho]GENDENTDDKNNDGEEQEVR/3	mzspec:PXD003531:20130611_QE3_UPLC10_CFR_SA_OC_T_FI_02_01_01:scan:06552:ELEHNAEETY{Sulfo}GENDENTDDKNNDGEEQEVR/3		-0.02145	O00461	GOLI4_HUMAN	PXD003531-FTE_TiO2	20130611_QE3_UPLC10_CFR_SA_OC_T_FI_02_01_01.06552.06552.3	controllerType=0 controllerNumber=1 scan=6552	3601.37	3601.39	-3.47451	-0.012513	3	1281.6	ELEHNAEETYGENDENTDDKNNDGEEQEVR	ELEHNAEETY[243]GENDENTDDKNNDGEEQEVR	R	D	0.9998	0.999858	21	116	NX_O00461-1	NA	0	1	151137	151136	6.61655727291975e-06	6.48769284666987e-06
ELEHNAEETYGENDENTDDKNNDGEEQEVR_Y243_1	mzspec:PXD008373:4496_Fusion3_CNHPP_TiO2_L103_P_0_F1_R1:scan:18734:ELEHNAEETY[Phospho]GENDENTDDKNNDGEEQEVR/3	mzspec:PXD008373:4496_Fusion3_CNHPP_TiO2_L103_P_0_F1_R1:scan:18734:ELEHNAEETY{Sulfo}GENDENTDDKNNDGEEQEVR/3		-0.004226	O00461	GOLI4_HUMAN	PXD008373-CNHPP_HCC-Phospho-nonTumor_S-I	4496_Fusion3_CNHPP_TiO2_L103_P_0_F1_R1.18734.18734.3	controllerType=0 controllerNumber=1 scan=18734	3601.4	3601.39	3.2368	0.011657	3	1466.02	ELEHNAEETYGENDENTDDKNNDGEEQEVR	ELEHNAEETY[243]GENDENTDDKNNDGEEQEVR	R	D	1	0.999999	30	116	NX_O00461-1	NA	0	0	18761	18761	0	0
ELEHNAEETYGENDENTDDKNNDGEEQEVR_Y243_1	mzspec:PXD008373:4494_Fusion3_CNHPP_TiO2_L077_P_0_F1_R1:scan:18552:ELEHNAEETY[Phospho]GENDENTDDKNNDGEEQEVR/4	mzspec:PXD008373:4494_Fusion3_CNHPP_TiO2_L077_P_0_F1_R1:scan:18552:ELEHNAEETY{Sulfo}GENDENTDDKNNDGEEQEVR/4		-0.001845	O00461	GOLI4_HUMAN	PXD008373-CNHPP_HCC-Phospho-nonTumor_S-I	4494_Fusion3_CNHPP_TiO2_L077_P_0_F1_R1.18552.18552.4	controllerType=0 controllerNumber=1 scan=18552	3601.4	3601.39	3.31788	0.011949	4	1438.74	ELEHNAEETYGENDENTDDKNNDGEEQEVR	ELEHNAEETY[243]GENDENTDDKNNDGEEQEVR	R	D	1	0.999999	38	174	NX_O00461-1	NA	0	1	62529	62528	1.5992835209826e-05	7.21433054619697e-06
ELEHNAEETYGENDENTDDKNNDGEEQEVR_Y243_1	mzspec:PXD008373:0000_Fusion3_CNHPP_TiO2_L051_P_0_50per_F3_R1:scan:20273:ELEHNAEETY[Phospho]GENDENTDDKNNDGEEQEVR/3	mzspec:PXD008373:0000_Fusion3_CNHPP_TiO2_L051_P_0_50per_F3_R1:scan:20273:ELEHNAEETY{Sulfo}GENDENTDDKNNDGEEQEVR/3		-0.005784	O00461	GOLI4_HUMAN	PXD008373-CNHPP_HCC-Phospho-nonTumor_S-I	0000_Fusion3_CNHPP_TiO2_L051_P_0_50per_F3_R1.20273.20273.3	controllerType=0 controllerNumber=1 scan=20273	3601.39	3601.39	0.0844119	0.000304	3	1480.88	ELEHNAEETYGENDENTDDKNNDGEEQEVR	ELEHNAEETY[243]GENDENTDDKNNDGEEQEVR	R	D	1	0.999999	31	116	NX_O00461-1	NA	0	2	146275	146273	1.36730633814853e-05	1.03842159916926e-05
ELEHNAEETYGENDENTDDKNNDGEEQEVR_Y243_1	mzspec:PXD008373:20150306_liver_TiO2_50per_L066_P_2:scan:17312:ELEHNAEETY[Phospho]GENDENTDDKNNDGEEQEVR/3	mzspec:PXD008373:20150306_liver_TiO2_50per_L066_P_2:scan:17312:ELEHNAEETY{Sulfo}GENDENTDDKNNDGEEQEVR/3		0.00115	O00461	GOLI4_HUMAN	PXD008373-CNHPP_HCC-Phospho-nonTumor_S-I	20150306_liver_TiO2_50per_L066_P_2.17312.17312.3	controllerType=0 controllerNumber=1 scan=17312	3601.39	3601.39	1.50803	0.005431	3	2609.26	ELEHNAEETYGENDENTDDKNNDGEEQEVR	ELEHNAEETY[243]GENDENTDDKNNDGEEQEVR	R	D	1	0.999999	30	116	NX_O00461-1	NA	0	2	147509	147507	1.35586785711865e-05	1.03842159916926e-05
ELEHNAEETYGENDENTDDKNNDGEEQEVR_Y243_1	mzspec:PXD008373:20150619_liver_TiO2_L087_P_2:scan:18656:ELEHNAEETY[Phospho]GENDENTDDKNNDGEEQEVR/3	mzspec:PXD008373:20150619_liver_TiO2_L087_P_2:scan:18656:ELEHNAEETY{Sulfo}GENDENTDDKNNDGEEQEVR/3		-0.0034455	O00461	GOLI4_HUMAN	PXD008373-CNHPP_HCC-Phospho-nonTumor_S-I	20150619_liver_TiO2_L087_P_2.18656.18656.3	controllerType=0 controllerNumber=1 scan=18656	3601.39	3601.39	0.491199	0.001769	3	1639.99	ELEHNAEETYGENDENTDDKNNDGEEQEVR	ELEHNAEETY[243]GENDENTDDKNNDGEEQEVR	R	D	0.9999	0.999993	22	116	NX_O00461-1	NA	0	3	205531	205528	1.45965513214744e-05	1.44032724234946e-05
ELEHNAEETYGENDENTDDKNNDGEEQEVR_Y243_1	mzspec:PXD008373:20150522_liver_TiO2_L020_P_0:scan:25745:ELEHNAEETY[Phospho]GENDENTDDKNNDGEEQEVR/3	mzspec:PXD008373:20150522_liver_TiO2_L020_P_0:scan:25745:ELEHNAEETY{Sulfo}GENDENTDDKNNDGEEQEVR/3		-0.009633	O00461	GOLI4_HUMAN	PXD008373-CNHPP_HCC-Phospho-nonTumor_S-I	20150522_liver_TiO2_L020_P_0.25745.25745.3	controllerType=0 controllerNumber=1 scan=25745	3601.38	3601.39	-1.44084	-0.005189	3	1572.03	ELEHNAEETYGENDENTDDKNNDGEEQEVR	ELEHNAEETY[243]GENDENTDDKNNDGEEQEVR	R	D	0.9999	0.999993	28	116	NX_O00461-1	NA	0	5	221787	221782	2.25446609733883e-05	2.05198919832886e-05
ELEHNAEETYGENDENTDDKNNDGEEQEVR_Y243_1	mzspec:PXD008373:20150423_liver_TiO2_L109_P_2:scan:22406:ELEHNAEETY[Phospho]GENDENTDDKNNDGEEQEVR/3	mzspec:PXD008373:20150423_liver_TiO2_L109_P_2:scan:22406:ELEHNAEETY{Sulfo}GENDENTDDKNNDGEEQEVR/3		-0.005243	O00461	GOLI4_HUMAN	PXD008373-CNHPP_HCC-Phospho-nonTumor_S-I	20150423_liver_TiO2_L109_P_2.22406.22406.3	controllerType=0 controllerNumber=1 scan=22406	3601.39	3601.39	-0.322098	-0.00116	3	1567.39	ELEHNAEETYGENDENTDDKNNDGEEQEVR	ELEHNAEETY[243]GENDENTDDKNNDGEEQEVR	R	D	0.9991	0.999331	25	116	NX_O00461-1	NA	0	23	341493	341470	6.73558438515829e-05	6.69720202546684e-05
ELEHNAEETYGENDENTDDKNNDGEEQEVR_Y243_1	mzspec:PXD008373:L014_liver_TiO2_L014_P_2:scan:24496:ELEHNAEETY[Phospho]GENDENTDDKNNDGEEQEVR/3	mzspec:PXD008373:L014_liver_TiO2_L014_P_2:scan:24496:ELEHNAEETY{Sulfo}GENDENTDDKNNDGEEQEVR/3		-0.002421	O00461	GOLI4_HUMAN	PXD008373-CNHPP_HCC-Phospho-nonTumor_S-I	L014_liver_TiO2_L014_P_2.24496.24496.3	controllerType=0 controllerNumber=1 scan=24496	3601.39	3601.39	0.593104	0.002136	3	1567.34	ELEHNAEETYGENDENTDDKNNDGEEQEVR	ELEHNAEETY[243]GENDENTDDKNNDGEEQEVR	R	D	0.9977	0.999838	25	116	NX_O00461-1	NA	0	68	409200	409132	0.000166206	0.000165626
ELEHNAEETYGENDENTDDKNNDGEEQEVR_Y243_1	mzspec:PXD008373:0000_Fusion3_CNHPP_TiO2_L053_P_0_50per_F3_R1:scan:19488:ELEHNAEETY[Phospho]GENDENTDDKNNDGEEQEVR/3	mzspec:PXD008373:0000_Fusion3_CNHPP_TiO2_L053_P_0_50per_F3_R1:scan:19488:ELEHNAEETY{Sulfo}GENDENTDDKNNDGEEQEVR/3		0.0008555	O00461	GOLI4_HUMAN	PXD008373-CNHPP_HCC-Phospho-nonTumor_S-I	0000_Fusion3_CNHPP_TiO2_L053_P_0_50per_F3_R1.19488.19488.3	controllerType=0 controllerNumber=1 scan=19488	3601.4	3601.39	2.11835	0.007629	3	1493.11	ELEHNAEETYGENDENTDDKNNDGEEQEVR	ELEHNAEETY[243]GENDENTDDKNNDGEEQEVR	R	D	0.9957	0.996805	22	116	NX_O00461-1	NA	0	134	457306	457172	0.000293106	0.000292819
ELEHNAEETYGENDENTDDKNNDGEEQEVR_Y243_1	mzspec:PXD008373:20150424_liver_TiO2_L026_P_0:scan:27333:ELEHNAEETY[Phospho]GENDENTDDKNNDGEEQEVR/4	mzspec:PXD008373:20150424_liver_TiO2_L026_P_0:scan:27333:ELEHNAEETY{Sulfo}GENDENTDDKNNDGEEQEVR/4		0.00461	O00461	GOLI4_HUMAN	PXD008373-CNHPP_HCC-Phospho-nonTumor_S-I	20150424_liver_TiO2_L026_P_0.27333.27333.4	controllerType=0 controllerNumber=1 scan=27333	3601.4	3601.39	3.04659	0.010972	4	1645.25	ELEHNAEETYGENDENTDDKNNDGEEQEVR	ELEHNAEETY[243]GENDENTDDKNNDGEEQEVR	R	D	0.9927	0.986997	40	174	NX_O00461-1	NA	0	202	498485	498283	0.000405392	0.000404604
ELEHNAEETYGENDENTDDKNNDGEEQEVR_Y243_1	mzspec:PXD008373:4494_Fusion3_CNHPP_TiO2_L077_P_2_F1_R1:scan:16342:ELEHNAEETY[Phospho]GENDENTDDKNNDGEEQEVR/3	mzspec:PXD008373:4494_Fusion3_CNHPP_TiO2_L077_P_2_F1_R1:scan:16342:ELEHNAEETY{Sulfo}GENDENTDDKNNDGEEQEVR/3		-7.6e-05	O00461	GOLI4_HUMAN	PXD008373-CNHPP_HCC-Phospho-nonTumor_S-I	4494_Fusion3_CNHPP_TiO2_L077_P_2_F1_R1.16342.16342.3	controllerType=0 controllerNumber=1 scan=16342	3601.4	3601.39	3.54196	0.012756	3	1502.79	ELEHNAEETYGENDENTDDKNNDGEEQEVR	ELEHNAEETY[243]GENDENTDDKNNDGEEQEVR	R	D	0.9825	0.998765	21	116	NX_O00461-1	NA	0	432	572643	572211	0.000754966	0.000754895
ELEHNAEETYGENDENTDDKNNDGEEQEVR_Y243_1	mzspec:PXD008373:20150619_liver_TiO2_L087_P_0:scan:21946:ELEHNAEETY[Phospho]GENDENTDDKNNDGEEQEVR/3	mzspec:PXD008373:20150619_liver_TiO2_L087_P_0:scan:21946:ELEHNAEETY{Sulfo}GENDENTDDKNNDGEEQEVR/3		-0.023441	O00461	GOLI4_HUMAN	PXD008373-CNHPP_HCC-Phospho-nonTumor_S-I	20150619_liver_TiO2_L087_P_0.21946.21946.3	controllerType=0 controllerNumber=1 scan=21946	3601.37	3601.39	-4.99976	-0.018006	3	1674.99	ELEHNAEETYGENDENTDDKNNDGEEQEVR	ELEHNAEETY[243]GENDENTDDKNNDGEEQEVR	R	D	0.9802	0.985296	27	116	NX_O00461-1	NA	0	501	583988	583487	0.000858631	0.000858102
ELEHNAEETYGENDENTDDKNNDGEEQEVR_Y243_1	mzspec:PXD008373:4495_Fusion3_CNHPP_TiO2_L019_P_0_F1_R1:scan:18566:ELEHNAEETY[Phospho]GENDENTDDKNNDGEEQEVR/4	mzspec:PXD008373:4495_Fusion3_CNHPP_TiO2_L019_P_0_F1_R1:scan:18566:ELEHNAEETY{Sulfo}GENDENTDDKNNDGEEQEVR/4		-0.000638	O00461	GOLI4_HUMAN	PXD008373-CNHPP_HCC-Phospho-nonTumor_S-I	4495_Fusion3_CNHPP_TiO2_L019_P_0_F1_R1.18566.18566.4	controllerType=0 controllerNumber=1 scan=18566	3601.4	3601.39	3.72466	0.013414	4	1482.41	ELEHNAEETYGENDENTDDKNNDGEEQEVR	ELEHNAEETY[243]GENDENTDDKNNDGEEQEVR	R	D	0.9738	0.966899	31	174	NX_O00461-1	NA	0	702	610915	610213	0.00115042	0.00115031
ELEHNAEETYGENDENTDDKNNDGEEQEVR_Y243_1	mzspec:PXD008373:20150305_liver_TiO2_50per_L063_P_5:scan:23884:ELEHNAEETY[Phospho]GENDENTDDKNNDGEEQEVR/3	mzspec:PXD008373:20150305_liver_TiO2_50per_L063_P_5:scan:23884:ELEHNAEETY{Sulfo}GENDENTDDKNNDGEEQEVR/3		-0.006632	O00461	GOLI4_HUMAN	PXD008373-CNHPP_HCC-Phospho-nonTumor_S-I	20150305_liver_TiO2_50per_L063_P_5.23884.23884.3	controllerType=0 controllerNumber=1 scan=23884	3601.39	3601.39	-0.627259	-0.002259	3	1606.62	ELEHNAEETYGENDENTDDKNNDGEEQEVR	ELEHNAEETY[243]GENDENTDDKNNDGEEQEVR	R	D	0.793	0.984666	20	116	NX_O00461-1	NA	0	8191	879753	871562	0.00939807	0.00939772
ELEHNAEETYGENDENTDDKNNDGEEQEVR_Y243_1	mzspec:PXD008373:Phospho_liver_TiO2_50per_L063_P_5:scan:23884:ELEHNAEETY[Phospho]GENDENTDDKNNDGEEQEVR/3	mzspec:PXD008373:Phospho_liver_TiO2_50per_L063_P_5:scan:23884:ELEHNAEETY{Sulfo}GENDENTDDKNNDGEEQEVR/3		-0.0066315	O00461	GOLI4_HUMAN	PXD008373-CNHPP_HCC-Phospho-nonTumor_S-I	Phospho_liver_TiO2_50per_L063_P_5.23884.23884.3	controllerType=0 controllerNumber=1 scan=23884	3601.39	3601.39	-0.627259	-0.002259	3	1606.62	ELEHNAEETYGENDENTDDKNNDGEEQEVR	ELEHNAEETY[243]GENDENTDDKNNDGEEQEVR	R	D	0.793	0.984666	20	116	NX_O00461-1	NA	0	8192	879863	871671	0.00939804	0.00939791
ELEHNAEETYGENDENTDDKNNDGEEQEVR_Y243_1	mzspec:PXD008373:L096_human_liver_cancer_T_50per_TiO2_F3_R1:scan:16867:ELEHNAEETY[Phospho]GENDENTDDKNNDGEEQEVR/3	mzspec:PXD008373:L096_human_liver_cancer_T_50per_TiO2_F3_R1:scan:16867:ELEHNAEETY{Sulfo}GENDENTDDKNNDGEEQEVR/3		-0.018394	O00461	GOLI4_HUMAN	PXD008373-CNHPP_HCC-Phospho-Tumor_S-II	L096_human_liver_cancer_T_50per_TiO2_F3_R1.16867.16867.3	controllerType=0 controllerNumber=1 scan=16867	3601.37	3601.39	-5.91498	-0.021302	3	1499.6	ELEHNAEETYGENDENTDDKNNDGEEQEVR	ELEHNAEETY[243]GENDENTDDKNNDGEEQEVR	R	D	1	0.999999	32	116	NX_O00461-1	NA	0	0	42491	42491	0	0
ELEHNAEETYGENDENTDDKNNDGEEQEVR_Y243_1	mzspec:PXD008373:20150308_liver_TiO2_50per_L067_T_0:scan:27264:ELEHNAEETY[Phospho]GENDENTDDKNNDGEEQEVR/3	mzspec:PXD008373:20150308_liver_TiO2_50per_L067_T_0:scan:27264:ELEHNAEETY{Sulfo}GENDENTDDKNNDGEEQEVR/3		-0.000101	O00461	GOLI4_HUMAN	PXD008373-CNHPP_HCC-Phospho-Tumor_S-II	20150308_liver_TiO2_50per_L067_T_0.27264.27264.3	controllerType=0 controllerNumber=1 scan=27264	3601.39	3601.39	1.4064	0.005065	3	1562.31	ELEHNAEETYGENDENTDDKNNDGEEQEVR	ELEHNAEETY[243]GENDENTDDKNNDGEEQEVR	R	D	1	0.999999	35	116	NX_O00461-1	NA	0	0	144112	144112	0	0
ELEHNAEETYGENDENTDDKNNDGEEQEVR_Y243_1	mzspec:PXD008373:20150424_liver_TiO2_L092_T_0:scan:27991:ELEHNAEETY[Phospho]GENDENTDDKNNDGEEQEVR/3	mzspec:PXD008373:20150424_liver_TiO2_L092_T_0:scan:27991:ELEHNAEETY{Sulfo}GENDENTDDKNNDGEEQEVR/3		-0.004909	O00461	GOLI4_HUMAN	PXD008373-CNHPP_HCC-Phospho-Tumor_S-II	20150424_liver_TiO2_L092_T_0.27991.27991.3	controllerType=0 controllerNumber=1 scan=27991	3601.39	3601.39	0.0844119	0.000304	3	1590.29	ELEHNAEETYGENDENTDDKNNDGEEQEVR	ELEHNAEETY[243]GENDENTDDKNNDGEEQEVR	R	D	1	0.999999	38	116	NX_O00461-1	NA	0	0	166237	166237	0	0
ELEHNAEETYGENDENTDDKNNDGEEQEVR_Y243_1	mzspec:PXD008373:L072_Liver_cancer_TiO2_T_50per_F3_R1:scan:26499:ELEHNAEETY[Phospho]GENDENTDDKNNDGEEQEVR/3	mzspec:PXD008373:L072_Liver_cancer_TiO2_T_50per_F3_R1:scan:26499:ELEHNAEETY{Sulfo}GENDENTDDKNNDGEEQEVR/3		-0.011767	O00461	GOLI4_HUMAN	PXD008373-CNHPP_HCC-Phospho-Tumor_S-II	L072_Liver_cancer_TiO2_T_50per_F3_R1.26499.26499.3	controllerType=0 controllerNumber=1 scan=26499	3601.38	3601.39	-2.76255	-0.009949	3	1718.18	ELEHNAEETYGENDENTDDKNNDGEEQEVR	ELEHNAEETY[243]GENDENTDDKNNDGEEQEVR	R	D	0.9999	0.99988	35	116	NX_O00461-1	NA	0	0	193557	193557	0	0
ELEHNAEETYGENDENTDDKNNDGEEQEVR_Y243_1	mzspec:PXD008373:20150618_liver_TiO2_L088_T_2:scan:19267:ELEHNAEETY[Phospho]GENDENTDDKNNDGEEQEVR/3	mzspec:PXD008373:20150618_liver_TiO2_L088_T_2:scan:19267:ELEHNAEETY{Sulfo}GENDENTDDKNNDGEEQEVR/3		-0.007215	O00461	GOLI4_HUMAN	PXD008373-CNHPP_HCC-Phospho-Tumor_S-II	20150618_liver_TiO2_L088_T_2.19267.19267.3	controllerType=0 controllerNumber=1 scan=19267	3601.38	3601.39	-0.830514	-0.002991	3	1641	ELEHNAEETYGENDENTDDKNNDGEEQEVR	ELEHNAEETY[243]GENDENTDDKNNDGEEQEVR	R	D	0.9998	0.999816	27	116	NX_O00461-1	NA	0	3	235748	235745	1.27256145411355e-05	1.24042290151456e-05
ELEHNAEETYGENDENTDDKNNDGEEQEVR_Y243_1	mzspec:PXD008373:20150606_liver_TiO2_L042_T_2:scan:20531:ELEHNAEETY[Phospho]GENDENTDDKNNDGEEQEVR/3	mzspec:PXD008373:20150606_liver_TiO2_L042_T_2:scan:20531:ELEHNAEETY{Sulfo}GENDENTDDKNNDGEEQEVR/3		-0.005514	O00461	GOLI4_HUMAN	PXD008373-CNHPP_HCC-Phospho-Tumor_S-II	20150606_liver_TiO2_L042_T_2.20531.20531.3	controllerType=0 controllerNumber=1 scan=20531	3601.38	3601.39	-1.2373	-0.004456	3	1642.51	ELEHNAEETYGENDENTDDKNNDGEEQEVR	ELEHNAEETY[243]GENDENTDDKNNDGEEQEVR	R	D	0.9985	0.998203	26	116	NX_O00461-1	NA	0	35	374581	374546	9.34464658546614e-05	9.32791070790847e-05
ELEHNAEETYGENDENTDDKNNDGEEQEVR_Y243_1	mzspec:PXD008373:Phospho_liver_TiO2_50per_L061_T_5:scan:25785:ELEHNAEETY[Phospho]GENDENTDDKNNDGEEQEVR/3	mzspec:PXD008373:Phospho_liver_TiO2_50per_L061_T_5:scan:25785:ELEHNAEETY{Sulfo}GENDENTDDKNNDGEEQEVR/3		-0.020344	O00461	GOLI4_HUMAN	PXD008373-CNHPP_HCC-Phospho-Tumor_S-II	Phospho_liver_TiO2_50per_L061_T_5.25785.25785.3	controllerType=0 controllerNumber=1 scan=25785	3601.37	3601.39	-4.59297	-0.016541	3	1625.88	ELEHNAEETYGENDENTDDKNNDGEEQEVR	ELEHNAEETY[243]GENDENTDDKNNDGEEQEVR	R	D	0.9975	0.997699	27	116	NX_O00461-1	NA	0	61	410665	410604	0.000148562	0.000147378
ELEHNAEETYGENDENTDDKNNDGEEQEVR_Y243_1	mzspec:PXD008373:20150301_liver_TiO2_50per_L061_T_5:scan:25785:ELEHNAEETY[Phospho]GENDENTDDKNNDGEEQEVR/3	mzspec:PXD008373:20150301_liver_TiO2_50per_L061_T_5:scan:25785:ELEHNAEETY{Sulfo}GENDENTDDKNNDGEEQEVR/3		-0.020343	O00461	GOLI4_HUMAN	PXD008373-CNHPP_HCC-Phospho-Tumor_S-II	20150301_liver_TiO2_50per_L061_T_5.25785.25785.3	controllerType=0 controllerNumber=1 scan=25785	3601.37	3601.39	-4.59297	-0.016541	3	1625.88	ELEHNAEETYGENDENTDDKNNDGEEQEVR	ELEHNAEETY[243]GENDENTDDKNNDGEEQEVR	R	D	0.9975	0.997699	27	116	NX_O00461-1	NA	0	61	411889	411828	0.00014812	0.000147378
ELEHNAEETYGENDENTDDKNNDGEEQEVR_Y243_1	mzspec:PXD008373:L096_human_liver_cancer_T_50per_TiO2_F3_R1:scan:17320:ELEHNAEETY[Phospho]GENDENTDDKNNDGEEQEVR/3	mzspec:PXD008373:L096_human_liver_cancer_T_50per_TiO2_F3_R1:scan:17320:ELEHNAEETY{Sulfo}GENDENTDDKNNDGEEQEVR/3		-0.016197	O00461	GOLI4_HUMAN	PXD008373-CNHPP_HCC-Phospho-Tumor_S-II	L096_human_liver_cancer_T_50per_TiO2_F3_R1.17320.17320.3	controllerType=0 controllerNumber=1 scan=17320	3601.37	3601.39	-5.30493	-0.019105	3	1524.59	ELEHNAEETYGENDENTDDKNNDGEEQEVR	ELEHNAEETY[243]GENDENTDDKNNDGEEQEVR	R	D	0.9899	0.990716	33	116	NX_O00461-1	NA	0	240	516526	516286	0.000464859	0.000464708
ELEHNAEETYGENDENTDDKNNDGEEQEVR_Y243_1	mzspec:PXD008373:L096_human_liver_cancer_T_50per_TiO2_F3_R1:scan:17666:ELEHNAEETY[Phospho]GENDENTDDKNNDGEEQEVR/3	mzspec:PXD008373:L096_human_liver_cancer_T_50per_TiO2_F3_R1:scan:17666:ELEHNAEETY{Sulfo}GENDENTDDKNNDGEEQEVR/3		-0.012901	O00461	GOLI4_HUMAN	PXD008373-CNHPP_HCC-Phospho-Tumor_S-II	L096_human_liver_cancer_T_50per_TiO2_F3_R1.17666.17666.3	controllerType=0 controllerNumber=1 scan=17666	3601.37	3601.39	-4.38972	-0.015809	3	1544.9	ELEHNAEETYGENDENTDDKNNDGEEQEVR	ELEHNAEETY[243]GENDENTDDKNNDGEEQEVR	R	D	0.9875	0.985093	27	116	NX_O00461-1	NA	0	308	534365	534057	0.000576717	0.00057645
ELEHNAEETYGENDENTDDKNNDGEEQEVR_Y243_1	mzspec:PXD008373:20150602_liver_TiO2_L034_T_2:scan:22633:ELEHNAEETY[Phospho]GENDENTDDKNNDGEEQEVR/3	mzspec:PXD008373:20150602_liver_TiO2_L034_T_2:scan:22633:ELEHNAEETY{Sulfo}GENDENTDDKNNDGEEQEVR/3		-0.0105345	O00461	GOLI4_HUMAN	PXD008373-CNHPP_HCC-Phospho-Tumor_S-II	20150602_liver_TiO2_L034_T_2.22633.22633.3	controllerType=0 controllerNumber=1 scan=22633	3601.38	3601.39	-2.96609	-0.010682	3	1597.31	ELEHNAEETYGENDENTDDKNNDGEEQEVR	ELEHNAEETY[243]GENDENTDDKNNDGEEQEVR	R	D	0.9829	0.985206	29	116	NX_O00461-1	NA	0	442	561003	560561	0.000788496	0.000787313
ELEHNAEETYGENDENTDDKNNDGEEQEVR_Y243_1	mzspec:PXD008373:L096_human_liver_cancer_T_50per_TiO2_F3_R1:scan:16175:ELEHNAEETY[Phospho]GENDENTDDKNNDGEEQEVR/3	mzspec:PXD008373:L096_human_liver_cancer_T_50per_TiO2_F3_R1:scan:16175:ELEHNAEETY{Sulfo}GENDENTDDKNNDGEEQEVR/3		-0.015098	O00461	GOLI4_HUMAN	PXD008373-CNHPP_HCC-Phospho-Tumor_S-II	L096_human_liver_cancer_T_50per_TiO2_F3_R1.16175.16175.3	controllerType=0 controllerNumber=1 scan=16175	3601.37	3601.39	-4.99976	-0.018006	3	1460.9	ELEHNAEETYGENDENTDDKNNDGEEQEVR	ELEHNAEETY[243]GENDENTDDKNNDGEEQEVR	R	D	0.9768	0.972451	22	116	NX_O00461-1	NA	0	609	588769	588160	0.00103543	0.00103527
ELEHNAEETYGENDENTDDKNNDGEEQEVR_Y243_1	mzspec:PXD008373:L099_Human_Liver_Cancer_T_TiO2_50per_F3_R1:scan:28187:ELEHNAEETY[Phospho]GENDENTDDKNNDGEEQEVR/3	mzspec:PXD008373:L099_Human_Liver_Cancer_T_TiO2_50per_F3_R1:scan:28187:ELEHNAEETY{Sulfo}GENDENTDDKNNDGEEQEVR/3		0.002566	O00461	GOLI4_HUMAN	PXD008373-CNHPP_HCC-Phospho-Tumor_S-II	L099_Human_Liver_Cancer_T_TiO2_50per_F3_R1.28187.28187.3	controllerType=0 controllerNumber=1 scan=28187	3601.39	3601.39	0.999614	0.0036	3	1855.04	ELEHNAEETYGENDENTDDKNNDGEEQEVR	ELEHNAEETY[243]GENDENTDDKNNDGEEQEVR	R	D	0.94	0.948386	27	116	NX_O00461-1	NA	0	1691	686785	685094	0.00246827	0.00246823
ELEHNAEETYGENDENTDDKNNDGEEQEVR_Y243_1	mzspec:PXD008373:20150308_liver_TiO2_50per_L067_T_0:scan:27267:ELEHNAEETY[Phospho]GENDENTDDKNNDGEEQEVR/4	mzspec:PXD008373:20150308_liver_TiO2_50per_L067_T_0:scan:27267:ELEHNAEETY{Sulfo}GENDENTDDKNNDGEEQEVR/4		0.001412	O00461	GOLI4_HUMAN	PXD008373-CNHPP_HCC-Phospho-Tumor_S-II	20150308_liver_TiO2_50per_L067_T_0.27267.27267.4	controllerType=0 controllerNumber=1 scan=27267	3601.39	3601.39	1.82651	0.006578	4	1562.44	ELEHNAEETYGENDENTDDKNNDGEEQEVR	ELEHNAEETY[243]GENDENTDDKNNDGEEQEVR	R	D	0.9221	0.895626	36	174	NX_O00461-1	NA	0	2241	717383	715142	0.00313364	0.00313352
ELEHNAEETYGENDENTDDKNNDGEEQEVR_Y243_1	mzspec:PXD008373:20150307_liver_TiO2_50per_L065_T_0:scan:26249:ELEHNAEETY[Phospho]GENDENTDDKNNDGEEQEVR/4	mzspec:PXD008373:20150307_liver_TiO2_50per_L065_T_0:scan:26249:ELEHNAEETY{Sulfo}GENDENTDDKNNDGEEQEVR/4		-0.01138	O00461	GOLI4_HUMAN	PXD008373-CNHPP_HCC-Phospho-Tumor_S-II	20150307_liver_TiO2_50per_L065_T_0.26249.26249.4	controllerType=0 controllerNumber=1 scan=26249	3601.38	3601.39	-1.8343	-0.006606	4	1571.84	ELEHNAEETYGENDENTDDKNNDGEEQEVR	ELEHNAEETY[243]GENDENTDDKNNDGEEQEVR	R	D	0.9005	0.86818	41	174	NX_O00461-1	NA	0	2991	747811	744820	0.00401574	0.00401563
ELEHNAEETYGENDENTDDKNNDGEEQEVR_Y243_1	mzspec:PXD008373:Phospho_liver_TiO2_50per_L061_T_2:scan:25861:ELEHNAEETY[Phospho]GENDENTDDKNNDGEEQEVR/3	mzspec:PXD008373:Phospho_liver_TiO2_50per_L061_T_2:scan:25861:ELEHNAEETY{Sulfo}GENDENTDDKNNDGEEQEVR/3		-0.006122	O00461	GOLI4_HUMAN	PXD008373-CNHPP_HCC-Phospho-Tumor_S-II	Phospho_liver_TiO2_50per_L061_T_2.25861.25861.3	controllerType=0 controllerNumber=1 scan=25861	3601.39	3601.39	-0.424003	-0.001527	3	1580.1	ELEHNAEETYGENDENTDDKNNDGEEQEVR	ELEHNAEETY[243]GENDENTDDKNNDGEEQEVR	R	D	0.853	0.867707	21	116	NX_O00461-1	NA	0	4909	802269	797360	0.00615657	0.00615623
ELEHNAEETYGENDENTDDKNNDGEEQEVR_Y243_1	mzspec:PXD008373:20150301_liver_TiO2_50per_L061_T_2:scan:25861:ELEHNAEETY[Phospho]GENDENTDDKNNDGEEQEVR/3	mzspec:PXD008373:20150301_liver_TiO2_50per_L061_T_2:scan:25861:ELEHNAEETY{Sulfo}GENDENTDDKNNDGEEQEVR/3		-0.0061215	O00461	GOLI4_HUMAN	PXD008373-CNHPP_HCC-Phospho-Tumor_S-II	20150301_liver_TiO2_50per_L061_T_2.25861.25861.3	controllerType=0 controllerNumber=1 scan=25861	3601.39	3601.39	-0.424003	-0.001527	3	1580.1	ELEHNAEETYGENDENTDDKNNDGEEQEVR	ELEHNAEETY[243]GENDENTDDKNNDGEEQEVR	R	D	0.853	0.867707	21	116	NX_O00461-1	NA	0	4915	802491	797576	0.00616242	0.00616228
ELEHNAEETYGENDENTDDKNNDGEEQEVR_Y243_1	mzspec:PXD008373:L099_Human_Liver_Cancer_T_TiO2_50per_F3_R1:scan:27685:ELEHNAEETY[Phospho]GENDENTDDKNNDGEEQEVR/4	mzspec:PXD008373:L099_Human_Liver_Cancer_T_TiO2_50per_F3_R1:scan:27685:ELEHNAEETY{Sulfo}GENDENTDDKNNDGEEQEVR/4		0.006032	O00461	GOLI4_HUMAN	PXD008373-CNHPP_HCC-Phospho-Tumor_S-II	L099_Human_Liver_Cancer_T_TiO2_50per_F3_R1.27685.27685.4	controllerType=0 controllerNumber=1 scan=27685	3601.39	3601.39	1.96202	0.007066	4	1830.34	ELEHNAEETYGENDENTDDKNNDGEEQEVR	ELEHNAEETY[243]GENDENTDDKNNDGEEQEVR	R	D	0.8189	0.76956	36	174	NX_O00461-1	NA	0	6402	834181	827779	0.00773395	0.00773393
ELEHNAEETYGENDENTDDKNNDGEEQEVR_Y243_1	mzspec:PXD008373:L001_Human_Liver_cancer_TiO2_T_50per_F3_R1:scan:36220:ELEHNAEETY[Phospho]GENDENTDDKNNDGEEQEVR/3	mzspec:PXD008373:L001_Human_Liver_cancer_TiO2_T_50per_F3_R1:scan:36220:ELEHNAEETY{Sulfo}GENDENTDDKNNDGEEQEVR/3		-0.021539	O00461	GOLI4_HUMAN	PXD008373-CNHPP_HCC-Phospho-Tumor_Others	L001_Human_Liver_cancer_TiO2_T_50per_F3_R1.36220.36220.3	controllerType=0 controllerNumber=1 scan=36220	3601.37	3601.39	-5.91498	-0.021302	3	2098.79	ELEHNAEETYGENDENTDDKNNDGEEQEVR	ELEHNAEETY[243]GENDENTDDKNNDGEEQEVR	R	D	1	0.999999	29	116	NX_O00461-1	NA	0	0	29946	29946	0	0
ELEHNAEETYGENDENTDDKNNDGEEQEVR_Y243_1	mzspec:PXD008373:L100_human_liver_cancer_T_50per_TiO2_F3_R1:scan:25453:ELEHNAEETY[Phospho]GENDENTDDKNNDGEEQEVR/3	mzspec:PXD008373:L100_human_liver_cancer_T_50per_TiO2_F3_R1:scan:25453:ELEHNAEETY{Sulfo}GENDENTDDKNNDGEEQEVR/3		-0.019389	O00461	GOLI4_HUMAN	PXD008373-CNHPP_HCC-Phospho-Tumor_Others	L100_human_liver_cancer_T_50per_TiO2_F3_R1.25453.25453.3	controllerType=0 controllerNumber=1 scan=25453	3601.37	3601.39	-5.91498	-0.021302	3	1639.64	ELEHNAEETYGENDENTDDKNNDGEEQEVR	ELEHNAEETY[243]GENDENTDDKNNDGEEQEVR	R	D	1	0.999999	30	116	NX_O00461-1	NA	0	0	40065	40065	0	0
ELEHNAEETYGENDENTDDKNNDGEEQEVR_Y243_1	mzspec:PXD008373:L005_human_liver_cancer_T_50per_TiO2_F3_R1:scan:26886:ELEHNAEETY[Phospho]GENDENTDDKNNDGEEQEVR/3	mzspec:PXD008373:L005_human_liver_cancer_T_50per_TiO2_F3_R1:scan:26886:ELEHNAEETY{Sulfo}GENDENTDDKNNDGEEQEVR/3		-0.0094835	O00461	GOLI4_HUMAN	PXD008373-CNHPP_HCC-Phospho-Tumor_Others	L005_human_liver_cancer_T_50per_TiO2_F3_R1.26886.26886.3	controllerType=0 controllerNumber=1 scan=26886	3601.38	3601.39	-2.86446	-0.010316	3	1720.81	ELEHNAEETYGENDENTDDKNNDGEEQEVR	ELEHNAEETY[243]GENDENTDDKNNDGEEQEVR	R	D	0.9999	0.999939	25	116	NX_O00461-1	NA	0	0	80162	80162	0	0
ELEHNAEETYGENDENTDDKNNDGEEQEVR_Y243_1	mzspec:PXD008373:L071_human_Liver_cancer_T_50per_TiO2_F3_R1:scan:24407:ELEHNAEETY[Phospho]GENDENTDDKNNDGEEQEVR/3	mzspec:PXD008373:L071_human_Liver_cancer_T_50per_TiO2_F3_R1:scan:24407:ELEHNAEETY{Sulfo}GENDENTDDKNNDGEEQEVR/3		-0.005736	O00461	GOLI4_HUMAN	PXD008373-CNHPP_HCC-Phospho-Tumor_Others	L071_human_Liver_cancer_T_50per_TiO2_F3_R1.24407.24407.3	controllerType=0 controllerNumber=1 scan=24407	3601.38	3601.39	-1.94925	-0.00702	3	1670.6	ELEHNAEETYGENDENTDDKNNDGEEQEVR	ELEHNAEETY[243]GENDENTDDKNNDGEEQEVR	R	D	0.9994	0.999237	29	116	NX_O00461-1	NA	0	6	105814	105808	5.67064872221382e-05	5.53914327917282e-05
ELEHNAEETYGENDENTDDKNNDGEEQEVR_Y243_1	mzspec:PXD008373:L004_human_liver_cancer_T_50per_TiO2_F1_R1:scan:20875:ELEHNAEETY[Phospho]GENDENTDDKNNDGEEQEVR/3	mzspec:PXD008373:L004_human_liver_cancer_T_50per_TiO2_F1_R1:scan:20875:ELEHNAEETY{Sulfo}GENDENTDDKNNDGEEQEVR/3		-0.0170805	O00461	GOLI4_HUMAN	PXD008373-CNHPP_HCC-Phospho-Tumor_Others	L004_human_liver_cancer_T_50per_TiO2_F1_R1.20875.20875.3	controllerType=0 controllerNumber=1 scan=20875	3601.37	3601.39	-5.10139	-0.018372	3	1622.8	ELEHNAEETYGENDENTDDKNNDGEEQEVR	ELEHNAEETY[243]GENDENTDDKNNDGEEQEVR	R	D	0.8723	0.845274	27	116	NX_O00461-1	NA	0	1149	252287	251138	0.00457517	0.00457343
ELEHNAEETYGENDENTDDKNNDGEEQEVR_Y243_1	mzspec:PXD003904:hrHCD_NCE30_IMAC_HeLa_oven_09192015_3:scan:06805:ELEHNAEETY[Phospho]GENDENTDDKNNDGEEQEVR/3	mzspec:PXD003904:hrHCD_NCE30_IMAC_HeLa_oven_09192015_3:scan:06805:ELEHNAEETY{Sulfo}GENDENTDDKNNDGEEQEVR/3		-0.004777	O00461	GOLI4_HUMAN	PXD003904-Hs_UVPD_Phospho-Hela_HCD	hrHCD_NCE30_IMAC_HeLa_oven_09192015_3.06805.06805.3	controllerType=0 controllerNumber=1 scan=6805	3601.39	3601.39	-0.627259	-0.002259	3	2149.88	ELEHNAEETYGENDENTDDKNNDGEEQEVR	ELEHNAEETY[243]GENDENTDDKNNDGEEQEVR	R	D	1	0.999996	23	116	NX_O00461-1	NA	0	0	7843	7843	0	0
ELEHNAEETYGENDENTDDKNNDGEEQEVR_Y243_1	mzspec:PXD008373:L081_human_liver_cancer_P_50per_TiO2_F3_R1:scan:24234:ELEHNAEETY[Phospho]GENDENTDDKNNDGEEQEVR/3	mzspec:PXD008373:L081_human_liver_cancer_P_50per_TiO2_F3_R1:scan:24234:ELEHNAEETY{Sulfo}GENDENTDDKNNDGEEQEVR/3		-0.0115915	O00461	GOLI4_HUMAN	PXD008373-CNHPP_HCC-Phospho-nonTumor_Others	L081_human_liver_cancer_P_50per_TiO2_F3_R1.24234.24234.3	controllerType=0 controllerNumber=1 scan=24234	3601.37	3601.39	-3.77967	-0.013612	3	1665.83	ELEHNAEETYGENDENTDDKNNDGEEQEVR	ELEHNAEETY[243]GENDENTDDKNNDGEEQEVR	R	D	1	0.999999	27	116	NX_O00461-1	NA	0	0	39504	39504	0	0
ELEHNAEETYGENDENTDDKNNDGEEQEVR_Y243_1	mzspec:PXD008373:L081_human_liver_cancer_P_50per_TiO2_F3_R1:scan:23865:ELEHNAEETY[Phospho]GENDENTDDKNNDGEEQEVR/3	mzspec:PXD008373:L081_human_liver_cancer_P_50per_TiO2_F3_R1:scan:23865:ELEHNAEETY{Sulfo}GENDENTDDKNNDGEEQEVR/3		-0.0145205	O00461	GOLI4_HUMAN	PXD008373-CNHPP_HCC-Phospho-nonTumor_Others	L081_human_liver_cancer_P_50per_TiO2_F3_R1.23865.23865.3	controllerType=0 controllerNumber=1 scan=23865	3601.37	3601.39	-4.59297	-0.016541	3	1646.65	ELEHNAEETYGENDENTDDKNNDGEEQEVR	ELEHNAEETY[243]GENDENTDDKNNDGEEQEVR	R	D	0.9931	0.998377	32	116	NX_O00461-1	NA	0	59	155213	155154	0.000380267	0.000379465
ELEHNAEETYGENDENTDDKNNDGEEQEVR_Y243_1	mzspec:PXD003492:DG75_Syk-_R2_FT-2:scan:12812:ELEHNAEETY[Phospho]GENDENTDDKNNDGEEQEVR/3	mzspec:PXD003492:DG75_Syk-_R2_FT-2:scan:12812:ELEHNAEETY{Sulfo}GENDENTDDKNNDGEEQEVR/3		-0.013945	O00461	GOLI4_HUMAN	PXD003492-DG75_Syk-inhibition_TiO2-Silac	DG75_Syk-_R2_FT-2.12812.12812.3	controllerType=0 controllerNumber=1 scan=12812	3601.37	3601.39	-3.62112	-0.013041	3	2033.76	ELEHNAEETYGENDENTDDKNNDGEEQEVR	ELEHNAEETY[243]GENDENTDDKNNDGEEQEVR	R	D	1	0.999999	30	116	NX_O00461-1	NA	0	1	226587	226586	4.41333533404535e-06	4.19440215088942e-06
ELEHNAEETYGENDENTDDKNNDGEEQEVR_Y243_1	mzspec:PXD003492:DG75_Syk-_R2_FT-2:scan:12533:ELEHNAEETY[Phospho]GENDENTDDKNNDGEEQEVR/3	mzspec:PXD003492:DG75_Syk-_R2_FT-2:scan:12533:ELEHNAEETY{Sulfo}GENDENTDDKNNDGEEQEVR/3		-0.004945	O00461	GOLI4_HUMAN	PXD003492-DG75_Syk-inhibition_TiO2-Silac	DG75_Syk-_R2_FT-2.12533.12533.3	controllerType=0 controllerNumber=1 scan=12533	3601.38	3601.39	-1.12207	-0.004041	3	2003.36	ELEHNAEETYGENDENTDDKNNDGEEQEVR	ELEHNAEETY[243]GENDENTDDKNNDGEEQEVR	R	D	1	0.999999	30	116	NX_O00461-1	NA	0	1	227552	227551	4.39461922821697e-06	4.19440215088942e-06
ELEHNAEETYGENDENTDDKNNDGEEQEVR_T181_1	mzspec:PXD008373:L083_Human_Liver_Cancer_P_TiO2_50per_F3_R1:scan:27719:ELEHNAEET[Phospho]YGENDENTDDKNNDGEEQEVR/3	mzspec:PXD008373:L083_Human_Liver_Cancer_P_TiO2_50per_F3_R1:scan:27719:ELEHNAEETY{Sulfo}GENDENTDDKNNDGEEQEVR/3		-0.015092	O00461	GOLI4_HUMAN	PXD008373-CNHPP_HCC-Phospho-nonTumor_S-III	L083_Human_Liver_Cancer_P_TiO2_50per_F3_R1.27719.27719.3	controllerType=0 controllerNumber=1 scan=27719	3601.37	3601.39	-4.18618	-0.015076	3	1814.28	ELEHNAEETYGENDENTDDKNNDGEEQEVR	ELEHNAEET[181]YGENDENTDDKNNDGEEQEVR	R	D	1	0.999999	29	116	NX_O00461-1	NA	0	1	63642	63641	1.57131408997344e-05	6.59970169348345e-06
ELEHNAEETYGENDENTDDKNNDGEEQEVR_T181_1	mzspec:PXD008373:L068_Human_Liver_cancer_TiO2_P_50per_F3_R1:scan:23451:ELEHNAEET[Phospho]YGENDENTDDKNNDGEEQEVR/3	mzspec:PXD008373:L068_Human_Liver_cancer_TiO2_P_50per_F3_R1:scan:23451:ELEHNAEETY{Sulfo}GENDENTDDKNNDGEEQEVR/3		-0.009889	O00461	GOLI4_HUMAN	PXD008373-CNHPP_HCC-Phospho-nonTumor_S-III	L068_Human_Liver_cancer_TiO2_P_50per_F3_R1.23451.23451.3	controllerType=0 controllerNumber=1 scan=23451	3601.38	3601.39	-1.84762	-0.006654	3	1482.8	ELEHNAEETYGENDENTDDKNNDGEEQEVR	ELEHNAEET[181]YGENDENTDDKNNDGEEQEVR	R	D	1	0.999999	38	116	NX_O00461-1	NA	0	1	90355	90354	1.10675786351462e-05	6.59970169348345e-06
ELEHNAEETYGENDENTDDKNNDGEEQEVR_T181_1	mzspec:PXD008373:0000_Fusion3_CNHPP_TiO2_L047_P_0_50per_F3_R1:scan:22328:ELEHNAEETYGENDENT[Phospho]DDKNNDGEEQEVR/3	mzspec:PXD008373:0000_Fusion3_CNHPP_TiO2_L047_P_0_50per_F3_R1:scan:22328:ELEHNAEETY{Sulfo}GENDENTDDKNNDGEEQEVR/3		-0.009335	O00461	GOLI4_HUMAN	PXD008373-CNHPP_HCC-Phospho-nonTumor_S-III	0000_Fusion3_CNHPP_TiO2_L047_P_0_50per_F3_R1.22328.22328.3	controllerType=0 controllerNumber=1 scan=22328	3601.38	3601.39	-2.15251	-0.007752	3	1650.78	ELEHNAEETYGENDENTDDKNNDGEEQEVR	ELEHNAEETYGENDENT[181]DDKNNDGEEQEVR	R	D	1	0.999999	36	116	NX_O00461-1	NA	0	1	110275	110274	9.06832072836752e-06	6.59970169348345e-06
ELEHNAEETYGENDENTDDKNNDGEEQEVR_T181_1	mzspec:PXD008373:L074_Liver_cancer_P_TiO2_50per_F3_R1:scan:26900:ELEHNAEET[Phospho]YGENDENTDDKNNDGEEQEVR/3	mzspec:PXD008373:L074_Liver_cancer_P_TiO2_50per_F3_R1:scan:26900:ELEHNAEETY{Sulfo}GENDENTDDKNNDGEEQEVR/3		-0.013965	O00461	GOLI4_HUMAN	PXD008373-CNHPP_HCC-Phospho-nonTumor_S-III	L074_Liver_cancer_P_TiO2_50per_F3_R1.26900.26900.3	controllerType=0 controllerNumber=1 scan=26900	3601.37	3601.39	-4.6946	-0.016907	3	1839.2	ELEHNAEETYGENDENTDDKNNDGEEQEVR	ELEHNAEET[181]YGENDENTDDKNNDGEEQEVR	R	D	1	0.999999	33	116	NX_O00461-1	NA	0	1	149839	149838	6.67387445107383e-06	6.59970169348345e-06
ELEHNAEETYGENDENTDDKNNDGEEQEVR_T181_1	mzspec:PXD008373:L011_liver_TiO2_L011_P_0:scan:23793:ELEHNAEETYGENDENT[Phospho]DDKNNDGEEQEVR/3	mzspec:PXD008373:L011_liver_TiO2_L011_P_0:scan:23793:ELEHNAEETY{Sulfo}GENDENTDDKNNDGEEQEVR/3		-0.003849	O00461	GOLI4_HUMAN	PXD008373-CNHPP_HCC-Phospho-nonTumor_S-III	L011_liver_TiO2_L011_P_0.23793.23793.3	controllerType=0 controllerNumber=1 scan=23793	3601.39	3601.39	-0.118843	-0.000428	3	1499.95	ELEHNAEETYGENDENTDDKNNDGEEQEVR	ELEHNAEETYGENDENT[181]DDKNNDGEEQEVR	R	D	0.9999	0.999975	28	116	NX_O00461-1	NA	0	2	163898	163896	1.22028603504661e-05	1.19705285586885e-05
ELEHNAEETYGENDENTDDKNNDGEEQEVR_T181_1	mzspec:PXD008373:20150521_liver_TiO2_L018_P_2:scan:19533:ELEHNAEETYGENDENT[Phospho]DDKNNDGEEQEVR/3	mzspec:PXD008373:20150521_liver_TiO2_L018_P_2:scan:19533:ELEHNAEETY{Sulfo}GENDENTDDKNNDGEEQEVR/3		-0.007011	O00461	GOLI4_HUMAN	PXD008373-CNHPP_HCC-Phospho-nonTumor_S-III	20150521_liver_TiO2_L018_P_2.19533.19533.3	controllerType=0 controllerNumber=1 scan=19533	3601.39	3601.39	-0.424003	-0.001527	3	1610.95	ELEHNAEETYGENDENTDDKNNDGEEQEVR	ELEHNAEETYGENDENT[181]DDKNNDGEEQEVR	R	D	0.9999	0.999975	24	116	NX_O00461-1	NA	0	4	201362	201358	1.98651158632883e-05	1.8729485360566e-05
ELEHNAEETYGENDENTDDKNNDGEEQEVR_T181_1	mzspec:PXD008373:L070_Human_Liver_cancer_TiO2_P_50per_F1_R1:scan:21093:ELEHNAEET[Phospho]YGENDENTDDKNNDGEEQEVR/3	mzspec:PXD008373:L070_Human_Liver_cancer_TiO2_P_50per_F1_R1:scan:21093:ELEHNAEETY{Sulfo}GENDENTDDKNNDGEEQEVR/3		-0.013375	O00461	GOLI4_HUMAN	PXD008373-CNHPP_HCC-Phospho-nonTumor_S-III	L070_Human_Liver_cancer_TiO2_P_50per_F1_R1.21093.21093.3	controllerType=0 controllerNumber=1 scan=21093	3601.37	3601.39	-3.47451	-0.012513	3	1578.85	ELEHNAEETYGENDENTDDKNNDGEEQEVR	ELEHNAEET[181]YGENDENTDDKNNDGEEQEVR	R	D	0.9998	0.999852	24	116	NX_O00461-1	NA	0	8	229476	229468	3.48632489061656e-05	3.28501621976758e-05
ELEHNAEETYGENDENTDDKNNDGEEQEVR_T181_1	mzspec:PXD008373:0000_Fusion3_CNHPP_TiO2_L052_P_0_50per_F3_R1:scan:20901:ELEHNAEETYGENDENT[Phospho]DDKNNDGEEQEVR/3	mzspec:PXD008373:0000_Fusion3_CNHPP_TiO2_L052_P_0_50per_F3_R1:scan:20901:ELEHNAEETY{Sulfo}GENDENTDDKNNDGEEQEVR/3		-0.005974	O00461	GOLI4_HUMAN	PXD008373-CNHPP_HCC-Phospho-nonTumor_S-III	0000_Fusion3_CNHPP_TiO2_L052_P_0_50per_F3_R1.20901.20901.3	controllerType=0 controllerNumber=1 scan=20901	3601.39	3601.39	-0.220471	-0.000794	3	1520.7	ELEHNAEETYGENDENTDDKNNDGEEQEVR	ELEHNAEETYGENDENT[181]DDKNNDGEEQEVR	R	D	0.9998	0.99995	27	116	NX_O00461-1	NA	0	8	231618	231610	3.45408229351064e-05	3.28501621976758e-05
ELEHNAEETYGENDENTDDKNNDGEEQEVR_T181_1	mzspec:PXD008373:20150402_liver_TiO2_L090_P_2:scan:24210:ELEHNAEETYGENDENT[Phospho]DDKNNDGEEQEVR/3	mzspec:PXD008373:20150402_liver_TiO2_L090_P_2:scan:24210:ELEHNAEETY{Sulfo}GENDENTDDKNNDGEEQEVR/3		-0.005783	O00461	GOLI4_HUMAN	PXD008373-CNHPP_HCC-Phospho-nonTumor_S-III	20150402_liver_TiO2_L090_P_2.24210.24210.3	controllerType=0 controllerNumber=1 scan=24210	3601.38	3601.39	-1.13567	-0.00409	3	1554.52	ELEHNAEETYGENDENTDDKNNDGEEQEVR	ELEHNAEETYGENDENT[181]DDKNNDGEEQEVR	R	D	0.9997	0.999925	27	116	NX_O00461-1	NA	0	13	250439	250426	5.19115427311861e-05	5.03434975564041e-05
ELEHNAEETYGENDENTDDKNNDGEEQEVR_T181_1	mzspec:PXD008373:L074_Liver_cancer_P_TiO2_50per_F3_R1:scan:27667:ELEHNAEET[Phospho]YGENDENTDDKNNDGEEQEVR/3	mzspec:PXD008373:L074_Liver_cancer_P_TiO2_50per_F3_R1:scan:27667:ELEHNAEETY{Sulfo}GENDENTDDKNNDGEEQEVR/3		-0.014698	O00461	GOLI4_HUMAN	PXD008373-CNHPP_HCC-Phospho-nonTumor_S-III	L074_Liver_cancer_P_TiO2_50per_F3_R1.27667.27667.3	controllerType=0 controllerNumber=1 scan=27667	3601.37	3601.39	-4.89814	-0.01764	3	1879.67	ELEHNAEETYGENDENTDDKNNDGEEQEVR	ELEHNAEET[181]YGENDENTDDKNNDGEEQEVR	R	D	0.9997	0.999925	36	116	NX_O00461-1	NA	0	13	252229	252216	5.15431217686428e-05	5.03434975564041e-05
ELEHNAEETYGENDENTDDKNNDGEEQEVR_T181_1	mzspec:PXD008373:L080_Human_Liver_Cancer_P_TiO2_50per_F3_R1:scan:29421:ELEHNAEET[Phospho]YGENDENTDDKNNDGEEQEVR/3	mzspec:PXD008373:L080_Human_Liver_Cancer_P_TiO2_50per_F3_R1:scan:29421:ELEHNAEETY{Sulfo}GENDENTDDKNNDGEEQEVR/3		-0.008021	O00461	GOLI4_HUMAN	PXD008373-CNHPP_HCC-Phospho-nonTumor_S-III	L080_Human_Liver_Cancer_P_TiO2_50per_F3_R1.29421.29421.3	controllerType=0 controllerNumber=1 scan=29421	3601.38	3601.39	-3.27097	-0.01178	3	1911.89	ELEHNAEETYGENDENTDDKNNDGEEQEVR	ELEHNAEET[181]YGENDENTDDKNNDGEEQEVR	R	D	0.9997	0.999925	34	116	NX_O00461-1	NA	0	13	256229	256216	5.07384394417211e-05	5.03434975564041e-05
ELEHNAEETYGENDENTDDKNNDGEEQEVR_T181_1	mzspec:PXD008373:L098_human_Liver_cancer_P_50per_TiO2_F3_R2_REPEAT:scan:24001:ELEHNAEET[Phospho]YGENDENTDDKNNDGEEQEVR/3	mzspec:PXD008373:L098_human_Liver_cancer_P_50per_TiO2_F3_R2_REPEAT:scan:24001:ELEHNAEETY{Sulfo}GENDENTDDKNNDGEEQEVR/3		-0.004754	O00461	GOLI4_HUMAN	PXD008373-CNHPP_HCC-Phospho-nonTumor_S-III	L098_human_Liver_cancer_P_50per_TiO2_F3_R2_REPEAT.24001.24001.3	controllerType=0 controllerNumber=1 scan=24001	3601.38	3601.39	-1.13567	-0.00409	3	1644.78	ELEHNAEETYGENDENTDDKNNDGEEQEVR	ELEHNAEET[181]YGENDENTDDKNNDGEEQEVR	R	D	0.9994	0.999851	26	116	NX_O00461-1	NA	0	19	288690	288671	6.58188733887367e-05	6.56644202522896e-05
ELEHNAEETYGENDENTDDKNNDGEEQEVR_T181_1	mzspec:PXD008373:20150409_liver_TiO2_L086_P_2:scan:22479:ELEHNAEETYGENDENT[Phospho]DDKNNDGEEQEVR/3	mzspec:PXD008373:20150409_liver_TiO2_L086_P_2:scan:22479:ELEHNAEETY{Sulfo}GENDENTDDKNNDGEEQEVR/3		-0.007734	O00461	GOLI4_HUMAN	PXD008373-CNHPP_HCC-Phospho-nonTumor_S-III	20150409_liver_TiO2_L086_P_2.22479.22479.3	controllerType=0 controllerNumber=1 scan=22479	3601.38	3601.39	-2.5593	-0.009217	3	1520.51	ELEHNAEETYGENDENTDDKNNDGEEQEVR	ELEHNAEETYGENDENT[181]DDKNNDGEEQEVR	R	D	0.9993	0.99976	23	116	NX_O00461-1	NA	0	23	297887	297864	7.72164477748234e-05	7.67546786982407e-05
ELEHNAEETYGENDENTDDKNNDGEEQEVR_T181_1	mzspec:PXD008373:0000_Fusion3_CNHPP_TiO2_L045_P_0_50per_F3_R1:scan:22149:ELEHNAEET[Phospho]YGENDENTDDKNNDGEEQEVR/3	mzspec:PXD008373:0000_Fusion3_CNHPP_TiO2_L045_P_0_50per_F3_R1:scan:22149:ELEHNAEETY{Sulfo}GENDENTDDKNNDGEEQEVR/3		-0.023945	O00461	GOLI4_HUMAN	PXD008373-CNHPP_HCC-Phospho-nonTumor_S-III	0000_Fusion3_CNHPP_TiO2_L045_P_0_50per_F3_R1.22149.22149.3	controllerType=0 controllerNumber=1 scan=22149	3601.37	3601.39	-5.40656	-0.019471	3	1551.17	ELEHNAEETYGENDENTDDKNNDGEEQEVR	ELEHNAEET[181]YGENDENTDDKNNDGEEQEVR	R	D	0.9983	0.998738	28	116	NX_O00461-1	NA	0	43	347883	347840	0.00012362	0.000123303
ELEHNAEETYGENDENTDDKNNDGEEQEVR_T181_1	mzspec:PXD008373:20150528_liver_TiO2_L029_P_0:scan:24682:ELEHNAEETYGENDENT[Phospho]DDKNNDGEEQEVR/3	mzspec:PXD008373:20150528_liver_TiO2_L029_P_0:scan:24682:ELEHNAEETY{Sulfo}GENDENTDDKNNDGEEQEVR/3		-0.013861	O00461	GOLI4_HUMAN	PXD008373-CNHPP_HCC-Phospho-nonTumor_S-III	20150528_liver_TiO2_L029_P_0.24682.24682.3	controllerType=0 controllerNumber=1 scan=24682	3601.37	3601.39	-4.49134	-0.016175	3	1553.97	ELEHNAEETYGENDENTDDKNNDGEEQEVR	ELEHNAEETYGENDENT[181]DDKNNDGEEQEVR	R	D	0.9983	0.999416	30	116	NX_O00461-1	NA	0	46	350735	350689	0.00013117	0.000130236
ELEHNAEETYGENDENTDDKNNDGEEQEVR_T181_1	mzspec:PXD008373:4491_Fusion3_CNHPP_TiO2_L082_P_2_F1_R1:scan:17105:ELEHNAEET[Phospho]YGENDENTDDKNNDGEEQEVR/3	mzspec:PXD008373:4491_Fusion3_CNHPP_TiO2_L082_P_2_F1_R1:scan:17105:ELEHNAEETY{Sulfo}GENDENTDDKNNDGEEQEVR/3		0.0016185	O00461	GOLI4_HUMAN	PXD008373-CNHPP_HCC-Phospho-nonTumor_S-III	4491_Fusion3_CNHPP_TiO2_L082_P_2_F1_R1.17105.17105.3	controllerType=0 controllerNumber=1 scan=17105	3601.4	3601.39	4.05037	0.014587	3	1518.58	ELEHNAEETYGENDENTDDKNNDGEEQEVR	ELEHNAEET[181]YGENDENTDDKNNDGEEQEVR	R	D	0.997	0.999253	23	116	NX_O00461-1	NA	0	79	384878	384799	0.000205302	0.000205161
ELEHNAEETYGENDENTDDKNNDGEEQEVR_T181_1	mzspec:PXD008373:20150328_liver_TiO2_L105_P_2:scan:26793:ELEHNAEET[Phospho]YGENDENTDDKNNDGEEQEVR/3	mzspec:PXD008373:20150328_liver_TiO2_L105_P_2:scan:26793:ELEHNAEETY{Sulfo}GENDENTDDKNNDGEEQEVR/3		0.011256	O00461	GOLI4_HUMAN	PXD008373-CNHPP_HCC-Phospho-nonTumor_S-III	20150328_liver_TiO2_L105_P_2.26793.26793.3	controllerType=0 controllerNumber=1 scan=26793	3601.4	3601.39	4.05037	0.014587	3	1527.81	ELEHNAEETYGENDENTDDKNNDGEEQEVR	ELEHNAEET[181]YGENDENTDDKNNDGEEQEVR	R	D	0.9959	0.998591	24	116	NX_O00461-1	NA	0	108	403769	403661	0.000267551	0.000266498
ELEHNAEETYGENDENTDDKNNDGEEQEVR_T181_1	mzspec:PXD008373:20150203_liver_TiO2_50per_L060_P_2:scan:25141:ELEHNAEET[Phospho]YGENDENTDDKNNDGEEQEVR/3	mzspec:PXD008373:20150203_liver_TiO2_50per_L060_P_2:scan:25141:ELEHNAEETY{Sulfo}GENDENTDDKNNDGEEQEVR/3		-0.0059585	O00461	GOLI4_HUMAN	PXD008373-CNHPP_HCC-Phospho-nonTumor_S-III	20150203_liver_TiO2_50per_L060_P_2.25141.25141.3	controllerType=0 controllerNumber=1 scan=25141	3601.38	3601.39	-1.44084	-0.005189	3	1606.47	ELEHNAEETYGENDENTDDKNNDGEEQEVR	ELEHNAEET[181]YGENDENTDDKNNDGEEQEVR	R	D	0.9914	0.997039	20	116	NX_O00461-1	NA	0	202	453463	453261	0.000445659	0.00044492
ELEHNAEETYGENDENTDDKNNDGEEQEVR_T181_1	mzspec:PXD008373:Phospho_liver_TiO2_50per_L060_P_2:scan:25141:ELEHNAEET[Phospho]YGENDENTDDKNNDGEEQEVR/3	mzspec:PXD008373:Phospho_liver_TiO2_50per_L060_P_2:scan:25141:ELEHNAEETY{Sulfo}GENDENTDDKNNDGEEQEVR/3		-0.005958	O00461	GOLI4_HUMAN	PXD008373-CNHPP_HCC-Phospho-nonTumor_S-III	Phospho_liver_TiO2_50per_L060_P_2.25141.25141.3	controllerType=0 controllerNumber=1 scan=25141	3601.38	3601.39	-1.44084	-0.005189	3	1606.47	ELEHNAEETYGENDENTDDKNNDGEEQEVR	ELEHNAEET[181]YGENDENTDDKNNDGEEQEVR	R	D	0.9914	0.997039	20	116	NX_O00461-1	NA	0	202	454113	453911	0.000445021	0.00044492
ELEHNAEETYGENDENTDDKNNDGEEQEVR_T181_1	mzspec:PXD008373:L070_Human_Liver_cancer_TiO2_P_50per_F3_R1:scan:22687:ELEHNAEET[Phospho]YGENDENTDDKNNDGEEQEVR/3	mzspec:PXD008373:L070_Human_Liver_cancer_TiO2_P_50per_F3_R1:scan:22687:ELEHNAEETY{Sulfo}GENDENTDDKNNDGEEQEVR/3		-0.0075355	O00461	GOLI4_HUMAN	PXD008373-CNHPP_HCC-Phospho-nonTumor_S-III	L070_Human_Liver_cancer_TiO2_P_50per_F3_R1.22687.22687.3	controllerType=0 controllerNumber=1 scan=22687	3601.38	3601.39	-1.54246	-0.005555	3	1489.11	ELEHNAEETYGENDENTDDKNNDGEEQEVR	ELEHNAEET[181]YGENDENTDDKNNDGEEQEVR	R	D	0.9896	0.997404	31	116	NX_O00461-1	NA	0	249	467572	467323	0.000532822	0.000531989
ELEHNAEETYGENDENTDDKNNDGEEQEVR_T181_1	mzspec:PXD008373:0000_Fusion3_CNHPP_TiO2_L104_P_0_50per_F3_R1:scan:19961:ELEHNAEET[Phospho]YGENDENTDDKNNDGEEQEVR/3	mzspec:PXD008373:0000_Fusion3_CNHPP_TiO2_L104_P_0_50per_F3_R1:scan:19961:ELEHNAEETY{Sulfo}GENDENTDDKNNDGEEQEVR/3		-0.008277	O00461	GOLI4_HUMAN	PXD008373-CNHPP_HCC-Phospho-nonTumor_S-III	0000_Fusion3_CNHPP_TiO2_L104_P_0_50per_F3_R1.19961.19961.3	controllerType=0 controllerNumber=1 scan=19961	3601.39	3601.39	-0.525631	-0.001893	3	1442.46	ELEHNAEETYGENDENTDDKNNDGEEQEVR	ELEHNAEET[181]YGENDENTDDKNNDGEEQEVR	R	D	0.9855	0.996374	30	116	NX_O00461-1	NA	0	343	492723	492380	0.000696616	0.000696237
ELEHNAEETYGENDENTDDKNNDGEEQEVR_T181_1	mzspec:PXD008373:Phospho_Fusion3_CNHPP_TiO2_L104_P_0_50per_F3_R1:scan:19961:ELEHNAEET[Phospho]YGENDENTDDKNNDGEEQEVR/3	mzspec:PXD008373:Phospho_Fusion3_CNHPP_TiO2_L104_P_0_50per_F3_R1:scan:19961:ELEHNAEETY{Sulfo}GENDENTDDKNNDGEEQEVR/3		-0.008277	O00461	GOLI4_HUMAN	PXD008373-CNHPP_HCC-Phospho-nonTumor_S-III	Phospho_Fusion3_CNHPP_TiO2_L104_P_0_50per_F3_R1.19961.19961.3	controllerType=0 controllerNumber=1 scan=19961	3601.39	3601.39	-0.525631	-0.001893	3	1442.46	ELEHNAEETYGENDENTDDKNNDGEEQEVR	ELEHNAEET[181]YGENDENTDDKNNDGEEQEVR	R	D	0.9855	0.996374	30	116	NX_O00461-1	NA	0	343	492752	492409	0.000696575	0.000696237
ELEHNAEETYGENDENTDDKNNDGEEQEVR_T181_1	mzspec:PXD008373:20150129_human_liver_cancer_TiO2_50per_L084_P_0:scan:29645:ELEHNAEET[Phospho]YGENDENTDDKNNDGEEQEVR/4	mzspec:PXD008373:20150129_human_liver_cancer_TiO2_50per_L084_P_0:scan:29645:ELEHNAEETY{Sulfo}GENDENTDDKNNDGEEQEVR/4		-0.018153	O00461	GOLI4_HUMAN	PXD008373-CNHPP_HCC-Phospho-nonTumor_S-III	20150129_human_liver_cancer_TiO2_50per_L084_P_0.29645.29645.4	controllerType=0 controllerNumber=1 scan=29645	3601.37	3601.39	-4.6138	-0.016616	4	1653.63	ELEHNAEETYGENDENTDDKNNDGEEQEVR	ELEHNAEET[181]YGENDENTDDKNNDGEEQEVR	R	D	0.9459	0.963144	38	174	NX_O00461-1	NA	0	1429	609142	607713	0.00235144	0.00235142
ELEHNAEETYGENDENTDDKNNDGEEQEVR_T181_1	mzspec:PXD008373:Phospho_human_liver_cancer_TiO2_50per_L084_P_0:scan:29645:ELEHNAEET[Phospho]YGENDENTDDKNNDGEEQEVR/4	mzspec:PXD008373:Phospho_human_liver_cancer_TiO2_50per_L084_P_0:scan:29645:ELEHNAEETY{Sulfo}GENDENTDDKNNDGEEQEVR/4		-0.018153	O00461	GOLI4_HUMAN	PXD008373-CNHPP_HCC-Phospho-nonTumor_S-III	Phospho_human_liver_cancer_TiO2_50per_L084_P_0.29645.29645.4	controllerType=0 controllerNumber=1 scan=29645	3601.37	3601.39	-4.6138	-0.016616	4	1653.63	ELEHNAEETYGENDENTDDKNNDGEEQEVR	ELEHNAEET[181]YGENDENTDDKNNDGEEQEVR	R	D	0.9459	0.963144	38	174	NX_O00461-1	NA	0	1431	609340	607909	0.00235397	0.00235361
ELEHNAEETYGENDENTDDKNNDGEEQEVR_T181_1	mzspec:PXD008373:L070_Human_Liver_cancer_TiO2_P_50per_F3_R1:scan:23061:ELEHNAEET[Phospho]YGENDENTDDKNNDGEEQEVR/3	mzspec:PXD008373:L070_Human_Liver_cancer_TiO2_P_50per_F3_R1:scan:23061:ELEHNAEETY{Sulfo}GENDENTDDKNNDGEEQEVR/3		-0.0188875	O00461	GOLI4_HUMAN	PXD008373-CNHPP_HCC-Phospho-nonTumor_S-III	L070_Human_Liver_cancer_TiO2_P_50per_F3_R1.23061.23061.3	controllerType=0 controllerNumber=1 scan=23061	3601.37	3601.39	-4.6946	-0.016907	3	1507.87	ELEHNAEETYGENDENTDDKNNDGEEQEVR	ELEHNAEET[181]YGENDENTDDKNNDGEEQEVR	R	D	0.9446	0.980569	24	116	NX_O00461-1	NA	0	1471	611671	610200	0.00241069	0.00241045
ELEHNAEETYGENDENTDDKNNDGEEQEVR_T181_1	mzspec:PXD008373:4491_Fusion3_CNHPP_TiO2_L082_P_0_F1_R1:scan:19112:ELEHNAEETYGENDENT[Phospho]DDKNNDGEEQEVR/3	mzspec:PXD008373:4491_Fusion3_CNHPP_TiO2_L082_P_0_F1_R1:scan:19112:ELEHNAEETY{Sulfo}GENDENTDDKNNDGEEQEVR/3		-0.001331	O00461	GOLI4_HUMAN	PXD008373-CNHPP_HCC-Phospho-nonTumor_S-III	4491_Fusion3_CNHPP_TiO2_L082_P_0_F1_R1.19112.19112.3	controllerType=0 controllerNumber=1 scan=19112	3601.4	3601.39	3.44005	0.012389	3	1463.38	ELEHNAEETYGENDENTDDKNNDGEEQEVR	ELEHNAEETYGENDENT[181]DDKNNDGEEQEVR	R	D	0.9389	0.978519	20	116	NX_O00461-1	NA	0	1642	621609	619967	0.00264853	0.00264767
ELEHNAEETYGENDENTDDKNNDGEEQEVR_T181_1	mzspec:PXD008373:L073_Liver_cancer_P_TiO2_50per_F3_R1:scan:30895:ELEHNAEET[Phospho]YGENDENTDDKNNDGEEQEVR/3	mzspec:PXD008373:L073_Liver_cancer_P_TiO2_50per_F3_R1:scan:30895:ELEHNAEETY{Sulfo}GENDENTDDKNNDGEEQEVR/3		-0.0049195	O00461	GOLI4_HUMAN	PXD008373-CNHPP_HCC-Phospho-nonTumor_S-III	L073_Liver_cancer_P_TiO2_50per_F3_R1.30895.30895.3	controllerType=0 controllerNumber=1 scan=30895	3601.38	3601.39	-2.15251	-0.007752	3	2029.6	ELEHNAEETYGENDENTDDKNNDGEEQEVR	ELEHNAEET[181]YGENDENTDDKNNDGEEQEVR	R	D	0.9376	0.953206	29	116	NX_O00461-1	NA	0	1670	623911	622241	0.00268385	0.00268358
ELEHNAEETYGENDENTDDKNNDGEEQEVR_T181_1	mzspec:PXD008373:L083_Human_Liver_Cancer_P_TiO2_50per_F3_R1:scan:27873:ELEHNAEET[Phospho]YGENDENTDDKNNDGEEQEVR/4	mzspec:PXD008373:L083_Human_Liver_Cancer_P_TiO2_50per_F3_R1:scan:27873:ELEHNAEETY{Sulfo}GENDENTDDKNNDGEEQEVR/4		0.002411	O00461	GOLI4_HUMAN	PXD008373-CNHPP_HCC-Phospho-nonTumor_S-III	L083_Human_Liver_Cancer_P_TiO2_50per_F3_R1.27873.27873.4	controllerType=0 controllerNumber=1 scan=27873	3601.39	3601.39	0.673906	0.002427	4	1821.86	ELEHNAEETYGENDENTDDKNNDGEEQEVR	ELEHNAEET[181]YGENDENTDDKNNDGEEQEVR	R	D	0.9233	0.942995	33	174	NX_O00461-1	NA	0	2157	646352	644195	0.00334837	0.00334816
ELEHNAEETYGENDENTDDKNNDGEEQEVR_T181_1	mzspec:PXD008373:0000_Fusion3_CNHPP_TiO2_L045_P_2_50per_F1_R1:scan:19644:ELEHNAEET[Phospho]YGENDENTDDKNNDGEEQEVR/3	mzspec:PXD008373:0000_Fusion3_CNHPP_TiO2_L045_P_2_50per_F1_R1:scan:19644:ELEHNAEETY{Sulfo}GENDENTDDKNNDGEEQEVR/3		-0.004101	O00461	GOLI4_HUMAN	PXD008373-CNHPP_HCC-Phospho-nonTumor_S-III	0000_Fusion3_CNHPP_TiO2_L045_P_2_50per_F1_R1.19644.19644.3	controllerType=0 controllerNumber=1 scan=19644	3601.39	3601.39	0.491199	0.001769	3	1592.39	ELEHNAEETYGENDENTDDKNNDGEEQEVR	ELEHNAEET[181]YGENDENTDDKNNDGEEQEVR	R	D	0.9037	0.975042	25	116	NX_O00461-1	NA	0	2904	672968	670064	0.00433391	0.00433307
ELEHNAEETYGENDENTDDKNNDGEEQEVR_T181_1	mzspec:PXD008373:20150205_liver_TiO2_50per_L059_P_0:scan:25523:ELEHNAEET[Phospho]YGENDENTDDKNNDGEEQEVR/3	mzspec:PXD008373:20150205_liver_TiO2_50per_L059_P_0:scan:25523:ELEHNAEETY{Sulfo}GENDENTDDKNNDGEEQEVR/3		-0.00789	O00461	GOLI4_HUMAN	PXD008373-CNHPP_HCC-Phospho-nonTumor_S-III	20150205_liver_TiO2_50per_L059_P_0.25523.25523.3	controllerType=0 controllerNumber=1 scan=25523	3601.38	3601.39	-1.94925	-0.00702	3	1589.82	ELEHNAEETYGENDENTDDKNNDGEEQEVR	ELEHNAEET[181]YGENDENTDDKNNDGEEQEVR	R	D	0.8996	0.973929	26	116	NX_O00461-1	NA	0	3044	677938	674894	0.00451034	0.00451033
ELEHNAEETYGENDENTDDKNNDGEEQEVR_T181_1	mzspec:PXD008373:Phospho_liver_TiO2_50per_L059_P_0:scan:25523:ELEHNAEET[Phospho]YGENDENTDDKNNDGEEQEVR/3	mzspec:PXD008373:Phospho_liver_TiO2_50per_L059_P_0:scan:25523:ELEHNAEETY{Sulfo}GENDENTDDKNNDGEEQEVR/3		-0.00789	O00461	GOLI4_HUMAN	PXD008373-CNHPP_HCC-Phospho-nonTumor_S-III	Phospho_liver_TiO2_50per_L059_P_0.25523.25523.3	controllerType=0 controllerNumber=1 scan=25523	3601.38	3601.39	-1.94925	-0.00702	3	1589.82	ELEHNAEETYGENDENTDDKNNDGEEQEVR	ELEHNAEET[181]YGENDENTDDKNNDGEEQEVR	R	D	0.8996	0.973929	26	116	NX_O00461-1	NA	0	3047	678076	675029	0.00451388	0.00451383
ELEHNAEETYGENDENTDDKNNDGEEQEVR_T181_1	mzspec:PXD008373:0000_Fusion3_CNHPP_TiO2_L056_P_0_50per_F3_R1:scan:20023:ELEHNAEET[Phospho]YGENDENTDDKNNDGEEQEVR/3	mzspec:PXD008373:0000_Fusion3_CNHPP_TiO2_L056_P_0_50per_F3_R1:scan:20023:ELEHNAEETY{Sulfo}GENDENTDDKNNDGEEQEVR/3		-0.01287	O00461	GOLI4_HUMAN	PXD008373-CNHPP_HCC-Phospho-nonTumor_S-III	0000_Fusion3_CNHPP_TiO2_L056_P_0_50per_F3_R1.20023.20023.3	controllerType=0 controllerNumber=1 scan=20023	3601.38	3601.39	-1.64409	-0.005921	3	1453.17	ELEHNAEETYGENDENTDDKNNDGEEQEVR	ELEHNAEET[181]YGENDENTDDKNNDGEEQEVR	R	D	0.8384	0.956739	24	116	NX_O00461-1	NA	0	5603	740643	735040	0.00762271	0.00762211
ELEHNAEETYGENDENTDDKNNDGEEQEVR_T181_1	mzspec:PXD008373:Phospho_Fusion3_CNHPP_TiO2_L056_P_0_50per_F3_R1:scan:20023:ELEHNAEET[Phospho]YGENDENTDDKNNDGEEQEVR/3	mzspec:PXD008373:Phospho_Fusion3_CNHPP_TiO2_L056_P_0_50per_F3_R1:scan:20023:ELEHNAEETY{Sulfo}GENDENTDDKNNDGEEQEVR/3		-0.01287	O00461	GOLI4_HUMAN	PXD008373-CNHPP_HCC-Phospho-nonTumor_S-III	Phospho_Fusion3_CNHPP_TiO2_L056_P_0_50per_F3_R1.20023.20023.3	controllerType=0 controllerNumber=1 scan=20023	3601.38	3601.39	-1.64409	-0.005921	3	1453.17	ELEHNAEETYGENDENTDDKNNDGEEQEVR	ELEHNAEET[181]YGENDENTDDKNNDGEEQEVR	R	D	0.8384	0.956739	24	116	NX_O00461-1	NA	0	5603	740663	735060	0.00762251	0.00762211
ELEHNAEETYGENDENTDDKNNDGEEQEVR_T181_1	mzspec:PXD008373:20150618_liver_TiO2_L088_P_0:scan:22330:ELEHNAEET[Phospho]YGENDENTDDKNNDGEEQEVR/3	mzspec:PXD008373:20150618_liver_TiO2_L088_P_0:scan:22330:ELEHNAEETY{Sulfo}GENDENTDDKNNDGEEQEVR/3		-0.00715	O00461	GOLI4_HUMAN	PXD008373-CNHPP_HCC-Phospho-nonTumor_S-II	20150618_liver_TiO2_L088_P_0.22330.22330.3	controllerType=0 controllerNumber=1 scan=22330	3601.39	3601.39	-0.424003	-0.001527	3	1701.02	ELEHNAEETYGENDENTDDKNNDGEEQEVR	ELEHNAEET[181]YGENDENTDDKNNDGEEQEVR	R	D	1	0.999999	37	116	NX_O00461-1	NA	0	0	6835	6835	0	0
ELEHNAEETYGENDENTDDKNNDGEEQEVR_T181_1	mzspec:PXD008373:20150502_liver_TiO2_L032_P_2:scan:18300:ELEHNAEET[Phospho]YGENDENTDDKNNDGEEQEVR/3	mzspec:PXD008373:20150502_liver_TiO2_L032_P_2:scan:18300:ELEHNAEETY{Sulfo}GENDENTDDKNNDGEEQEVR/3		-0.012272	O00461	GOLI4_HUMAN	PXD008373-CNHPP_HCC-Phospho-nonTumor_S-II	20150502_liver_TiO2_L032_P_2.18300.18300.3	controllerType=0 controllerNumber=1 scan=18300	3601.37	3601.39	-3.77967	-0.013612	3	1705.68	ELEHNAEETYGENDENTDDKNNDGEEQEVR	ELEHNAEET[181]YGENDENTDDKNNDGEEQEVR	R	D	1	0.999999	25	116	NX_O00461-1	NA	0	0	13858	13858	0	0
ELEHNAEETYGENDENTDDKNNDGEEQEVR_T181_1	mzspec:PXD008373:L099_Human_Liver_Cancer_P_TiO2_50per_F3_R1:scan:28314:ELEHNAEETYGENDENT[Phospho]DDKNNDGEEQEVR/3	mzspec:PXD008373:L099_Human_Liver_Cancer_P_TiO2_50per_F3_R1:scan:28314:ELEHNAEETY{Sulfo}GENDENTDDKNNDGEEQEVR/3		-0.007187	O00461	GOLI4_HUMAN	PXD008373-CNHPP_HCC-Phospho-nonTumor_S-II	L099_Human_Liver_Cancer_P_TiO2_50per_F3_R1.28314.28314.3	controllerType=0 controllerNumber=1 scan=28314	3601.38	3601.39	-1.54246	-0.005555	3	1826.37	ELEHNAEETYGENDENTDDKNNDGEEQEVR	ELEHNAEETYGENDENT[181]DDKNNDGEEQEVR	R	D	1	0.999999	30	116	NX_O00461-1	NA	0	0	16759	16759	0	0
ELEHNAEETYGENDENTDDKNNDGEEQEVR_T181_1	mzspec:PXD008373:Phospho_liver_TiO2_50per_L062_P_0:scan:28521:ELEHNAEET[Phospho]YGENDENTDDKNNDGEEQEVR/3	mzspec:PXD008373:Phospho_liver_TiO2_50per_L062_P_0:scan:28521:ELEHNAEETY{Sulfo}GENDENTDDKNNDGEEQEVR/3		-0.008081	O00461	GOLI4_HUMAN	PXD008373-CNHPP_HCC-Phospho-nonTumor_S-II	Phospho_liver_TiO2_50per_L062_P_0.28521.28521.3	controllerType=0 controllerNumber=1 scan=28521	3601.38	3601.39	-1.13567	-0.00409	3	1566.68	ELEHNAEETYGENDENTDDKNNDGEEQEVR	ELEHNAEET[181]YGENDENTDDKNNDGEEQEVR	R	D	1	0.999999	34	116	NX_O00461-1	NA	0	0	18804	18804	0	0
ELEHNAEETYGENDENTDDKNNDGEEQEVR_T181_1	mzspec:PXD008373:20150308_liver_TiO2_50per_L067_P_0:scan:25028:ELEHNAEET[Phospho]YGENDENTDDKNNDGEEQEVR/3	mzspec:PXD008373:20150308_liver_TiO2_50per_L067_P_0:scan:25028:ELEHNAEETY{Sulfo}GENDENTDDKNNDGEEQEVR/3		-0.003145	O00461	GOLI4_HUMAN	PXD008373-CNHPP_HCC-Phospho-nonTumor_S-II	20150308_liver_TiO2_50per_L067_P_0.25028.25028.3	controllerType=0 controllerNumber=1 scan=25028	3601.39	3601.39	0.287945	0.001037	3	1595.93	ELEHNAEETYGENDENTDDKNNDGEEQEVR	ELEHNAEET[181]YGENDENTDDKNNDGEEQEVR	R	D	1	0.999999	34	116	NX_O00461-1	NA	0	0	56827	56827	0	0
ELEHNAEETYGENDENTDDKNNDGEEQEVR_T181_1	mzspec:PXD008373:20150303_liver_TiO2_50per_L062_P_0:scan:28521:ELEHNAEET[Phospho]YGENDENTDDKNNDGEEQEVR/3	mzspec:PXD008373:20150303_liver_TiO2_50per_L062_P_0:scan:28521:ELEHNAEETY{Sulfo}GENDENTDDKNNDGEEQEVR/3		-0.008081	O00461	GOLI4_HUMAN	PXD008373-CNHPP_HCC-Phospho-nonTumor_S-II	20150303_liver_TiO2_50per_L062_P_0.28521.28521.3	controllerType=0 controllerNumber=1 scan=28521	3601.38	3601.39	-1.13567	-0.00409	3	1566.68	ELEHNAEETYGENDENTDDKNNDGEEQEVR	ELEHNAEET[181]YGENDENTDDKNNDGEEQEVR	R	D	1	0.999999	34	116	NX_O00461-1	NA	0	0	78782	78782	0	0
ELEHNAEETYGENDENTDDKNNDGEEQEVR_T181_1	mzspec:PXD008373:20150423_liver_TiO2_L110_P_0:scan:10681:ELEHNAEET[Phospho]YGENDENTDDKNNDGEEQEVR/3	mzspec:PXD008373:20150423_liver_TiO2_L110_P_0:scan:10681:ELEHNAEETY{Sulfo}GENDENTDDKNNDGEEQEVR/3		-0.007686	O00461	GOLI4_HUMAN	PXD008373-CNHPP_HCC-Phospho-nonTumor_S-II	20150423_liver_TiO2_L110_P_0.10681.10681.3	controllerType=0 controllerNumber=1 scan=10681	3601.38	3601.39	-1.33893	-0.004822	3	1611.33	ELEHNAEETYGENDENTDDKNNDGEEQEVR	ELEHNAEET[181]YGENDENTDDKNNDGEEQEVR	R	D	1	0.999999	32	116	NX_O00461-1	NA	0	0	105156	105156	0	0
ELEHNAEETYGENDENTDDKNNDGEEQEVR_T181_1	mzspec:PXD008373:L096_human_liver_cancer_P_50per_TiO2_F3_R1:scan:28570:ELEHNAEET[Phospho]YGENDENTDDKNNDGEEQEVR/3	mzspec:PXD008373:L096_human_liver_cancer_P_50per_TiO2_F3_R1:scan:28570:ELEHNAEETY{Sulfo}GENDENTDDKNNDGEEQEVR/3		-0.012024	O00461	GOLI4_HUMAN	PXD008373-CNHPP_HCC-Phospho-nonTumor_S-II	L096_human_liver_cancer_P_50per_TiO2_F3_R1.28570.28570.3	controllerType=0 controllerNumber=1 scan=28570	3601.37	3601.39	-3.8813	-0.013978	3	1907.41	ELEHNAEETYGENDENTDDKNNDGEEQEVR	ELEHNAEET[181]YGENDENTDDKNNDGEEQEVR	R	D	1	0.999999	32	116	NX_O00461-1	NA	0	0	117048	117048	0	0
ELEHNAEETYGENDENTDDKNNDGEEQEVR_T181_1	mzspec:PXD008373:L069_Human_Liver_cancer_TiO2_P_50per_F3_R1:scan:23611:ELEHNAEET[Phospho]YGENDENTDDKNNDGEEQEVR/3	mzspec:PXD008373:L069_Human_Liver_cancer_TiO2_P_50per_F3_R1:scan:23611:ELEHNAEETY{Sulfo}GENDENTDDKNNDGEEQEVR/3		-0.0048	O00461	GOLI4_HUMAN	PXD008373-CNHPP_HCC-Phospho-nonTumor_S-II	L069_Human_Liver_cancer_TiO2_P_50per_F3_R1.23611.23611.3	controllerType=0 controllerNumber=1 scan=23611	3601.39	3601.39	0.389572	0.001403	3	1472.81	ELEHNAEETYGENDENTDDKNNDGEEQEVR	ELEHNAEET[181]YGENDENTDDKNNDGEEQEVR	R	D	1	0.999999	33	116	NX_O00461-1	NA	0	0	118207	118207	0	0
ELEHNAEETYGENDENTDDKNNDGEEQEVR_T181_1	mzspec:PXD008373:L069_Human_Liver_cancer_TiO2_P_50per_F1_R1:scan:23274:ELEHNAEETYGENDENT[Phospho]DDKNNDGEEQEVR/3	mzspec:PXD008373:L069_Human_Liver_cancer_TiO2_P_50per_F1_R1:scan:23274:ELEHNAEETY{Sulfo}GENDENTDDKNNDGEEQEVR/3		-0.012157	O00461	GOLI4_HUMAN	PXD008373-CNHPP_HCC-Phospho-nonTumor_S-II	L069_Human_Liver_cancer_TiO2_P_50per_F1_R1.23274.23274.3	controllerType=0 controllerNumber=1 scan=23274	3601.38	3601.39	-1.74572	-0.006287	3	1558.2	ELEHNAEETYGENDENTDDKNNDGEEQEVR	ELEHNAEETYGENDENT[181]DDKNNDGEEQEVR	R	D	1	0.999999	25	116	NX_O00461-1	NA	0	0	122571	122571	0	0
ELEHNAEETYGENDENTDDKNNDGEEQEVR_T181_1	mzspec:PXD008373:0000_Fusion3_CNHPP_TiO2_L050_P_0_50per_F3_R1:scan:20625:ELEHNAEET[Phospho]YGENDENTDDKNNDGEEQEVR/3	mzspec:PXD008373:0000_Fusion3_CNHPP_TiO2_L050_P_0_50per_F3_R1:scan:20625:ELEHNAEETY{Sulfo}GENDENTDDKNNDGEEQEVR/3		-0.008389	O00461	GOLI4_HUMAN	PXD008373-CNHPP_HCC-Phospho-nonTumor_S-II	0000_Fusion3_CNHPP_TiO2_L050_P_0_50per_F3_R1.20625.20625.3	controllerType=0 controllerNumber=1 scan=20625	3601.38	3601.39	-0.728886	-0.002625	3	1523.77	ELEHNAEETYGENDENTDDKNNDGEEQEVR	ELEHNAEET[181]YGENDENTDDKNNDGEEQEVR	R	D	0.9999	0.999936	24	116	NX_O00461-1	NA	0	0	145530	145530	0	0
ELEHNAEETYGENDENTDDKNNDGEEQEVR_T181_1	mzspec:PXD008373:L072_Liver_cancer_TiO2_P_50per_F3_R1:scan:38152:ELEHNAEET[Phospho]YGENDENTDDKNNDGEEQEVR/3	mzspec:PXD008373:L072_Liver_cancer_TiO2_P_50per_F3_R1:scan:38152:ELEHNAEETY{Sulfo}GENDENTDDKNNDGEEQEVR/3		-0.0097	O00461	GOLI4_HUMAN	PXD008373-CNHPP_HCC-Phospho-nonTumor_S-II	L072_Liver_cancer_TiO2_P_50per_F3_R1.38152.38152.3	controllerType=0 controllerNumber=1 scan=38152	3601.38	3601.39	-2.25414	-0.008118	3	2492.2	ELEHNAEETYGENDENTDDKNNDGEEQEVR	ELEHNAEET[181]YGENDENTDDKNNDGEEQEVR	R	D	0.9999	0.999999	28	116	NX_O00461-1	NA	0	0	147090	147090	0	0
ELEHNAEETYGENDENTDDKNNDGEEQEVR_T181_1	mzspec:PXD008373:20150307_liver_TiO2_50per_L065_P_0:scan:27542:ELEHNAEET[Phospho]YGENDENTDDKNNDGEEQEVR/3	mzspec:PXD008373:20150307_liver_TiO2_50per_L065_P_0:scan:27542:ELEHNAEETY{Sulfo}GENDENTDDKNNDGEEQEVR/3		-0.005007	O00461	GOLI4_HUMAN	PXD008373-CNHPP_HCC-Phospho-nonTumor_S-II	20150307_liver_TiO2_50per_L065_P_0.27542.27542.3	controllerType=0 controllerNumber=1 scan=27542	3601.39	3601.39	0.186317	0.000671	3	1555.2	ELEHNAEETYGENDENTDDKNNDGEEQEVR	ELEHNAEET[181]YGENDENTDDKNNDGEEQEVR	R	D	0.9999	0.999999	32	116	NX_O00461-1	NA	0	7	177130	177123	3.95205591594542e-05	3.25772313076501e-05
ELEHNAEETYGENDENTDDKNNDGEEQEVR_T181_1	mzspec:PXD008373:20150424_liver_TiO2_L093_P_2:scan:24746:ELEHNAEET[Phospho]YGENDENTDDKNNDGEEQEVR/3	mzspec:PXD008373:20150424_liver_TiO2_L093_P_2:scan:24746:ELEHNAEETY{Sulfo}GENDENTDDKNNDGEEQEVR/3		-0.0012425	O00461	GOLI4_HUMAN	PXD008373-CNHPP_HCC-Phospho-nonTumor_S-II	20150424_liver_TiO2_L093_P_2.24746.24746.3	controllerType=0 controllerNumber=1 scan=24746	3601.39	3601.39	1.50803	0.005431	3	1616.4	ELEHNAEETYGENDENTDDKNNDGEEQEVR	ELEHNAEET[181]YGENDENTDDKNNDGEEQEVR	R	D	0.9999	0.999999	28	116	NX_O00461-1	NA	0	7	184906	184899	3.78585065360007e-05	3.25772313076501e-05
ELEHNAEETYGENDENTDDKNNDGEEQEVR_T181_1	mzspec:PXD008373:20150424_liver_TiO2_L093_P_0:scan:26771:ELEHNAEET[Phospho]YGENDENTDDKNNDGEEQEVR/3	mzspec:PXD008373:20150424_liver_TiO2_L093_P_0:scan:26771:ELEHNAEETY{Sulfo}GENDENTDDKNNDGEEQEVR/3		-0.008251	O00461	GOLI4_HUMAN	PXD008373-CNHPP_HCC-Phospho-nonTumor_S-II	20150424_liver_TiO2_L093_P_0.26771.26771.3	controllerType=0 controllerNumber=1 scan=26771	3601.38	3601.39	-0.932419	-0.003358	3	1580.44	ELEHNAEETYGENDENTDDKNNDGEEQEVR	ELEHNAEET[181]YGENDENTDDKNNDGEEQEVR	R	D	0.9999	0.999999	21	116	NX_O00461-1	NA	0	7	185740	185733	3.76885098501613e-05	3.25772313076501e-05
ELEHNAEETYGENDENTDDKNNDGEEQEVR_T181_1	mzspec:PXD008373:20151029_L112_P_0:scan:22595:ELEHNAEET[Phospho]YGENDENTDDKNNDGEEQEVR/3	mzspec:PXD008373:20151029_L112_P_0:scan:22595:ELEHNAEETY{Sulfo}GENDENTDDKNNDGEEQEVR/3		-0.003171	O00461	GOLI4_HUMAN	PXD008373-CNHPP_HCC-Phospho-nonTumor_S-II	20151029_L112_P_0.22595.22595.3	controllerType=0 controllerNumber=1 scan=22595	3601.39	3601.39	-0.525631	-0.001893	3	1470.57	ELEHNAEETYGENDENTDDKNNDGEEQEVR	ELEHNAEET[181]YGENDENTDDKNNDGEEQEVR	R	D	0.9999	0.999999	31	116	NX_O00461-1	NA	0	7	201625	201618	3.47191223005882e-05	3.25772313076501e-05
ELEHNAEETYGENDENTDDKNNDGEEQEVR_T181_1	mzspec:PXD008373:0000_Fusion3_CNHPP_TiO2_L055_P_2_50per_F1_R1:scan:16651:ELEHNAEET[Phospho]YGENDENTDDKNNDGEEQEVR/3	mzspec:PXD008373:0000_Fusion3_CNHPP_TiO2_L055_P_2_50per_F1_R1:scan:16651:ELEHNAEETY{Sulfo}GENDENTDDKNNDGEEQEVR/3		-0.000228	O00461	GOLI4_HUMAN	PXD008373-CNHPP_HCC-Phospho-nonTumor_S-II	0000_Fusion3_CNHPP_TiO2_L055_P_2_50per_F1_R1.16651.16651.3	controllerType=0 controllerNumber=1 scan=16651	3601.39	3601.39	1.4064	0.005065	3	1548.92	ELEHNAEETYGENDENTDDKNNDGEEQEVR	ELEHNAEET[181]YGENDENTDDKNNDGEEQEVR	R	D	0.9998	0.999999	25	116	NX_O00461-1	NA	0	8	221311	221303	3.61495325413573e-05	3.60493515622888e-05
ELEHNAEETYGENDENTDDKNNDGEEQEVR_T181_1	mzspec:PXD008373:0000_Fusion3_CNHPP_TiO2_L049_P_0_50per_F3_R1:scan:22021:ELEHNAEETYGENDENT[Phospho]DDKNNDGEEQEVR/3	mzspec:PXD008373:0000_Fusion3_CNHPP_TiO2_L049_P_0_50per_F3_R1:scan:22021:ELEHNAEETY{Sulfo}GENDENTDDKNNDGEEQEVR/3		-0.00997	O00461	GOLI4_HUMAN	PXD008373-CNHPP_HCC-Phospho-nonTumor_S-II	0000_Fusion3_CNHPP_TiO2_L049_P_0_50per_F3_R1.22021.22021.3	controllerType=0 controllerNumber=1 scan=22021	3601.38	3601.39	-1.74572	-0.006287	3	1553.04	ELEHNAEETYGENDENTDDKNNDGEEQEVR	ELEHNAEETYGENDENT[181]DDKNNDGEEQEVR	R	D	0.9998	0.999999	30	116	NX_O00461-1	NA	0	10	225144	225134	4.44179910631002e-05	4.03882114888306e-05
ELEHNAEETYGENDENTDDKNNDGEEQEVR_T181_1	mzspec:PXD008373:Phospho_Fusion3_CNHPP_TiO2_L055_P_2_50per_F1_R1:scan:16651:ELEHNAEET[Phospho]YGENDENTDDKNNDGEEQEVR/3	mzspec:PXD008373:Phospho_Fusion3_CNHPP_TiO2_L055_P_2_50per_F1_R1:scan:16651:ELEHNAEETY{Sulfo}GENDENTDDKNNDGEEQEVR/3		-0.000229	O00461	GOLI4_HUMAN	PXD008373-CNHPP_HCC-Phospho-nonTumor_S-II	Phospho_Fusion3_CNHPP_TiO2_L055_P_2_50per_F1_R1.16651.16651.3	controllerType=0 controllerNumber=1 scan=16651	3601.39	3601.39	1.4064	0.005065	3	1548.92	ELEHNAEETYGENDENTDDKNNDGEEQEVR	ELEHNAEET[181]YGENDENTDDKNNDGEEQEVR	R	D	0.9998	0.999999	25	116	NX_O00461-1	NA	0	10	225734	225724	4.43018908046995e-05	4.03882114888306e-05
ELEHNAEETYGENDENTDDKNNDGEEQEVR_T181_1	mzspec:PXD008373:20150424_liver_TiO2_L093_P_0:scan:27457:ELEHNAEETYGENDENT[Phospho]DDKNNDGEEQEVR/3	mzspec:PXD008373:20150424_liver_TiO2_L093_P_0:scan:27457:ELEHNAEETY{Sulfo}GENDENTDDKNNDGEEQEVR/3		-0.002757	O00461	GOLI4_HUMAN	PXD008373-CNHPP_HCC-Phospho-nonTumor_S-II	20150424_liver_TiO2_L093_P_0.27457.27457.3	controllerType=0 controllerNumber=1 scan=27457	3601.39	3601.39	0.593104	0.002136	3	1615.14	ELEHNAEETYGENDENTDDKNNDGEEQEVR	ELEHNAEETYGENDENT[181]DDKNNDGEEQEVR	R	D	0.9998	0.999999	24	116	NX_O00461-1	NA	0	10	235949	235939	4.23838365001123e-05	4.03882114888306e-05
ELEHNAEETYGENDENTDDKNNDGEEQEVR_T181_1	mzspec:PXD008373:20151028_L111_P_5:scan:16975:ELEHNAEET[Phospho]YGENDENTDDKNNDGEEQEVR/3	mzspec:PXD008373:20151028_L111_P_5:scan:16975:ELEHNAEETY{Sulfo}GENDENTDDKNNDGEEQEVR/3		0.0011785	O00461	GOLI4_HUMAN	PXD008373-CNHPP_HCC-Phospho-nonTumor_S-II	20151028_L111_P_5.16975.16975.3	controllerType=0 controllerNumber=1 scan=16975	3601.39	3601.39	1.30477	0.004699	3	1448.06	ELEHNAEETYGENDENTDDKNNDGEEQEVR	ELEHNAEET[181]YGENDENTDDKNNDGEEQEVR	R	D	0.9997	0.999999	28	116	NX_O00461-1	NA	0	11	252034	252023	4.36468100133718e-05	4.30287549434172e-05
ELEHNAEETYGENDENTDDKNNDGEEQEVR_T181_1	mzspec:PXD008373:20150502_liver_TiO2_L032_P_0:scan:27913:ELEHNAEETYGENDENT[Phospho]DDKNNDGEEQEVR/3	mzspec:PXD008373:20150502_liver_TiO2_L032_P_0:scan:27913:ELEHNAEETY{Sulfo}GENDENTDDKNNDGEEQEVR/3		-0.0199575	O00461	GOLI4_HUMAN	PXD008373-CNHPP_HCC-Phospho-nonTumor_S-II	20150502_liver_TiO2_L032_P_0.27913.27913.3	controllerType=0 controllerNumber=1 scan=27913	3601.37	3601.39	-6.01661	-0.021668	3	1731.16	ELEHNAEETYGENDENTDDKNNDGEEQEVR	ELEHNAEETYGENDENT[181]DDKNNDGEEQEVR	R	D	0.999	0.998843	33	116	NX_O00461-1	NA	0	24	327258	327234	7.3342012138103e-05	6.9956160805895e-05
ELEHNAEETYGENDENTDDKNNDGEEQEVR_T181_1	mzspec:PXD008373:L097_Human_Liver_Cancer_P_TiO2_50per_F3_R1:scan:27876:ELEHNAEET[Phospho]YGENDENTDDKNNDGEEQEVR/3	mzspec:PXD008373:L097_Human_Liver_Cancer_P_TiO2_50per_F3_R1:scan:27876:ELEHNAEETY{Sulfo}GENDENTDDKNNDGEEQEVR/3		-0.016247	O00461	GOLI4_HUMAN	PXD008373-CNHPP_HCC-Phospho-nonTumor_S-II	L097_Human_Liver_Cancer_P_TiO2_50per_F3_R1.27876.27876.3	controllerType=0 controllerNumber=1 scan=27876	3601.37	3601.39	-4.28809	-0.015443	3	1916.53	ELEHNAEETYGENDENTDDKNNDGEEQEVR	ELEHNAEET[181]YGENDENTDDKNNDGEEQEVR	R	D	0.9988	0.999998	30	116	NX_O00461-1	NA	0	24	337797	337773	7.10536366139389e-05	6.9956160805895e-05
ELEHNAEETYGENDENTDDKNNDGEEQEVR_T181_1	mzspec:PXD008373:0000_Fusion3_CNHPP_TiO2_L043_P_2_50per_F1_R1:scan:20030:ELEHNAEET[Phospho]YGENDENTDDKNNDGEEQEVR/3	mzspec:PXD008373:0000_Fusion3_CNHPP_TiO2_L043_P_2_50per_F1_R1:scan:20030:ELEHNAEETY{Sulfo}GENDENTDDKNNDGEEQEVR/3		8.9999999493013e-06	O00461	GOLI4_HUMAN	PXD008373-CNHPP_HCC-Phospho-nonTumor_S-II	0000_Fusion3_CNHPP_TiO2_L043_P_2_50per_F1_R1.20030.20030.3	controllerType=0 controllerNumber=1 scan=20030	3601.39	3601.39	1.71156	0.006164	3	1491.48	ELEHNAEETYGENDENTDDKNNDGEEQEVR	ELEHNAEET[181]YGENDENTDDKNNDGEEQEVR	R	D	0.996	0.999993	29	116	NX_O00461-1	NA	0	81	413038	412957	0.000196146	0.000196099
ELEHNAEETYGENDENTDDKNNDGEEQEVR_T181_1	mzspec:PXD008373:0000_Fusion3_CNHPP_TiO2_L043_P_0_50per_F3_R1:scan:20634:ELEHNAEET[Phospho]YGENDENTDDKNNDGEEQEVR/3	mzspec:PXD008373:0000_Fusion3_CNHPP_TiO2_L043_P_0_50per_F3_R1:scan:20634:ELEHNAEETY{Sulfo}GENDENTDDKNNDGEEQEVR/3		-0.0080455	O00461	GOLI4_HUMAN	PXD008373-CNHPP_HCC-Phospho-nonTumor_S-II	0000_Fusion3_CNHPP_TiO2_L043_P_0_50per_F3_R1.20634.20634.3	controllerType=0 controllerNumber=1 scan=20634	3601.39	3601.39	0.287945	0.001037	3	1414.15	ELEHNAEETYGENDENTDDKNNDGEEQEVR	ELEHNAEET[181]YGENDENTDDKNNDGEEQEVR	R	D	0.9945	0.99999	26	116	NX_O00461-1	NA	0	104	434688	434584	0.000239309	0.000239177
ELEHNAEETYGENDENTDDKNNDGEEQEVR_T181_1	mzspec:PXD008373:20151029_L112_P_2:scan:19559:ELEHNAEETYGENDENT[Phospho]DDKNNDGEEQEVR/4	mzspec:PXD008373:20151029_L112_P_2:scan:19559:ELEHNAEETY{Sulfo}GENDENTDDKNNDGEEQEVR/4		-0.004662	O00461	GOLI4_HUMAN	PXD008373-CNHPP_HCC-Phospho-nonTumor_S-II	20151029_L112_P_2.19559.19559.4	controllerType=0 controllerNumber=1 scan=19559	3601.38	3601.39	-1.02072	-0.003676	4	1471.4	ELEHNAEETYGENDENTDDKNNDGEEQEVR	ELEHNAEETYGENDENT[181]DDKNNDGEEQEVR	R	D	0.9887	0.992418	33	174	NX_O00461-1	NA	0	242	485382	485140	0.000498825	0.000498575
ELEHNAEETYGENDENTDDKNNDGEEQEVR_T181_1	mzspec:PXD008373:20150602_liver_TiO2_L034_P_0:scan:25170:ELEHNAEET[Phospho]YGENDENTDDKNNDGEEQEVR/3	mzspec:PXD008373:20150602_liver_TiO2_L034_P_0:scan:25170:ELEHNAEETY{Sulfo}GENDENTDDKNNDGEEQEVR/3		-0.022095	O00461	GOLI4_HUMAN	PXD008373-CNHPP_HCC-Phospho-nonTumor_S-II	20150602_liver_TiO2_L034_P_0.25170.25170.3	controllerType=0 controllerNumber=1 scan=25170	3601.37	3601.39	-6.22014	-0.022401	3	1603.23	ELEHNAEETYGENDENTDDKNNDGEEQEVR	ELEHNAEET[181]YGENDENTDDKNNDGEEQEVR	R	D	0.9844	0.999971	27	116	NX_O00461-1	NA	0	338	510507	510169	0.000662526	0.000662282
ELEHNAEETYGENDENTDDKNNDGEEQEVR_T181_1	mzspec:PXD008373:0000_Fusion3_CNHPP_TiO2_L043_P_0_50per_F3_R1:scan:20924:ELEHNAEETYGENDENT[Phospho]DDKNNDGEEQEVR/4	mzspec:PXD008373:0000_Fusion3_CNHPP_TiO2_L043_P_0_50per_F3_R1:scan:20924:ELEHNAEETY{Sulfo}GENDENTDDKNNDGEEQEVR/4		-0.0132465	O00461	GOLI4_HUMAN	PXD008373-CNHPP_HCC-Phospho-nonTumor_S-II	0000_Fusion3_CNHPP_TiO2_L043_P_0_50per_F3_R1.20924.20924.4	controllerType=0 controllerNumber=1 scan=20924	3601.38	3601.39	-1.15622	-0.004164	4	1430.25	ELEHNAEETYGENDENTDDKNNDGEEQEVR	ELEHNAEETYGENDENT[181]DDKNNDGEEQEVR	R	D	0.9803	0.986766	38	174	NX_O00461-1	NA	0	442	529823	529381	0.000834937	0.000834605
ELEHNAEETYGENDENTDDKNNDGEEQEVR_T181_1	mzspec:PXD008373:20151028_L111_P_0:scan:22033:ELEHNAEETYGENDENT[Phospho]DDKNNDGEEQEVR/3	mzspec:PXD008373:20151028_L111_P_0:scan:22033:ELEHNAEETY{Sulfo}GENDENTDDKNNDGEEQEVR/3		-0.01849	O00461	GOLI4_HUMAN	PXD008373-CNHPP_HCC-Phospho-nonTumor_S-II	20151028_L111_P_0.22033.22033.3	controllerType=0 controllerNumber=1 scan=22033	3601.37	3601.39	-4.59297	-0.016541	3	1416.73	ELEHNAEETYGENDENTDDKNNDGEEQEVR	ELEHNAEETYGENDENT[181]DDKNNDGEEQEVR	R	D	0.9782	0.99996	29	116	NX_O00461-1	NA	0	477	537750	537273	0.000887817	0.000887742
ELEHNAEETYGENDENTDDKNNDGEEQEVR_T181_1	mzspec:PXD008373:20150415_liver_TiO2_L024_P_0:scan:26100:ELEHNAEET[Phospho]YGENDENTDDKNNDGEEQEVR/3	mzspec:PXD008373:20150415_liver_TiO2_L024_P_0:scan:26100:ELEHNAEETY{Sulfo}GENDENTDDKNNDGEEQEVR/3		-0.001055	O00461	GOLI4_HUMAN	PXD008373-CNHPP_HCC-Phospho-nonTumor_S-II	20150415_liver_TiO2_L024_P_0.26100.26100.3	controllerType=0 controllerNumber=1 scan=26100	3601.39	3601.39	-0.118843	-0.000428	3	1553.71	ELEHNAEETYGENDENTDDKNNDGEEQEVR	ELEHNAEET[181]YGENDENTDDKNNDGEEQEVR	R	D	0.9574	0.972472	23	116	NX_O00461-1	NA	0	979	598022	597043	0.00163975	0.00163897
ELEHNAEETYGENDENTDDKNNDGEEQEVR_T181_1	mzspec:PXD008373:Phospho_liver_TiO2_50per_L061_P_2:scan:25530:ELEHNAEET[Phospho]YGENDENTDDKNNDGEEQEVR/3	mzspec:PXD008373:Phospho_liver_TiO2_50per_L061_P_2:scan:25530:ELEHNAEETY{Sulfo}GENDENTDDKNNDGEEQEVR/3		-0.007149	O00461	GOLI4_HUMAN	PXD008373-CNHPP_HCC-Phospho-nonTumor_S-II	Phospho_liver_TiO2_50per_L061_P_2.25530.25530.3	controllerType=0 controllerNumber=1 scan=25530	3601.38	3601.39	-0.728886	-0.002625	3	1670.79	ELEHNAEETYGENDENTDDKNNDGEEQEVR	ELEHNAEET[181]YGENDENTDDKNNDGEEQEVR	R	D	0.9438	0.999892	24	116	NX_O00461-1	NA	0	1335	625825	624490	0.00213774	0.00213746
ELEHNAEETYGENDENTDDKNNDGEEQEVR_T181_1	mzspec:PXD008373:20150301_liver_TiO2_50per_L061_P_2:scan:25530:ELEHNAEET[Phospho]YGENDENTDDKNNDGEEQEVR/3	mzspec:PXD008373:20150301_liver_TiO2_50per_L061_P_2:scan:25530:ELEHNAEETY{Sulfo}GENDENTDDKNNDGEEQEVR/3		-0.0071485	O00461	GOLI4_HUMAN	PXD008373-CNHPP_HCC-Phospho-nonTumor_S-II	20150301_liver_TiO2_50per_L061_P_2.25530.25530.3	controllerType=0 controllerNumber=1 scan=25530	3601.38	3601.39	-0.728886	-0.002625	3	1670.79	ELEHNAEETYGENDENTDDKNNDGEEQEVR	ELEHNAEET[181]YGENDENTDDKNNDGEEQEVR	R	D	0.9438	0.999892	24	116	NX_O00461-1	NA	0	1335	625850	624515	0.00213766	0.00213746
ELEHNAEETYGENDENTDDKNNDGEEQEVR_T181_1	mzspec:PXD008373:20150502_liver_TiO2_L032_P_5:scan:21156:ELEHNAEET[Phospho]YGENDENTDDKNNDGEEQEVR/3	mzspec:PXD008373:20150502_liver_TiO2_L032_P_5:scan:21156:ELEHNAEETY{Sulfo}GENDENTDDKNNDGEEQEVR/3		0.0027235	O00461	GOLI4_HUMAN	PXD008373-CNHPP_HCC-Phospho-nonTumor_S-II	20150502_liver_TiO2_L032_P_5.21156.21156.3	controllerType=0 controllerNumber=1 scan=21156	3601.39	3601.39	0.593104	0.002136	3	1668.69	ELEHNAEETYGENDENTDDKNNDGEEQEVR	ELEHNAEET[181]YGENDENTDDKNNDGEEQEVR	R	D	0.9331	0.999871	21	116	NX_O00461-1	NA	0	1639	644234	642595	0.0025506	0.00255046
ELEHNAEETYGENDENTDDKNNDGEEQEVR_T181_1	mzspec:PXD008373:20150301_liver_TiO2_50per_L061_P_0:scan:25795:ELEHNAEET[Phospho]YGENDENTDDKNNDGEEQEVR/3	mzspec:PXD008373:20150301_liver_TiO2_50per_L061_P_0:scan:25795:ELEHNAEETY{Sulfo}GENDENTDDKNNDGEEQEVR/3		-0.019476	O00461	GOLI4_HUMAN	PXD008373-CNHPP_HCC-Phospho-nonTumor_S-II	20150301_liver_TiO2_50per_L061_P_0.25795.25795.3	controllerType=0 controllerNumber=1 scan=25795	3601.37	3601.39	-4.28809	-0.015443	3	1646.61	ELEHNAEETYGENDENTDDKNNDGEEQEVR	ELEHNAEET[181]YGENDENTDDKNNDGEEQEVR	R	D	0.9009	0.935333	24	116	NX_O00461-1	NA	0	2662	689105	686443	0.00387796	0.00387795
ELEHNAEETYGENDENTDDKNNDGEEQEVR_T181_1	mzspec:PXD008373:Phospho_liver_TiO2_50per_L061_P_0:scan:25795:ELEHNAEET[Phospho]YGENDENTDDKNNDGEEQEVR/3	mzspec:PXD008373:Phospho_liver_TiO2_50per_L061_P_0:scan:25795:ELEHNAEETY{Sulfo}GENDENTDDKNNDGEEQEVR/3		-0.019476	O00461	GOLI4_HUMAN	PXD008373-CNHPP_HCC-Phospho-nonTumor_S-II	Phospho_liver_TiO2_50per_L061_P_0.25795.25795.3	controllerType=0 controllerNumber=1 scan=25795	3601.37	3601.39	-4.28809	-0.015443	3	1646.61	ELEHNAEETYGENDENTDDKNNDGEEQEVR	ELEHNAEET[181]YGENDENTDDKNNDGEEQEVR	R	D	0.9009	0.935333	24	116	NX_O00461-1	NA	0	2663	689119	686456	0.00387935	0.00387922
ELEHNAEETYGENDENTDDKNNDGEEQEVR_T181_1	mzspec:PXD008373:0000_Fusion3_CNHPP_TiO2_L049_P_0_50per_F3_R1:scan:22133:ELEHNAEET[Phospho]YGENDENTDDKNNDGEEQEVR/4	mzspec:PXD008373:0000_Fusion3_CNHPP_TiO2_L049_P_0_50per_F3_R1:scan:22133:ELEHNAEETY{Sulfo}GENDENTDDKNNDGEEQEVR/4		0.001186	O00461	GOLI4_HUMAN	PXD008373-CNHPP_HCC-Phospho-nonTumor_S-II	0000_Fusion3_CNHPP_TiO2_L049_P_0_50per_F3_R1.22133.22133.4	controllerType=0 controllerNumber=1 scan=22133	3601.39	3601.39	1.35198	0.004869	4	1559.55	ELEHNAEETYGENDENTDDKNNDGEEQEVR	ELEHNAEET[181]YGENDENTDDKNNDGEEQEVR	R	D	0.8641	0.907036	38	174	NX_O00461-1	NA	0	3963	728938	724975	0.0054664	0.00546634
ELEHNAEETYGENDENTDDKNNDGEEQEVR_T181_1	mzspec:PXD008373:20150604_liver_TiO2_L038_T_2:scan:21164:ELEHNAEET[Phospho]YGENDENTDDKNNDGEEQEVR/3	mzspec:PXD008373:20150604_liver_TiO2_L038_T_2:scan:21164:ELEHNAEETY{Sulfo}GENDENTDDKNNDGEEQEVR/3		-0.011573	O00461	GOLI4_HUMAN	PXD008373-CNHPP_HCC-Phospho-Tumor_S-I	20150604_liver_TiO2_L038_T_2.21164.21164.3	controllerType=0 controllerNumber=1 scan=21164	3601.38	3601.39	-3.16934	-0.011414	3	1637.36	ELEHNAEETYGENDENTDDKNNDGEEQEVR	ELEHNAEET[181]YGENDENTDDKNNDGEEQEVR	R	D	1	0.999999	28	116	NX_O00461-1	NA	0	0	42918	42918	0	0
ELEHNAEETYGENDENTDDKNNDGEEQEVR_T181_1	mzspec:PXD008373:20150306_liver_TiO2_50per_L066_T_0:scan:24368:ELEHNAEET[Phospho]YGENDENTDDKNNDGEEQEVR/3	mzspec:PXD008373:20150306_liver_TiO2_50per_L066_T_0:scan:24368:ELEHNAEETY{Sulfo}GENDENTDDKNNDGEEQEVR/3		-0.008039	O00461	GOLI4_HUMAN	PXD008373-CNHPP_HCC-Phospho-Tumor_S-I	20150306_liver_TiO2_50per_L066_T_0.24368.24368.3	controllerType=0 controllerNumber=1 scan=24368	3601.39	3601.39	-0.627259	-0.002259	3	1602.54	ELEHNAEETYGENDENTDDKNNDGEEQEVR	ELEHNAEET[181]YGENDENTDDKNNDGEEQEVR	R	D	1	0.999999	26	116	NX_O00461-1	NA	0	0	43185	43185	0	0
ELEHNAEETYGENDENTDDKNNDGEEQEVR_T181_1	mzspec:PXD008373:20150424_liver_TiO2_L026_T_2:scan:24560:ELEHNAEETYGENDENT[Phospho]DDKNNDGEEQEVR/3	mzspec:PXD008373:20150424_liver_TiO2_L026_T_2:scan:24560:ELEHNAEETY{Sulfo}GENDENTDDKNNDGEEQEVR/3		-0.003398	O00461	GOLI4_HUMAN	PXD008373-CNHPP_HCC-Phospho-Tumor_S-I	20150424_liver_TiO2_L026_T_2.24560.24560.3	controllerType=0 controllerNumber=1 scan=24560	3601.39	3601.39	0.999614	0.0036	3	1694.82	ELEHNAEETYGENDENTDDKNNDGEEQEVR	ELEHNAEETYGENDENT[181]DDKNNDGEEQEVR	R	D	1	0.999999	28	116	NX_O00461-1	NA	0	0	113919	113919	0	0
ELEHNAEETYGENDENTDDKNNDGEEQEVR_T181_1	mzspec:PXD008373:L012_liver_TiO2_L012_T_0:scan:28455:ELEHNAEET[Phospho]YGENDENTDDKNNDGEEQEVR/3	mzspec:PXD008373:L012_liver_TiO2_L012_T_0:scan:28455:ELEHNAEETY{Sulfo}GENDENTDDKNNDGEEQEVR/3		-0.003222	O00461	GOLI4_HUMAN	PXD008373-CNHPP_HCC-Phospho-Tumor_S-I	L012_liver_TiO2_L012_T_0.28455.28455.3	controllerType=0 controllerNumber=1 scan=28455	3601.39	3601.39	0.287945	0.001037	3	1527.83	ELEHNAEETYGENDENTDDKNNDGEEQEVR	ELEHNAEET[181]YGENDENTDDKNNDGEEQEVR	R	D	1	0.999999	32	116	NX_O00461-1	NA	0	0	120767	120767	0	0
ELEHNAEETYGENDENTDDKNNDGEEQEVR_T181_1	mzspec:PXD008373:20150424_liver_TiO2_L026_T_0:scan:27910:ELEHNAEETYGENDENT[Phospho]DDKNNDGEEQEVR/3	mzspec:PXD008373:20150424_liver_TiO2_L026_T_0:scan:27910:ELEHNAEETY{Sulfo}GENDENTDDKNNDGEEQEVR/3		-0.003319	O00461	GOLI4_HUMAN	PXD008373-CNHPP_HCC-Phospho-Tumor_S-I	20150424_liver_TiO2_L026_T_0.27910.27910.3	controllerType=0 controllerNumber=1 scan=27910	3601.39	3601.39	0.796359	0.002868	3	1633.25	ELEHNAEETYGENDENTDDKNNDGEEQEVR	ELEHNAEETYGENDENT[181]DDKNNDGEEQEVR	R	D	1	0.999999	33	116	NX_O00461-1	NA	0	0	121165	121165	0	0
ELEHNAEETYGENDENTDDKNNDGEEQEVR_T181_1	mzspec:PXD008373:0000_Fusion3_CNHPP_TiO2_L051_T_0_50per_F3_R1:scan:20390:ELEHNAEET[Phospho]YGENDENTDDKNNDGEEQEVR/3	mzspec:PXD008373:0000_Fusion3_CNHPP_TiO2_L051_T_0_50per_F3_R1:scan:20390:ELEHNAEETY{Sulfo}GENDENTDDKNNDGEEQEVR/3		-0.004391	O00461	GOLI4_HUMAN	PXD008373-CNHPP_HCC-Phospho-Tumor_S-I	0000_Fusion3_CNHPP_TiO2_L051_T_0_50per_F3_R1.20390.20390.3	controllerType=0 controllerNumber=1 scan=20390	3601.39	3601.39	0.491199	0.001769	3	1435.11	ELEHNAEETYGENDENTDDKNNDGEEQEVR	ELEHNAEET[181]YGENDENTDDKNNDGEEQEVR	R	D	1	0.999999	32	116	NX_O00461-1	NA	0	0	155513	155513	0	0
ELEHNAEETYGENDENTDDKNNDGEEQEVR_T181_1	mzspec:PXD008373:4494_Fusion3_CNHPP_TiO2_L077_T_0_F1_R1:scan:17967:ELEHNAEET[Phospho]YGENDENTDDKNNDGEEQEVR/3	mzspec:PXD008373:4494_Fusion3_CNHPP_TiO2_L077_T_0_F1_R1:scan:17967:ELEHNAEETY{Sulfo}GENDENTDDKNNDGEEQEVR/3		0.0005105	O00461	GOLI4_HUMAN	PXD008373-CNHPP_HCC-Phospho-Tumor_S-I	4494_Fusion3_CNHPP_TiO2_L077_T_0_F1_R1.17967.17967.3	controllerType=0 controllerNumber=1 scan=17967	3601.4	3601.39	3.94874	0.014221	3	1464.84	ELEHNAEETYGENDENTDDKNNDGEEQEVR	ELEHNAEET[181]YGENDENTDDKNNDGEEQEVR	R	D	0.9999	0.999999	23	116	NX_O00461-1	NA	0	0	171323	171323	0	0
ELEHNAEETYGENDENTDDKNNDGEEQEVR_T181_1	mzspec:PXD008373:20150619_liver_TiO2_L087_T_0:scan:21207:ELEHNAEET[Phospho]YGENDENTDDKNNDGEEQEVR/3	mzspec:PXD008373:20150619_liver_TiO2_L087_T_0:scan:21207:ELEHNAEETY{Sulfo}GENDENTDDKNNDGEEQEVR/3		-0.006474	O00461	GOLI4_HUMAN	PXD008373-CNHPP_HCC-Phospho-Tumor_S-I	20150619_liver_TiO2_L087_T_0.21207.21207.3	controllerType=0 controllerNumber=1 scan=21207	3601.39	3601.39	-0.424003	-0.001527	3	1644.11	ELEHNAEETYGENDENTDDKNNDGEEQEVR	ELEHNAEET[181]YGENDENTDDKNNDGEEQEVR	R	D	0.9999	0.999999	31	116	NX_O00461-1	NA	0	1	203052	203051	4.92487109149918e-06	4.03847862433264e-06
ELEHNAEETYGENDENTDDKNNDGEEQEVR_T181_1	mzspec:PXD008373:20150529_liver_TiO2_L040_T_0:scan:24680:ELEHNAEET[Phospho]YGENDENTDDKNNDGEEQEVR/3	mzspec:PXD008373:20150529_liver_TiO2_L040_T_0:scan:24680:ELEHNAEETY{Sulfo}GENDENTDDKNNDGEEQEVR/3		-0.016728	O00461	GOLI4_HUMAN	PXD008373-CNHPP_HCC-Phospho-Tumor_S-I	20150529_liver_TiO2_L040_T_0.24680.24680.3	controllerType=0 controllerNumber=1 scan=24680	3601.37	3601.39	-4.49134	-0.016175	3	1541.01	ELEHNAEETYGENDENTDDKNNDGEEQEVR	ELEHNAEET[181]YGENDENTDDKNNDGEEQEVR	R	D	0.9998	0.999999	35	116	NX_O00461-1	NA	0	1	241036	241035	4.14877507415935e-06	4.03847862433264e-06
ELEHNAEETYGENDENTDDKNNDGEEQEVR_T181_1	mzspec:PXD008373:Phospho_liver_TiO2_50per_L057_T_2:scan:27653:ELEHNAEET[Phospho]YGENDENTDDKNNDGEEQEVR/3	mzspec:PXD008373:Phospho_liver_TiO2_50per_L057_T_2:scan:27653:ELEHNAEETY{Sulfo}GENDENTDDKNNDGEEQEVR/3		0.003516	O00461	GOLI4_HUMAN	PXD008373-CNHPP_HCC-Phospho-Tumor_S-I	Phospho_liver_TiO2_50per_L057_T_2.27653.27653.3	controllerType=0 controllerNumber=1 scan=27653	3602.38	3602.37	1.20087	0.004326	3	1622.95	ELEHNAEETYGENDENTDDKNNDGEEQEVR	ELEHNAEET[181]YGENDENTDDKNNDGEEQEVR	R	D	0.9995	0.999619	23	116	NX_O00461-1	NA	0	17	304470	304453	5.58378468926238e-05	5.18257921724762e-05
ELEHNAEETYGENDENTDDKNNDGEEQEVR_T181_1	mzspec:PXD008373:20150208_liver_TiO2_50per_L057_T_2:scan:27653:ELEHNAEET[Phospho]YGENDENTDDKNNDGEEQEVR/3	mzspec:PXD008373:20150208_liver_TiO2_50per_L057_T_2:scan:27653:ELEHNAEETY{Sulfo}GENDENTDDKNNDGEEQEVR/3		0.003516	O00461	GOLI4_HUMAN	PXD008373-CNHPP_HCC-Phospho-Tumor_S-I	20150208_liver_TiO2_50per_L057_T_2.27653.27653.3	controllerType=0 controllerNumber=1 scan=27653	3602.38	3602.37	1.20087	0.004326	3	1622.95	ELEHNAEETYGENDENTDDKNNDGEEQEVR	ELEHNAEET[181]YGENDENTDDKNNDGEEQEVR	R	D	0.9995	0.999619	23	116	NX_O00461-1	NA	0	17	311203	311186	5.46297069919598e-05	5.18257921724762e-05
ELEHNAEETYGENDENTDDKNNDGEEQEVR_T181_1	mzspec:PXD008373:Phospho_Fusion3_CNHPP_TiO2_L054_T_0_50per_F3_R1:scan:19055:ELEHNAEETYGENDENT[Phospho]DDKNNDGEEQEVR/3	mzspec:PXD008373:Phospho_Fusion3_CNHPP_TiO2_L054_T_0_50per_F3_R1:scan:19055:ELEHNAEETY{Sulfo}GENDENTDDKNNDGEEQEVR/3		-0.005375	O00461	GOLI4_HUMAN	PXD008373-CNHPP_HCC-Phospho-Tumor_S-I	Phospho_Fusion3_CNHPP_TiO2_L054_T_0_50per_F3_R1.19055.19055.3	controllerType=0 controllerNumber=1 scan=19055	3601.39	3601.39	0.0844119	0.000304	3	1443.03	ELEHNAEETYGENDENTDDKNNDGEEQEVR	ELEHNAEETYGENDENT[181]DDKNNDGEEQEVR	R	D	0.9992	0.999998	30	116	NX_O00461-1	NA	0	22	341138	341116	6.44941896598225e-05	6.43705873230906e-05
ELEHNAEETYGENDENTDDKNNDGEEQEVR_T181_1	mzspec:PXD008373:0000_Fusion3_CNHPP_TiO2_L054_T_0_50per_F3_R1:scan:19055:ELEHNAEETYGENDENT[Phospho]DDKNNDGEEQEVR/3	mzspec:PXD008373:0000_Fusion3_CNHPP_TiO2_L054_T_0_50per_F3_R1:scan:19055:ELEHNAEETY{Sulfo}GENDENTDDKNNDGEEQEVR/3		-0.005375	O00461	GOLI4_HUMAN	PXD008373-CNHPP_HCC-Phospho-Tumor_S-I	0000_Fusion3_CNHPP_TiO2_L054_T_0_50per_F3_R1.19055.19055.3	controllerType=0 controllerNumber=1 scan=19055	3601.39	3601.39	0.0844119	0.000304	3	1443.03	ELEHNAEETYGENDENTDDKNNDGEEQEVR	ELEHNAEETYGENDENT[181]DDKNNDGEEQEVR	R	D	0.9992	0.999998	30	116	NX_O00461-1	NA	0	24	345811	345787	6.9406889212145e-05	6.83069829659461e-05
ELEHNAEETYGENDENTDDKNNDGEEQEVR_T181_1	mzspec:PXD008373:4492_Fusion3_CNHPP_TiO2_L107_T_0_F1_R1:scan:18935:ELEHNAEET[Phospho]YGENDENTDDKNNDGEEQEVR/3	mzspec:PXD008373:4492_Fusion3_CNHPP_TiO2_L107_T_0_F1_R1:scan:18935:ELEHNAEETY{Sulfo}GENDENTDDKNNDGEEQEVR/3		-0.002896	O00461	GOLI4_HUMAN	PXD008373-CNHPP_HCC-Phospho-Tumor_S-I	4492_Fusion3_CNHPP_TiO2_L107_T_0_F1_R1.18935.18935.3	controllerType=0 controllerNumber=1 scan=18935	3601.4	3601.39	2.72839	0.009826	3	1444.09	ELEHNAEETYGENDENTDDKNNDGEEQEVR	ELEHNAEET[181]YGENDENTDDKNNDGEEQEVR	R	D	0.9988	0.999092	28	116	NX_O00461-1	NA	0	30	371741	371711	8.07078617528133e-05	8.05529152100015e-05
ELEHNAEETYGENDENTDDKNNDGEEQEVR_T181_1	mzspec:PXD008373:20150619_liver_TiO2_L087_T_0:scan:21547:ELEHNAEET[Phospho]YGENDENTDDKNNDGEEQEVR/3	mzspec:PXD008373:20150619_liver_TiO2_L087_T_0:scan:21547:ELEHNAEETY{Sulfo}GENDENTDDKNNDGEEQEVR/3		-0.008671	O00461	GOLI4_HUMAN	PXD008373-CNHPP_HCC-Phospho-Tumor_S-I	20150619_liver_TiO2_L087_T_0.21547.21547.3	controllerType=0 controllerNumber=1 scan=21547	3601.38	3601.39	-1.03405	-0.003724	3	1664.01	ELEHNAEETYGENDENTDDKNNDGEEQEVR	ELEHNAEET[181]YGENDENTDDKNNDGEEQEVR	R	D	0.9987	0.999997	33	116	NX_O00461-1	NA	0	34	377066	377032	9.01780220246557e-05	8.98026454802857e-05
ELEHNAEETYGENDENTDDKNNDGEEQEVR_T181_1	mzspec:PXD008373:20150529_liver_TiO2_L040_T_2:scan:19229:ELEHNAEET[Phospho]YGENDENTDDKNNDGEEQEVR/3	mzspec:PXD008373:20150529_liver_TiO2_L040_T_2:scan:19229:ELEHNAEETY{Sulfo}GENDENTDDKNNDGEEQEVR/3		-0.025504	O00461	GOLI4_HUMAN	PXD008373-CNHPP_HCC-Phospho-Tumor_S-I	20150529_liver_TiO2_L040_T_2.19229.19229.3	controllerType=0 controllerNumber=1 scan=19229	3601.36	3601.39	-6.93182	-0.024964	3	1567.12	ELEHNAEETYGENDENTDDKNNDGEEQEVR	ELEHNAEET[181]YGENDENTDDKNNDGEEQEVR	R	D	0.9973	0.999993	32	116	NX_O00461-1	NA	0	68	431212	431144	0.00015772	0.000157644
ELEHNAEETYGENDENTDDKNNDGEEQEVR_T181_1	mzspec:PXD008373:20150619_liver_TiO2_L085_T_5:scan:16387:ELEHNAEET[Phospho]YGENDENTDDKNNDGEEQEVR/3	mzspec:PXD008373:20150619_liver_TiO2_L085_T_5:scan:16387:ELEHNAEETY{Sulfo}GENDENTDDKNNDGEEQEVR/3		-0.004368	O00461	GOLI4_HUMAN	PXD008373-CNHPP_HCC-Phospho-Tumor_S-I	20150619_liver_TiO2_L085_T_5.16387.16387.3	controllerType=0 controllerNumber=1 scan=16387	3601.39	3601.39	0.287945	0.001037	3	1693.18	ELEHNAEETYGENDENTDDKNNDGEEQEVR	ELEHNAEET[181]YGENDENTDDKNNDGEEQEVR	R	D	0.997	0.997731	20	116	NX_O00461-1	NA	0	76	438494	438418	0.000173351	0.00017327
ELEHNAEETYGENDENTDDKNNDGEEQEVR_T181_1	mzspec:PXD008373:4492_Fusion3_CNHPP_TiO2_L107_T_2_F1_R1:scan:17944:ELEHNAEETYGENDENT[Phospho]DDKNNDGEEQEVR/3	mzspec:PXD008373:4492_Fusion3_CNHPP_TiO2_L107_T_2_F1_R1:scan:17944:ELEHNAEETY{Sulfo}GENDENTDDKNNDGEEQEVR/3		0.003077	O00461	GOLI4_HUMAN	PXD008373-CNHPP_HCC-Phospho-Tumor_S-I	4492_Fusion3_CNHPP_TiO2_L107_T_2_F1_R1.17944.17944.3	controllerType=0 controllerNumber=1 scan=17944	3601.4	3601.39	4.6604	0.016784	3	1448.85	ELEHNAEETYGENDENTDDKNNDGEEQEVR	ELEHNAEETYGENDENT[181]DDKNNDGEEQEVR	R	D	0.9922	0.994019	29	116	NX_O00461-1	NA	0	191	515468	515277	0.000370674	0.000369986
ELEHNAEETYGENDENTDDKNNDGEEQEVR_T181_1	mzspec:PXD008373:Phospho_liver_TiO2_50per_L058_T_0:scan:26329:ELEHNAEET[Phospho]YGENDENTDDKNNDGEEQEVR/3	mzspec:PXD008373:Phospho_liver_TiO2_50per_L058_T_0:scan:26329:ELEHNAEETY{Sulfo}GENDENTDDKNNDGEEQEVR/3		-0.014885	O00461	GOLI4_HUMAN	PXD008373-CNHPP_HCC-Phospho-Tumor_S-I	Phospho_liver_TiO2_50per_L058_T_0.26329.26329.3	controllerType=0 controllerNumber=1 scan=26329	3601.37	3601.39	-3.8813	-0.013978	3	1632.34	ELEHNAEETYGENDENTDDKNNDGEEQEVR	ELEHNAEET[181]YGENDENTDDKNNDGEEQEVR	R	D	0.9911	0.999978	28	116	NX_O00461-1	NA	0	213	526335	526122	0.000404849	0.000404611
ELEHNAEETYGENDENTDDKNNDGEEQEVR_T181_1	mzspec:PXD008373:20150204_liver_TiO2_50per_L058_T_0:scan:26329:ELEHNAEET[Phospho]YGENDENTDDKNNDGEEQEVR/3	mzspec:PXD008373:20150204_liver_TiO2_50per_L058_T_0:scan:26329:ELEHNAEETY{Sulfo}GENDENTDDKNNDGEEQEVR/3		-0.014885	O00461	GOLI4_HUMAN	PXD008373-CNHPP_HCC-Phospho-Tumor_S-I	20150204_liver_TiO2_50per_L058_T_0.26329.26329.3	controllerType=0 controllerNumber=1 scan=26329	3601.37	3601.39	-3.8813	-0.013978	3	1632.34	ELEHNAEETYGENDENTDDKNNDGEEQEVR	ELEHNAEET[181]YGENDENTDDKNNDGEEQEVR	R	D	0.9911	0.999978	28	116	NX_O00461-1	NA	0	213	526432	526219	0.000404774	0.000404611
ELEHNAEETYGENDENTDDKNNDGEEQEVR_T181_1	mzspec:PXD008373:20150305_liver_TiO2_50per_L064_T_5:scan:23322:ELEHNAEETYGENDENT[Phospho]DDKNNDGEEQEVR/3	mzspec:PXD008373:20150305_liver_TiO2_50per_L064_T_5:scan:23322:ELEHNAEETY{Sulfo}GENDENTDDKNNDGEEQEVR/3		-0.0062335	O00461	GOLI4_HUMAN	PXD008373-CNHPP_HCC-Phospho-Tumor_S-I	20150305_liver_TiO2_50per_L064_T_5.23322.23322.3	controllerType=0 controllerNumber=1 scan=23322	3601.39	3601.39	-0.424003	-0.001527	3	1610.86	ELEHNAEETYGENDENTDDKNNDGEEQEVR	ELEHNAEETYGENDENT[181]DDKNNDGEEQEVR	R	D	0.991	0.999978	28	116	NX_O00461-1	NA	0	215	528243	528028	0.000407175	0.000407159
ELEHNAEETYGENDENTDDKNNDGEEQEVR_T181_1	mzspec:PXD008373:20150604_liver_TiO2_L037_T_0:scan:25241:ELEHNAEETYGENDENT[Phospho]DDKNNDGEEQEVR/3	mzspec:PXD008373:20150604_liver_TiO2_L037_T_0:scan:25241:ELEHNAEETY{Sulfo}GENDENTDDKNNDGEEQEVR/3		-0.006276	O00461	GOLI4_HUMAN	PXD008373-CNHPP_HCC-Phospho-Tumor_S-I	20150604_liver_TiO2_L037_T_0.25241.25241.3	controllerType=0 controllerNumber=1 scan=25241	3601.38	3601.39	-1.64409	-0.005921	3	1601.4	ELEHNAEETYGENDENTDDKNNDGEEQEVR	ELEHNAEETYGENDENT[181]DDKNNDGEEQEVR	R	D	0.989	0.991676	23	116	NX_O00461-1	NA	0	270	545506	545236	0.000495198	0.000495181
ELEHNAEETYGENDENTDDKNNDGEEQEVR_T181_1	mzspec:PXD008373:20150208_liver_TiO2_50per_L057_T_5:scan:28346:ELEHNAEET[Phospho]YGENDENTDDKNNDGEEQEVR/3	mzspec:PXD008373:20150208_liver_TiO2_50per_L057_T_5:scan:28346:ELEHNAEETY{Sulfo}GENDENTDDKNNDGEEQEVR/3		-0.009757	O00461	GOLI4_HUMAN	PXD008373-CNHPP_HCC-Phospho-Tumor_S-I	20150208_liver_TiO2_50per_L057_T_5.28346.28346.3	controllerType=0 controllerNumber=1 scan=28346	3601.38	3601.39	-2.35604	-0.008485	3	1618.87	ELEHNAEETYGENDENTDDKNNDGEEQEVR	ELEHNAEET[181]YGENDENTDDKNNDGEEQEVR	R	D	0.982	0.999956	20	116	NX_O00461-1	NA	0	461	590721	590260	0.000781012	0.000780852
ELEHNAEETYGENDENTDDKNNDGEEQEVR_T181_1	mzspec:PXD008373:Phospho_liver_TiO2_50per_L057_T_5:scan:28346:ELEHNAEET[Phospho]YGENDENTDDKNNDGEEQEVR/3	mzspec:PXD008373:Phospho_liver_TiO2_50per_L057_T_5:scan:28346:ELEHNAEETY{Sulfo}GENDENTDDKNNDGEEQEVR/3		-0.009757	O00461	GOLI4_HUMAN	PXD008373-CNHPP_HCC-Phospho-Tumor_S-I	Phospho_liver_TiO2_50per_L057_T_5.28346.28346.3	controllerType=0 controllerNumber=1 scan=28346	3601.38	3601.39	-2.35604	-0.008485	3	1618.87	ELEHNAEETYGENDENTDDKNNDGEEQEVR	ELEHNAEET[181]YGENDENTDDKNNDGEEQEVR	R	D	0.982	0.999956	20	116	NX_O00461-1	NA	0	463	590918	590455	0.000784141	0.000784096
ELEHNAEETYGENDENTDDKNNDGEEQEVR_T181_1	mzspec:PXD008373:20150604_liver_TiO2_L037_T_0:scan:25611:ELEHNAEET[Phospho]YGENDENTDDKNNDGEEQEVR/3	mzspec:PXD008373:20150604_liver_TiO2_L037_T_0:scan:25611:ELEHNAEETY{Sulfo}GENDENTDDKNNDGEEQEVR/3		-0.023122	O00461	GOLI4_HUMAN	PXD008373-CNHPP_HCC-Phospho-Tumor_S-I	20150604_liver_TiO2_L037_T_0.25611.25611.3	controllerType=0 controllerNumber=1 scan=25611	3601.36	3601.39	-6.32177	-0.022767	3	1621.79	ELEHNAEETYGENDENTDDKNNDGEEQEVR	ELEHNAEET[181]YGENDENTDDKNNDGEEQEVR	R	D	0.9772	0.999944	29	116	NX_O00461-1	NA	0	586	614063	613477	0.000955211	0.000955072
ELEHNAEETYGENDENTDDKNNDGEEQEVR_T181_1	mzspec:PXD008373:20150306_liver_TiO2_50per_L066_T_0:scan:24837:ELEHNAEET[Phospho]YGENDENTDDKNNDGEEQEVR/3	mzspec:PXD008373:20150306_liver_TiO2_50per_L066_T_0:scan:24837:ELEHNAEETY{Sulfo}GENDENTDDKNNDGEEQEVR/3		-0.00218	O00461	GOLI4_HUMAN	PXD008373-CNHPP_HCC-Phospho-Tumor_S-I	20150306_liver_TiO2_50per_L066_T_0.24837.24837.3	controllerType=0 controllerNumber=1 scan=24837	3601.39	3601.39	0.999614	0.0036	3	1626.15	ELEHNAEETYGENDENTDDKNNDGEEQEVR	ELEHNAEET[181]YGENDENTDDKNNDGEEQEVR	R	D	0.968	0.999921	27	116	NX_O00461-1	NA	0	855	648767	647912	0.00131962	0.00131958
ELEHNAEETYGENDENTDDKNNDGEEQEVR_T181_1	mzspec:PXD008373:L012_liver_TiO2_L012_T_2:scan:24352:ELEHNAEET[Phospho]YGENDENTDDKNNDGEEQEVR/3	mzspec:PXD008373:L012_liver_TiO2_L012_T_2:scan:24352:ELEHNAEETY{Sulfo}GENDENTDDKNNDGEEQEVR/3		-0.010253	O00461	GOLI4_HUMAN	PXD008373-CNHPP_HCC-Phospho-Tumor_S-I	L012_liver_TiO2_L012_T_2.24352.24352.3	controllerType=0 controllerNumber=1 scan=24352	3601.38	3601.39	-1.84762	-0.006654	3	1538.06	ELEHNAEETYGENDENTDDKNNDGEEQEVR	ELEHNAEET[181]YGENDENTDDKNNDGEEQEVR	R	D	0.9299	0.946727	24	116	NX_O00461-1	NA	0	2193	740595	738402	0.00296993	0.00296952
ELEHNAEETYGENDENTDDKNNDGEEQEVR_T181_1	mzspec:PXD008373:20150423_liver_TiO2_L109_T_0:scan:27684:ELEHNAEETYGENDENT[Phospho]DDKNNDGEEQEVR/4	mzspec:PXD008373:20150423_liver_TiO2_L109_T_0:scan:27684:ELEHNAEETY{Sulfo}GENDENTDDKNNDGEEQEVR/4		-0.003879	O00461	GOLI4_HUMAN	PXD008373-CNHPP_HCC-Phospho-Tumor_S-I	20150423_liver_TiO2_L109_T_0.27684.27684.4	controllerType=0 controllerNumber=1 scan=27684	3601.39	3601.39	-0.207142	-0.000746	4	1531.51	ELEHNAEETYGENDENTDDKNNDGEEQEVR	ELEHNAEETYGENDENT[181]DDKNNDGEEQEVR	R	D	0.9205	0.974048	36	174	NX_O00461-1	NA	0	2545	756982	754437	0.00337338	0.00337331
ELEHNAEETYGENDENTDDKNNDGEEQEVR_T181_1	mzspec:PXD008373:0000_Fusion3_CNHPP_TiO2_L044_T_0_50per_F3_R1:scan:21711:ELEHNAEETYGENDENT[Phospho]DDKNNDGEEQEVR/3	mzspec:PXD008373:0000_Fusion3_CNHPP_TiO2_L044_T_0_50per_F3_R1:scan:21711:ELEHNAEETY{Sulfo}GENDENTDDKNNDGEEQEVR/3		-0.009077	O00461	GOLI4_HUMAN	PXD008373-CNHPP_HCC-Phospho-Tumor_S-I	0000_Fusion3_CNHPP_TiO2_L044_T_0_50per_F3_R1.21711.21711.3	controllerType=0 controllerNumber=1 scan=21711	3601.38	3601.39	-1.64409	-0.005921	3	1512.85	ELEHNAEETYGENDENTDDKNNDGEEQEVR	ELEHNAEETYGENDENT[181]DDKNNDGEEQEVR	R	D	0.9127	0.932707	20	116	NX_O00461-1	NA	0	2817	769619	766802	0.0036737	0.00367288
ELEHNAEETYGENDENTDDKNNDGEEQEVR_T181_1	mzspec:PXD008373:Phospho_Fusion3_CNHPP_TiO2_L054_T_2_50per_F1_R1:scan:17306:ELEHNAEET[Phospho]YGENDENTDDKNNDGEEQEVR/3	mzspec:PXD008373:Phospho_Fusion3_CNHPP_TiO2_L054_T_2_50per_F1_R1:scan:17306:ELEHNAEETY{Sulfo}GENDENTDDKNNDGEEQEVR/3		-0.018417	O00461	GOLI4_HUMAN	PXD008373-CNHPP_HCC-Phospho-Tumor_S-I	Phospho_Fusion3_CNHPP_TiO2_L054_T_2_50per_F1_R1.17306.17306.3	controllerType=0 controllerNumber=1 scan=17306	3601.37	3601.39	-3.57613	-0.012879	3	1496.44	ELEHNAEETYGENDENTDDKNNDGEEQEVR	ELEHNAEET[181]YGENDENTDDKNNDGEEQEVR	R	D	0.895	0.999726	23	116	NX_O00461-1	NA	0	3518	795952	792434	0.00443949	0.00443945
ELEHNAEETYGENDENTDDKNNDGEEQEVR_T181_1	mzspec:PXD008373:0000_Fusion3_CNHPP_TiO2_L054_T_2_50per_F1_R1:scan:17306:ELEHNAEET[Phospho]YGENDENTDDKNNDGEEQEVR/3	mzspec:PXD008373:0000_Fusion3_CNHPP_TiO2_L054_T_2_50per_F1_R1:scan:17306:ELEHNAEETY{Sulfo}GENDENTDDKNNDGEEQEVR/3		-0.018417	O00461	GOLI4_HUMAN	PXD008373-CNHPP_HCC-Phospho-Tumor_S-I	0000_Fusion3_CNHPP_TiO2_L054_T_2_50per_F1_R1.17306.17306.3	controllerType=0 controllerNumber=1 scan=17306	3601.37	3601.39	-3.57613	-0.012879	3	1496.44	ELEHNAEETYGENDENTDDKNNDGEEQEVR	ELEHNAEET[181]YGENDENTDDKNNDGEEQEVR	R	D	0.895	0.999726	23	116	NX_O00461-1	NA	0	3519	795967	792448	0.00444067	0.00444061
ELEHNAEETYGENDENTDDKNNDGEEQEVR_T181_1	mzspec:PXD008373:20150604_liver_TiO2_L038_T_0:scan:23518:ELEHNAEET[Phospho]YGENDENTDDKNNDGEEQEVR/3	mzspec:PXD008373:20150604_liver_TiO2_L038_T_0:scan:23518:ELEHNAEETY{Sulfo}GENDENTDDKNNDGEEQEVR/3		-0.016299	O00461	GOLI4_HUMAN	PXD008373-CNHPP_HCC-Phospho-Tumor_S-I	20150604_liver_TiO2_L038_T_0.23518.23518.3	controllerType=0 controllerNumber=1 scan=23518	3601.37	3601.39	-4.38972	-0.015809	3	1567.92	ELEHNAEETYGENDENTDDKNNDGEEQEVR	ELEHNAEET[181]YGENDENTDDKNNDGEEQEVR	R	D	0.8948	0.999725	29	116	NX_O00461-1	NA	0	3526	796114	792588	0.00444872	0.00444863
ELEHNAEETYGENDENTDDKNNDGEEQEVR_T181_1	mzspec:PXD008373:20150418_liver_TiO2_L091_T_2:scan:23928:ELEHNAEET[Phospho]YGENDENTDDKNNDGEEQEVR/3	mzspec:PXD008373:20150418_liver_TiO2_L091_T_2:scan:23928:ELEHNAEETY{Sulfo}GENDENTDDKNNDGEEQEVR/3		-0.0078345	O00461	GOLI4_HUMAN	PXD008373-CNHPP_HCC-Phospho-Tumor_S-I	20150418_liver_TiO2_L091_T_2.23928.23928.3	controllerType=0 controllerNumber=1 scan=23928	3601.38	3601.39	-1.2373	-0.004456	3	1536.52	ELEHNAEETYGENDENTDDKNNDGEEQEVR	ELEHNAEET[181]YGENDENTDDKNNDGEEQEVR	R	D	0.843	0.999573	26	116	NX_O00461-1	NA	0	5910	858086	852176	0.00693519	0.00693518
ELEHNAEETYGENDENTDDKNNDGEEQEVR_T181_1	mzspec:PXD008373:20150619_liver_TiO2_L085_T_0:scan:21829:ELEHNAEET[Phospho]YGENDENTDDKNNDGEEQEVR/3	mzspec:PXD008373:20150619_liver_TiO2_L085_T_0:scan:21829:ELEHNAEETY{Sulfo}GENDENTDDKNNDGEEQEVR/3		0.008754	O00461	GOLI4_HUMAN	PXD008373-CNHPP_HCC-Phospho-Tumor_S-I	20150619_liver_TiO2_L085_T_0.21829.21829.3	controllerType=0 controllerNumber=1 scan=21829	3601.4	3601.39	4.15199	0.014953	3	1660.31	ELEHNAEETYGENDENTDDKNNDGEEQEVR	ELEHNAEET[181]YGENDENTDDKNNDGEEQEVR	R	D	0.8357	0.99955	19	116	NX_O00461-1	NA	0	6296	866017	859721	0.00732331	0.00732327
ELEHNAEETYGENDENTDDKNNDGEEQEVR_T181_1	mzspec:PXD008373:4496_Fusion3_CNHPP_TiO2_L103_P_0_F1_R1:scan:18834:ELEHNAEET[Phospho]YGENDENTDDKNNDGEEQEVR/4	mzspec:PXD008373:4496_Fusion3_CNHPP_TiO2_L103_P_0_F1_R1:scan:18834:ELEHNAEETY{Sulfo}GENDENTDDKNNDGEEQEVR/4		0.006564	O00461	GOLI4_HUMAN	PXD008373-CNHPP_HCC-Phospho-nonTumor_S-I	4496_Fusion3_CNHPP_TiO2_L103_P_0_F1_R1.18834.18834.4	controllerType=0 controllerNumber=1 scan=18834	3601.41	3601.39	6.23284	0.022447	4	1471.74	ELEHNAEETYGENDENTDDKNNDGEEQEVR	ELEHNAEET[181]YGENDENTDDKNNDGEEQEVR	R	D	1	0.999999	40	174	NX_O00461-1	NA	0	0	18581	18581	0	0
ELEHNAEETYGENDENTDDKNNDGEEQEVR_T181_1	mzspec:PXD008373:L006_liver_TiO2_L006_P_2:scan:21318:ELEHNAEET[Phospho]YGENDENTDDKNNDGEEQEVR/3	mzspec:PXD008373:L006_liver_TiO2_L006_P_2:scan:21318:ELEHNAEETY{Sulfo}GENDENTDDKNNDGEEQEVR/3		-0.0023	O00461	GOLI4_HUMAN	PXD008373-CNHPP_HCC-Phospho-nonTumor_S-I	L006_liver_TiO2_L006_P_2.21318.21318.3	controllerType=0 controllerNumber=1 scan=21318	3601.39	3601.39	0.897986	0.003234	3	1597.76	ELEHNAEETYGENDENTDDKNNDGEEQEVR	ELEHNAEET[181]YGENDENTDDKNNDGEEQEVR	R	D	1	0.999999	31	116	NX_O00461-1	NA	0	0	29184	29184	0	0
ELEHNAEETYGENDENTDDKNNDGEEQEVR_T181_1	mzspec:PXD008373:0000_Fusion3_CNHPP_TiO2_L054_P_0_50per_F3_R1:scan:18334:ELEHNAEET[Phospho]YGENDENTDDKNNDGEEQEVR/3	mzspec:PXD008373:0000_Fusion3_CNHPP_TiO2_L054_P_0_50per_F3_R1:scan:18334:ELEHNAEETY{Sulfo}GENDENTDDKNNDGEEQEVR/3		-0.001315	O00461	GOLI4_HUMAN	PXD008373-CNHPP_HCC-Phospho-nonTumor_S-I	0000_Fusion3_CNHPP_TiO2_L054_P_0_50per_F3_R1.18334.18334.3	controllerType=0 controllerNumber=1 scan=18334	3601.39	3601.39	1.71156	0.006164	3	1449.98	ELEHNAEETYGENDENTDDKNNDGEEQEVR	ELEHNAEET[181]YGENDENTDDKNNDGEEQEVR	R	D	1	0.999999	33	116	NX_O00461-1	NA	0	1	62450	62449	1.60130666623965e-05	7.21433054619697e-06
ELEHNAEETYGENDENTDDKNNDGEEQEVR_T181_1	mzspec:PXD008373:Phospho_liver_TiO2_50per_L058_P_0:scan:25699:ELEHNAEET[Phospho]YGENDENTDDKNNDGEEQEVR/3	mzspec:PXD008373:Phospho_liver_TiO2_50per_L058_P_0:scan:25699:ELEHNAEETY{Sulfo}GENDENTDDKNNDGEEQEVR/3		-0.017073	O00461	GOLI4_HUMAN	PXD008373-CNHPP_HCC-Phospho-nonTumor_S-I	Phospho_liver_TiO2_50per_L058_P_0.25699.25699.3	controllerType=0 controllerNumber=1 scan=25699	3601.37	3601.39	-4.38972	-0.015809	3	1649.67	ELEHNAEETYGENDENTDDKNNDGEEQEVR	ELEHNAEET[181]YGENDENTDDKNNDGEEQEVR	R	D	1	0.999999	31	116	NX_O00461-1	NA	0	1	131465	131464	7.60664516521633e-06	7.21433054619697e-06
ELEHNAEETYGENDENTDDKNNDGEEQEVR_T181_1	mzspec:PXD008373:20150618_liver_TiO2_L040_P_0_re:scan:20780:ELEHNAEET[Phospho]YGENDENTDDKNNDGEEQEVR/3	mzspec:PXD008373:20150618_liver_TiO2_L040_P_0_re:scan:20780:ELEHNAEETY{Sulfo}GENDENTDDKNNDGEEQEVR/3		-0.0068165	O00461	GOLI4_HUMAN	PXD008373-CNHPP_HCC-Phospho-nonTumor_S-I	20150618_liver_TiO2_L040_P_0_re.20780.20780.3	controllerType=0 controllerNumber=1 scan=20780	3601.39	3601.39	-0.627259	-0.002259	3	1667.26	ELEHNAEETYGENDENTDDKNNDGEEQEVR	ELEHNAEET[181]YGENDENTDDKNNDGEEQEVR	R	D	1	0.999999	30	116	NX_O00461-1	NA	0	1	136394	136393	7.33175456218428e-06	7.21433054619697e-06
ELEHNAEETYGENDENTDDKNNDGEEQEVR_T181_1	mzspec:PXD008373:20150204_liver_TiO2_50per_L058_P_0:scan:25699:ELEHNAEET[Phospho]YGENDENTDDKNNDGEEQEVR/3	mzspec:PXD008373:20150204_liver_TiO2_50per_L058_P_0:scan:25699:ELEHNAEETY{Sulfo}GENDENTDDKNNDGEEQEVR/3		-0.017073	O00461	GOLI4_HUMAN	PXD008373-CNHPP_HCC-Phospho-nonTumor_S-I	20150204_liver_TiO2_50per_L058_P_0.25699.25699.3	controllerType=0 controllerNumber=1 scan=25699	3601.37	3601.39	-4.38972	-0.015809	3	1649.67	ELEHNAEETYGENDENTDDKNNDGEEQEVR	ELEHNAEET[181]YGENDENTDDKNNDGEEQEVR	R	D	1	0.999999	31	116	NX_O00461-1	NA	0	2	140212	140210	1.42643178090008e-05	1.03842159916926e-05
ELEHNAEETYGENDENTDDKNNDGEEQEVR_T181_1	mzspec:PXD008373:20150306_liver_TiO2_50per_L066_P_0:scan:27917:ELEHNAEET[Phospho]YGENDENTDDKNNDGEEQEVR/3	mzspec:PXD008373:20150306_liver_TiO2_50per_L066_P_0:scan:27917:ELEHNAEETY{Sulfo}GENDENTDDKNNDGEEQEVR/3		-0.0046045	O00461	GOLI4_HUMAN	PXD008373-CNHPP_HCC-Phospho-nonTumor_S-I	20150306_liver_TiO2_50per_L066_P_0.27917.27917.3	controllerType=0 controllerNumber=1 scan=27917	3601.39	3601.39	0.389572	0.001403	3	1544.75	ELEHNAEETYGENDENTDDKNNDGEEQEVR	ELEHNAEET[181]YGENDENTDDKNNDGEEQEVR	R	D	1	0.999999	35	116	NX_O00461-1	NA	0	2	162802	162800	1.22850122850123e-05	1.03842159916926e-05
ELEHNAEETYGENDENTDDKNNDGEEQEVR_T181_1	mzspec:PXD008373:Phospho_liver_TiO2_50per_L064_P_0:scan:27798:ELEHNAEET[Phospho]YGENDENTDDKNNDGEEQEVR/3	mzspec:PXD008373:Phospho_liver_TiO2_50per_L064_P_0:scan:27798:ELEHNAEETY{Sulfo}GENDENTDDKNNDGEEQEVR/3		-0.010194	O00461	GOLI4_HUMAN	PXD008373-CNHPP_HCC-Phospho-nonTumor_S-I	Phospho_liver_TiO2_50per_L064_P_0.27798.27798.3	controllerType=0 controllerNumber=1 scan=27798	3601.38	3601.39	-1.64409	-0.005921	3	1604.69	ELEHNAEETYGENDENTDDKNNDGEEQEVR	ELEHNAEET[181]YGENDENTDDKNNDGEEQEVR	R	D	0.9999	0.999903	32	116	NX_O00461-1	NA	0	2	172804	172802	1.15739401164338e-05	1.03842159916926e-05
ELEHNAEETYGENDENTDDKNNDGEEQEVR_T181_1	mzspec:PXD008373:20150305_liver_TiO2_50per_L064_P_0:scan:27798:ELEHNAEET[Phospho]YGENDENTDDKNNDGEEQEVR/3	mzspec:PXD008373:20150305_liver_TiO2_50per_L064_P_0:scan:27798:ELEHNAEETY{Sulfo}GENDENTDDKNNDGEEQEVR/3		-0.010194	O00461	GOLI4_HUMAN	PXD008373-CNHPP_HCC-Phospho-nonTumor_S-I	20150305_liver_TiO2_50per_L064_P_0.27798.27798.3	controllerType=0 controllerNumber=1 scan=27798	3601.38	3601.39	-1.64409	-0.005921	3	1604.69	ELEHNAEETYGENDENTDDKNNDGEEQEVR	ELEHNAEET[181]YGENDENTDDKNNDGEEQEVR	R	D	0.9999	0.999903	32	116	NX_O00461-1	NA	0	2	186531	186529	1.0722193331868e-05	1.03842159916926e-05
ELEHNAEETYGENDENTDDKNNDGEEQEVR_T181_1	mzspec:PXD008373:20150416_liver_TiO2_L025_P_0:scan:25432:ELEHNAEET[Phospho]YGENDENTDDKNNDGEEQEVR/3	mzspec:PXD008373:20150416_liver_TiO2_L025_P_0:scan:25432:ELEHNAEETY{Sulfo}GENDENTDDKNNDGEEQEVR/3		0.011838	O00461	GOLI4_HUMAN	PXD008373-CNHPP_HCC-Phospho-nonTumor_S-I	20150416_liver_TiO2_L025_P_0.25432.25432.3	controllerType=0 controllerNumber=1 scan=25432	3601.4	3601.39	3.74521	0.013488	3	1493.16	ELEHNAEETYGENDENTDDKNNDGEEQEVR	ELEHNAEET[181]YGENDENTDDKNNDGEEQEVR	R	D	0.9999	0.999993	26	116	NX_O00461-1	NA	0	2	187522	187520	1.06655290102389e-05	1.03842159916926e-05
ELEHNAEETYGENDENTDDKNNDGEEQEVR_T181_1	mzspec:PXD008373:20150604_liver_TiO2_L039_P_0:scan:24618:ELEHNAEETYGENDENT[Phospho]DDKNNDGEEQEVR/3	mzspec:PXD008373:20150604_liver_TiO2_L039_P_0:scan:24618:ELEHNAEETY{Sulfo}GENDENTDDKNNDGEEQEVR/3		-0.016406	O00461	GOLI4_HUMAN	PXD008373-CNHPP_HCC-Phospho-nonTumor_S-I	20150604_liver_TiO2_L039_P_0.24618.24618.3	controllerType=0 controllerNumber=1 scan=24618	3601.37	3601.39	-4.38972	-0.015809	3	1605.41	ELEHNAEETYGENDENTDDKNNDGEEQEVR	ELEHNAEETYGENDENT[181]DDKNNDGEEQEVR	R	D	0.9999	0.999993	30	116	NX_O00461-1	NA	0	4	213010	213006	1.87788137423359e-05	1.86922875621519e-05
ELEHNAEETYGENDENTDDKNNDGEEQEVR_T181_1	mzspec:PXD008373:L014_liver_TiO2_L014_P_0:scan:27476:ELEHNAEETYGENDENT[Phospho]DDKNNDGEEQEVR/3	mzspec:PXD008373:L014_liver_TiO2_L014_P_0:scan:27476:ELEHNAEETY{Sulfo}GENDENTDDKNNDGEEQEVR/3		-0.003863	O00461	GOLI4_HUMAN	PXD008373-CNHPP_HCC-Phospho-nonTumor_S-I	L014_liver_TiO2_L014_P_0.27476.27476.3	controllerType=0 controllerNumber=1 scan=27476	3601.39	3601.39	0.186317	0.000671	3	1555.67	ELEHNAEETYGENDENTDDKNNDGEEQEVR	ELEHNAEETYGENDENT[181]DDKNNDGEEQEVR	R	D	0.9997	0.999777	26	116	NX_O00461-1	NA	0	6	267957	267951	2.23921537893122e-05	2.21390776860236e-05
ELEHNAEETYGENDENTDDKNNDGEEQEVR_T181_1	mzspec:PXD008373:4492_Fusion3_CNHPP_TiO2_L107_P_0_F1_R1:scan:19476:ELEHNAEETYGENDENT[Phospho]DDKNNDGEEQEVR/3	mzspec:PXD008373:4492_Fusion3_CNHPP_TiO2_L107_P_0_F1_R1:scan:19476:ELEHNAEETY{Sulfo}GENDENTDDKNNDGEEQEVR/3		-0.002557	O00461	GOLI4_HUMAN	PXD008373-CNHPP_HCC-Phospho-nonTumor_S-I	4492_Fusion3_CNHPP_TiO2_L107_P_0_F1_R1.19476.19476.3	controllerType=0 controllerNumber=1 scan=19476	3601.4	3601.39	3.13517	0.011291	3	1504.4	ELEHNAEETYGENDENTDDKNNDGEEQEVR	ELEHNAEETYGENDENT[181]DDKNNDGEEQEVR	R	D	0.9997	0.999979	31	116	NX_O00461-1	NA	0	7	278996	278989	2.50905949696941e-05	2.4439378122567e-05
ELEHNAEETYGENDENTDDKNNDGEEQEVR_T181_1	mzspec:PXD008373:20150619_liver_TiO2_L085_P_2:scan:19472:ELEHNAEET[Phospho]YGENDENTDDKNNDGEEQEVR/3	mzspec:PXD008373:20150619_liver_TiO2_L085_P_2:scan:19472:ELEHNAEETY{Sulfo}GENDENTDDKNNDGEEQEVR/3		-0.007396	O00461	GOLI4_HUMAN	PXD008373-CNHPP_HCC-Phospho-nonTumor_S-I	20150619_liver_TiO2_L085_P_2.19472.19472.3	controllerType=0 controllerNumber=1 scan=19472	3601.38	3601.39	-1.03405	-0.003724	3	1655.43	ELEHNAEETYGENDENTDDKNNDGEEQEVR	ELEHNAEET[181]YGENDENTDDKNNDGEEQEVR	R	D	0.9996	0.999611	30	116	NX_O00461-1	NA	0	7	285015	285008	2.45607140852187e-05	2.4439378122567e-05
ELEHNAEETYGENDENTDDKNNDGEEQEVR_T181_1	mzspec:PXD008373:20150604_liver_TiO2_L038_P_0:scan:25563:ELEHNAEET[Phospho]YGENDENTDDKNNDGEEQEVR/3	mzspec:PXD008373:20150604_liver_TiO2_L038_P_0:scan:25563:ELEHNAEETY{Sulfo}GENDENTDDKNNDGEEQEVR/3		-0.008322	O00461	GOLI4_HUMAN	PXD008373-CNHPP_HCC-Phospho-nonTumor_S-I	20150604_liver_TiO2_L038_P_0.25563.25563.3	controllerType=0 controllerNumber=1 scan=25563	3601.38	3601.39	-2.15251	-0.007752	3	1650.01	ELEHNAEETYGENDENTDDKNNDGEEQEVR	ELEHNAEET[181]YGENDENTDDKNNDGEEQEVR	R	D	0.9996	0.999972	29	116	NX_O00461-1	NA	0	9	292705	292696	3.07486265613469e-05	3.07148366311967e-05
ELEHNAEETYGENDENTDDKNNDGEEQEVR_T181_1	mzspec:PXD008373:4495_Fusion3_CNHPP_TiO2_L019_P_0_F1_R1:scan:18547:ELEHNAEET[Phospho]YGENDENTDDKNNDGEEQEVR/3	mzspec:PXD008373:4495_Fusion3_CNHPP_TiO2_L019_P_0_F1_R1:scan:18547:ELEHNAEETY{Sulfo}GENDENTDDKNNDGEEQEVR/3		-0.00093	O00461	GOLI4_HUMAN	PXD008373-CNHPP_HCC-Phospho-nonTumor_S-I	4495_Fusion3_CNHPP_TiO2_L019_P_0_F1_R1.18547.18547.3	controllerType=0 controllerNumber=1 scan=18547	3601.4	3601.39	3.64358	0.013122	3	1481.31	ELEHNAEETYGENDENTDDKNNDGEEQEVR	ELEHNAEET[181]YGENDENTDDKNNDGEEQEVR	R	D	0.999	0.99993	23	116	NX_O00461-1	NA	0	28	348903	348875	8.02579720530276e-05	8.00693171517056e-05
ELEHNAEETYGENDENTDDKNNDGEEQEVR_T181_1	mzspec:PXD008373:L012_liver_TiO2_L012_P_0:scan:28905:ELEHNAEET[Phospho]YGENDENTDDKNNDGEEQEVR/3	mzspec:PXD008373:L012_liver_TiO2_L012_P_0:scan:28905:ELEHNAEETY{Sulfo}GENDENTDDKNNDGEEQEVR/3		-0.008869	O00461	GOLI4_HUMAN	PXD008373-CNHPP_HCC-Phospho-nonTumor_S-I	L012_liver_TiO2_L012_P_0.28905.28905.3	controllerType=0 controllerNumber=1 scan=28905	3601.38	3601.39	-1.33893	-0.004822	3	1556.56	ELEHNAEETYGENDENTDDKNNDGEEQEVR	ELEHNAEET[181]YGENDENTDDKNNDGEEQEVR	R	D	0.9957	0.999697	28	116	NX_O00461-1	NA	0	132	456411	456279	0.000289297	0.000289269
ELEHNAEETYGENDENTDDKNNDGEEQEVR_T181_1	mzspec:PXD008373:0000_Fusion3_CNHPP_TiO2_L051_P_2_50per_F1_R1:scan:18071:ELEHNAEET[Phospho]YGENDENTDDKNNDGEEQEVR/3	mzspec:PXD008373:0000_Fusion3_CNHPP_TiO2_L051_P_2_50per_F1_R1:scan:18071:ELEHNAEETY{Sulfo}GENDENTDDKNNDGEEQEVR/3		-0.004593	O00461	GOLI4_HUMAN	PXD008373-CNHPP_HCC-Phospho-nonTumor_S-I	0000_Fusion3_CNHPP_TiO2_L051_P_2_50per_F1_R1.18071.18071.3	controllerType=0 controllerNumber=1 scan=18071	3601.39	3601.39	0.389572	0.001403	3	1557.11	ELEHNAEETYGENDENTDDKNNDGEEQEVR	ELEHNAEET[181]YGENDENTDDKNNDGEEQEVR	R	D	0.9955	0.999683	26	116	NX_O00461-1	NA	0	139	460167	460028	0.000302156	0.000301541
ELEHNAEETYGENDENTDDKNNDGEEQEVR_T181_1	mzspec:PXD008373:20150204_liver_TiO2_50per_L058_P_2:scan:21686:ELEHNAEET[Phospho]YGENDENTDDKNNDGEEQEVR/3	mzspec:PXD008373:20150204_liver_TiO2_50per_L058_P_2:scan:21686:ELEHNAEETY{Sulfo}GENDENTDDKNNDGEEQEVR/3		-0.024054	O00461	GOLI4_HUMAN	PXD008373-CNHPP_HCC-Phospho-nonTumor_S-I	20150204_liver_TiO2_50per_L058_P_2.21686.21686.3	controllerType=0 controllerNumber=1 scan=21686	3601.36	3601.39	-6.32177	-0.022767	3	1607.52	ELEHNAEETYGENDENTDDKNNDGEEQEVR	ELEHNAEET[181]YGENDENTDDKNNDGEEQEVR	R	D	0.9953	0.999669	26	116	NX_O00461-1	NA	0	145	463379	463234	0.000313017	0.000311696
ELEHNAEETYGENDENTDDKNNDGEEQEVR_T181_1	mzspec:PXD008373:Phospho_liver_TiO2_50per_L058_P_2:scan:21686:ELEHNAEET[Phospho]YGENDENTDDKNNDGEEQEVR/3	mzspec:PXD008373:Phospho_liver_TiO2_50per_L058_P_2:scan:21686:ELEHNAEETY{Sulfo}GENDENTDDKNNDGEEQEVR/3		-0.024054	O00461	GOLI4_HUMAN	PXD008373-CNHPP_HCC-Phospho-nonTumor_S-I	Phospho_liver_TiO2_50per_L058_P_2.21686.21686.3	controllerType=0 controllerNumber=1 scan=21686	3601.36	3601.39	-6.32177	-0.022767	3	1607.52	ELEHNAEETYGENDENTDDKNNDGEEQEVR	ELEHNAEET[181]YGENDENTDDKNNDGEEQEVR	R	D	0.9953	0.999669	26	116	NX_O00461-1	NA	0	145	463531	463386	0.000312914	0.000311696
ELEHNAEETYGENDENTDDKNNDGEEQEVR_T181_1	mzspec:PXD008373:Phospho_liver_TiO2_50per_L064_P_2:scan:20843:ELEHNAEETYGENDENT[Phospho]DDKNNDGEEQEVR/3	mzspec:PXD008373:Phospho_liver_TiO2_50per_L064_P_2:scan:20843:ELEHNAEETY{Sulfo}GENDENTDDKNNDGEEQEVR/3		-0.0095905	O00461	GOLI4_HUMAN	PXD008373-CNHPP_HCC-Phospho-nonTumor_S-I	Phospho_liver_TiO2_50per_L064_P_2.20843.20843.3	controllerType=0 controllerNumber=1 scan=20843	3601.38	3601.39	-1.54246	-0.005555	3	1621.35	ELEHNAEETYGENDENTDDKNNDGEEQEVR	ELEHNAEETYGENDENT[181]DDKNNDGEEQEVR	R	D	0.9939	0.995468	22	116	NX_O00461-1	NA	0	168	483222	483054	0.000347787	0.000347739
ELEHNAEETYGENDENTDDKNNDGEEQEVR_T181_1	mzspec:PXD008373:20150305_liver_TiO2_50per_L064_P_2:scan:20843:ELEHNAEETYGENDENT[Phospho]DDKNNDGEEQEVR/3	mzspec:PXD008373:20150305_liver_TiO2_50per_L064_P_2:scan:20843:ELEHNAEETY{Sulfo}GENDENTDDKNNDGEEQEVR/3		-0.0095905	O00461	GOLI4_HUMAN	PXD008373-CNHPP_HCC-Phospho-nonTumor_S-I	20150305_liver_TiO2_50per_L064_P_2.20843.20843.3	controllerType=0 controllerNumber=1 scan=20843	3601.38	3601.39	-1.54246	-0.005555	3	1621.35	ELEHNAEETYGENDENTDDKNNDGEEQEVR	ELEHNAEETYGENDENT[181]DDKNNDGEEQEVR	R	D	0.9939	0.995468	22	116	NX_O00461-1	NA	0	170	483864	483694	0.000351462	0.000350494
ELEHNAEETYGENDENTDDKNNDGEEQEVR_T181_1	mzspec:PXD008373:20150619_liver_TiO2_L085_P_0:scan:22189:ELEHNAEETYGENDENT[Phospho]DDKNNDGEEQEVR/3	mzspec:PXD008373:20150619_liver_TiO2_L085_P_0:scan:22189:ELEHNAEETY{Sulfo}GENDENTDDKNNDGEEQEVR/3		-0.009948	O00461	GOLI4_HUMAN	PXD008373-CNHPP_HCC-Phospho-nonTumor_S-I	20150619_liver_TiO2_L085_P_0.22189.22189.3	controllerType=0 controllerNumber=1 scan=22189	3601.38	3601.39	-1.84762	-0.006654	3	1684.52	ELEHNAEETYGENDENTDDKNNDGEEQEVR	ELEHNAEETYGENDENT[181]DDKNNDGEEQEVR	R	D	0.9917	0.999415	29	116	NX_O00461-1	NA	0	224	508724	508500	0.000440511	0.000440418
ELEHNAEETYGENDENTDDKNNDGEEQEVR_T181_1	mzspec:PXD008373:L076_human_liver_cancer_P_50per_TiO2_F3_R1:scan:26152:ELEHNAEETYGENDENT[Phospho]DDKNNDGEEQEVR/3	mzspec:PXD008373:L076_human_liver_cancer_P_50per_TiO2_F3_R1:scan:26152:ELEHNAEETY{Sulfo}GENDENTDDKNNDGEEQEVR/3		-0.016654	O00461	GOLI4_HUMAN	PXD008373-CNHPP_HCC-Phospho-nonTumor_S-I	L076_human_liver_cancer_P_50per_TiO2_F3_R1.26152.26152.3	controllerType=0 controllerNumber=1 scan=26152	3601.37	3601.39	-5.10139	-0.018372	3	1710.37	ELEHNAEETYGENDENTDDKNNDGEEQEVR	ELEHNAEETYGENDENT[181]DDKNNDGEEQEVR	R	D	0.9898	0.999281	34	116	NX_O00461-1	NA	0	268	525565	525297	0.000510188	0.000509932
ELEHNAEETYGENDENTDDKNNDGEEQEVR_T181_1	mzspec:PXD008373:4495_Fusion3_CNHPP_TiO2_L019_P_2_F1_R1:scan:15844:ELEHNAEET[Phospho]YGENDENTDDKNNDGEEQEVR/3	mzspec:PXD008373:4495_Fusion3_CNHPP_TiO2_L019_P_2_F1_R1:scan:15844:ELEHNAEETY{Sulfo}GENDENTDDKNNDGEEQEVR/3		-0.0030965	O00461	GOLI4_HUMAN	PXD008373-CNHPP_HCC-Phospho-nonTumor_S-I	4495_Fusion3_CNHPP_TiO2_L019_P_2_F1_R1.15844.15844.3	controllerType=0 controllerNumber=1 scan=15844	3601.4	3601.39	2.93164	0.010558	3	1497.53	ELEHNAEETYGENDENTDDKNNDGEEQEVR	ELEHNAEET[181]YGENDENTDDKNNDGEEQEVR	R	D	0.9817	0.986409	24	116	NX_O00461-1	NA	0	463	576638	576175	0.000803575	0.000802973
ELEHNAEETYGENDENTDDKNNDGEEQEVR_T181_1	mzspec:PXD008373:20150418_liver_TiO2_L108_P_0:scan:25955:ELEHNAEETYGENDENT[Phospho]DDKNNDGEEQEVR/3	mzspec:PXD008373:20150418_liver_TiO2_L108_P_0:scan:25955:ELEHNAEETY{Sulfo}GENDENTDDKNNDGEEQEVR/3		-0.015037	O00461	GOLI4_HUMAN	PXD008373-CNHPP_HCC-Phospho-nonTumor_S-I	20150418_liver_TiO2_L108_P_0.25955.25955.3	controllerType=0 controllerNumber=1 scan=25955	3601.38	3601.39	-3.06772	-0.011048	3	1532.93	ELEHNAEETYGENDENTDDKNNDGEEQEVR	ELEHNAEETYGENDENT[181]DDKNNDGEEQEVR	R	D	0.9798	0.998573	26	116	NX_O00461-1	NA	0	517	586124	585607	0.000882845	0.0008827
ELEHNAEETYGENDENTDDKNNDGEEQEVR_T181_1	mzspec:PXD008373:20150416_liver_TiO2_L025_P_2:scan:23356:ELEHNAEETYGENDENT[Phospho]DDKNNDGEEQEVR/3	mzspec:PXD008373:20150416_liver_TiO2_L025_P_2:scan:23356:ELEHNAEETY{Sulfo}GENDENTDDKNNDGEEQEVR/3		-0.0145325	O00461	GOLI4_HUMAN	PXD008373-CNHPP_HCC-Phospho-nonTumor_S-I	20150416_liver_TiO2_L025_P_2.23356.23356.3	controllerType=0 controllerNumber=1 scan=23356	3601.38	3601.39	-3.37288	-0.012147	3	1503.92	ELEHNAEETYGENDENTDDKNNDGEEQEVR	ELEHNAEETYGENDENT[181]DDKNNDGEEQEVR	R	D	0.9609	0.970976	24	116	NX_O00461-1	NA	0	1068	651999	650931	0.00164073	0.00164022
ELEHNAEETYGENDENTDDKNNDGEEQEVR_T181_1	mzspec:PXD008373:20150208_liver_TiO2_50per_L057_P_2:scan:25880:ELEHNAEETYGENDENT[Phospho]DDKNNDGEEQEVR/3	mzspec:PXD008373:20150208_liver_TiO2_50per_L057_P_2:scan:25880:ELEHNAEETY{Sulfo}GENDENTDDKNNDGEEQEVR/3		-0.012811	O00461	GOLI4_HUMAN	PXD008373-CNHPP_HCC-Phospho-nonTumor_S-I	20150208_liver_TiO2_50per_L057_P_2.25880.25880.3	controllerType=0 controllerNumber=1 scan=25880	3601.38	3601.39	-3.16934	-0.011414	3	1609.33	ELEHNAEETYGENDENTDDKNNDGEEQEVR	ELEHNAEETYGENDENT[181]DDKNNDGEEQEVR	R	D	0.9483	0.950192	26	116	NX_O00461-1	NA	0	1473	683146	681673	0.00216086	0.00216067
ELEHNAEETYGENDENTDDKNNDGEEQEVR_T181_1	mzspec:PXD008373:Phospho_liver_TiO2_50per_L057_P_2:scan:25880:ELEHNAEETYGENDENT[Phospho]DDKNNDGEEQEVR/3	mzspec:PXD008373:Phospho_liver_TiO2_50per_L057_P_2:scan:25880:ELEHNAEETY{Sulfo}GENDENTDDKNNDGEEQEVR/3		-0.012811	O00461	GOLI4_HUMAN	PXD008373-CNHPP_HCC-Phospho-nonTumor_S-I	Phospho_liver_TiO2_50per_L057_P_2.25880.25880.3	controllerType=0 controllerNumber=1 scan=25880	3601.38	3601.39	-3.16934	-0.011414	3	1609.33	ELEHNAEETYGENDENTDDKNNDGEEQEVR	ELEHNAEETYGENDENT[181]DDKNNDGEEQEVR	R	D	0.9483	0.950192	26	116	NX_O00461-1	NA	0	1473	683174	681701	0.00216077	0.00216067
ELEHNAEETYGENDENTDDKNNDGEEQEVR_T181_1	mzspec:PXD008373:20150418_liver_TiO2_L091_P_5:scan:19186:ELEHNAEETYGENDENT[Phospho]DDKNNDGEEQEVR/3	mzspec:PXD008373:20150418_liver_TiO2_L091_P_5:scan:19186:ELEHNAEETY{Sulfo}GENDENTDDKNNDGEEQEVR/3		-0.005619	O00461	GOLI4_HUMAN	PXD008373-CNHPP_HCC-Phospho-nonTumor_S-I	20150418_liver_TiO2_L091_P_5.19186.19186.3	controllerType=0 controllerNumber=1 scan=19186	3601.39	3601.39	-0.424003	-0.001527	3	1567.17	ELEHNAEETYGENDENTDDKNNDGEEQEVR	ELEHNAEETYGENDENT[181]DDKNNDGEEQEVR	R	D	0.9341	0.951099	26	116	NX_O00461-1	NA	0	1948	712061	710113	0.00274323	0.00274321
ELEHNAEETYGENDENTDDKNNDGEEQEVR_T181_1	mzspec:PXD008373:20150418_liver_TiO2_L108_P_2:scan:24171:ELEHNAEETYGENDENT[Phospho]DDKNNDGEEQEVR/3	mzspec:PXD008373:20150418_liver_TiO2_L108_P_2:scan:24171:ELEHNAEETY{Sulfo}GENDENTDDKNNDGEEQEVR/3		-0.002196	O00461	GOLI4_HUMAN	PXD008373-CNHPP_HCC-Phospho-nonTumor_S-I	20150418_liver_TiO2_L108_P_2.24171.24171.3	controllerType=0 controllerNumber=1 scan=24171	3601.39	3601.39	0.389572	0.001403	3	1520.08	ELEHNAEETYGENDENTDDKNNDGEEQEVR	ELEHNAEETYGENDENT[181]DDKNNDGEEQEVR	R	D	0.9184	0.939451	24	116	NX_O00461-1	NA	0	2538	739040	736502	0.00344602	0.00344596
ELEHNAEETYGENDENTDDKNNDGEEQEVR_T181_1	mzspec:PXD008373:4496_Fusion3_CNHPP_TiO2_L103_P_2_F1_R1:scan:14917:ELEHNAEET[Phospho]YGENDENTDDKNNDGEEQEVR/3	mzspec:PXD008373:4496_Fusion3_CNHPP_TiO2_L103_P_2_F1_R1:scan:14917:ELEHNAEETY{Sulfo}GENDENTDDKNNDGEEQEVR/3		0.006352	O00461	GOLI4_HUMAN	PXD008373-CNHPP_HCC-Phospho-nonTumor_S-I	4496_Fusion3_CNHPP_TiO2_L103_P_2_F1_R1.14917.14917.3	controllerType=0 controllerNumber=1 scan=14917	3601.41	3601.39	6.18563	0.022277	3	1504.92	ELEHNAEETYGENDENTDDKNNDGEEQEVR	ELEHNAEET[181]YGENDENTDDKNNDGEEQEVR	R	D	0.9051	0.9932	25	116	NX_O00461-1	NA	0	3032	758908	755876	0.00401124	0.00401116
ELEHNAEETYGENDENTDDKNNDGEEQEVR_T181_1	mzspec:PXD008373:0000_Fusion3_CNHPP_TiO2_L053_P_2_50per_F1_R1:scan:16350:ELEHNAEET[Phospho]YGENDENTDDKNNDGEEQEVR/3	mzspec:PXD008373:0000_Fusion3_CNHPP_TiO2_L053_P_2_50per_F1_R1:scan:16350:ELEHNAEETY{Sulfo}GENDENTDDKNNDGEEQEVR/3		-0.009573	O00461	GOLI4_HUMAN	PXD008373-CNHPP_HCC-Phospho-nonTumor_S-I	0000_Fusion3_CNHPP_TiO2_L053_P_2_50per_F1_R1.16350.16350.3	controllerType=0 controllerNumber=1 scan=16350	3601.39	3601.39	-0.118843	-0.000428	3	1546.93	ELEHNAEETYGENDENTDDKNNDGEEQEVR	ELEHNAEET[181]YGENDENTDDKNNDGEEQEVR	R	D	0.8496	0.989065	24	116	NX_O00461-1	NA	0	5365	826379	821014	0.0065346	0.00653456
ELEHNAEETYGENDENTDDKNNDGEEQEVR_T181_1	mzspec:PXD008373:L097_Human_Liver_Cancer_T_TiO2_50per_F1_R1:scan:25063:ELEHNAEETYGENDENT[Phospho]DDKNNDGEEQEVR/3	mzspec:PXD008373:L097_Human_Liver_Cancer_T_TiO2_50per_F1_R1:scan:25063:ELEHNAEETY{Sulfo}GENDENTDDKNNDGEEQEVR/3		-0.010135	O00461	GOLI4_HUMAN	PXD008373-CNHPP_HCC-Phospho-Tumor_S-II	L097_Human_Liver_Cancer_T_TiO2_50per_F1_R1.25063.25063.3	controllerType=0 controllerNumber=1 scan=25063	3601.38	3601.39	-2.86446	-0.010316	3	1817.36	ELEHNAEETYGENDENTDDKNNDGEEQEVR	ELEHNAEETYGENDENT[181]DDKNNDGEEQEVR	R	D	1	0.999999	34	116	NX_O00461-1	NA	0	0	12945	12945	0	0
ELEHNAEETYGENDENTDDKNNDGEEQEVR_T181_1	mzspec:PXD008373:0000_Fusion3_CNHPP_TiO2_L050_T_0_50per_F3_R1:scan:22093:ELEHNAEET[Phospho]YGENDENTDDKNNDGEEQEVR/3	mzspec:PXD008373:0000_Fusion3_CNHPP_TiO2_L050_T_0_50per_F3_R1:scan:22093:ELEHNAEETY{Sulfo}GENDENTDDKNNDGEEQEVR/3		-0.0079595	O00461	GOLI4_HUMAN	PXD008373-CNHPP_HCC-Phospho-Tumor_S-II	0000_Fusion3_CNHPP_TiO2_L050_T_0_50per_F3_R1.22093.22093.3	controllerType=0 controllerNumber=1 scan=22093	3601.38	3601.39	-0.728886	-0.002625	3	1507.18	ELEHNAEETYGENDENTDDKNNDGEEQEVR	ELEHNAEET[181]YGENDENTDDKNNDGEEQEVR	R	D	1	0.999999	31	116	NX_O00461-1	NA	0	0	60967	60967	0	0
ELEHNAEETYGENDENTDDKNNDGEEQEVR_T181_1	mzspec:PXD008373:20150423_liver_TiO2_L110_T_0:scan:29397:ELEHNAEET[Phospho]YGENDENTDDKNNDGEEQEVR/3	mzspec:PXD008373:20150423_liver_TiO2_L110_T_0:scan:29397:ELEHNAEETY{Sulfo}GENDENTDDKNNDGEEQEVR/3		-0.011012	O00461	GOLI4_HUMAN	PXD008373-CNHPP_HCC-Phospho-Tumor_S-II	20150423_liver_TiO2_L110_T_0.29397.29397.3	controllerType=0 controllerNumber=1 scan=29397	3601.38	3601.39	-2.96609	-0.010682	3	1616.26	ELEHNAEETYGENDENTDDKNNDGEEQEVR	ELEHNAEET[181]YGENDENTDDKNNDGEEQEVR	R	D	1	0.999999	30	116	NX_O00461-1	NA	0	0	91817	91817	0	0
ELEHNAEETYGENDENTDDKNNDGEEQEVR_T181_1	mzspec:PXD008373:20150424_liver_TiO2_L093_T_2:scan:26989:ELEHNAEETYGENDENT[Phospho]DDKNNDGEEQEVR/3	mzspec:PXD008373:20150424_liver_TiO2_L093_T_2:scan:26989:ELEHNAEETY{Sulfo}GENDENTDDKNNDGEEQEVR/3		-0.003453	O00461	GOLI4_HUMAN	PXD008373-CNHPP_HCC-Phospho-Tumor_S-II	20150424_liver_TiO2_L093_T_2.26989.26989.3	controllerType=0 controllerNumber=1 scan=26989	3601.39	3601.39	0.593104	0.002136	3	1653.68	ELEHNAEETYGENDENTDDKNNDGEEQEVR	ELEHNAEETYGENDENT[181]DDKNNDGEEQEVR	R	D	1	0.999999	25	116	NX_O00461-1	NA	0	0	120977	120977	0	0
ELEHNAEETYGENDENTDDKNNDGEEQEVR_T181_1	mzspec:PXD008373:20151029_L112_T_0:scan:21226:ELEHNAEET[Phospho]YGENDENTDDKNNDGEEQEVR/3	mzspec:PXD008373:20151029_L112_T_0:scan:21226:ELEHNAEETY{Sulfo}GENDENTDDKNNDGEEQEVR/3		-0.003785	O00461	GOLI4_HUMAN	PXD008373-CNHPP_HCC-Phospho-Tumor_S-II	20151029_L112_T_0.21226.21226.3	controllerType=0 controllerNumber=1 scan=21226	3601.39	3601.39	0.287945	0.001037	3	1424.37	ELEHNAEETYGENDENTDDKNNDGEEQEVR	ELEHNAEET[181]YGENDENTDDKNNDGEEQEVR	R	D	1	0.999999	23	116	NX_O00461-1	NA	0	0	128330	128330	0	0
ELEHNAEETYGENDENTDDKNNDGEEQEVR_T181_1	mzspec:PXD008373:20150424_liver_TiO2_L093_T_0:scan:27900:ELEHNAEETYGENDENT[Phospho]DDKNNDGEEQEVR/3	mzspec:PXD008373:20150424_liver_TiO2_L093_T_0:scan:27900:ELEHNAEETY{Sulfo}GENDENTDDKNNDGEEQEVR/3		-0.003763	O00461	GOLI4_HUMAN	PXD008373-CNHPP_HCC-Phospho-Tumor_S-II	20150424_liver_TiO2_L093_T_0.27900.27900.3	controllerType=0 controllerNumber=1 scan=27900	3601.39	3601.39	0.694732	0.002502	3	1590.3	ELEHNAEETYGENDENTDDKNNDGEEQEVR	ELEHNAEETYGENDENT[181]DDKNNDGEEQEVR	R	D	1	0.999999	32	116	NX_O00461-1	NA	0	0	132164	132164	0	0
ELEHNAEETYGENDENTDDKNNDGEEQEVR_T181_1	mzspec:PXD008373:L015_liver_TiO2_L015_T_0:scan:24713:ELEHNAEET[Phospho]YGENDENTDDKNNDGEEQEVR/3	mzspec:PXD008373:L015_liver_TiO2_L015_T_0:scan:24713:ELEHNAEETY{Sulfo}GENDENTDDKNNDGEEQEVR/3		-0.00933	O00461	GOLI4_HUMAN	PXD008373-CNHPP_HCC-Phospho-Tumor_S-II	L015_liver_TiO2_L015_T_0.24713.24713.3	controllerType=0 controllerNumber=1 scan=24713	3601.38	3601.39	-0.932419	-0.003358	3	1534.33	ELEHNAEETYGENDENTDDKNNDGEEQEVR	ELEHNAEET[181]YGENDENTDDKNNDGEEQEVR	R	D	1	0.999999	33	116	NX_O00461-1	NA	0	0	133594	133594	0	0
ELEHNAEETYGENDENTDDKNNDGEEQEVR_T181_1	mzspec:PXD008373:0000_Fusion3_CNHPP_TiO2_L046_T_0_50per_F3_R1:scan:22324:ELEHNAEET[Phospho]YGENDENTDDKNNDGEEQEVR/3	mzspec:PXD008373:0000_Fusion3_CNHPP_TiO2_L046_T_0_50per_F3_R1:scan:22324:ELEHNAEETY{Sulfo}GENDENTDDKNNDGEEQEVR/3		-0.007776	O00461	GOLI4_HUMAN	PXD008373-CNHPP_HCC-Phospho-Tumor_S-II	0000_Fusion3_CNHPP_TiO2_L046_T_0_50per_F3_R1.22324.22324.3	controllerType=0 controllerNumber=1 scan=22324	3601.38	3601.39	-1.03405	-0.003724	3	1550.87	ELEHNAEETYGENDENTDDKNNDGEEQEVR	ELEHNAEET[181]YGENDENTDDKNNDGEEQEVR	R	D	1	0.999999	35	116	NX_O00461-1	NA	0	0	147101	147101	0	0
ELEHNAEETYGENDENTDDKNNDGEEQEVR_T181_1	mzspec:PXD008373:20150307_liver_TiO2_50per_L065_T_0:scan:26150:ELEHNAEET[Phospho]YGENDENTDDKNNDGEEQEVR/3	mzspec:PXD008373:20150307_liver_TiO2_50per_L065_T_0:scan:26150:ELEHNAEETY{Sulfo}GENDENTDDKNNDGEEQEVR/3		-0.004103	O00461	GOLI4_HUMAN	PXD008373-CNHPP_HCC-Phospho-Tumor_S-II	20150307_liver_TiO2_50per_L065_T_0.26150.26150.3	controllerType=0 controllerNumber=1 scan=26150	3601.39	3601.39	0.186317	0.000671	3	1566.94	ELEHNAEETYGENDENTDDKNNDGEEQEVR	ELEHNAEET[181]YGENDENTDDKNNDGEEQEVR	R	D	1	0.999999	31	116	NX_O00461-1	NA	0	0	149815	149815	0	0
ELEHNAEETYGENDENTDDKNNDGEEQEVR_T181_1	mzspec:PXD008373:20150424_liver_TiO2_L092_T_2:scan:27578:ELEHNAEET[Phospho]YGENDENTDDKNNDGEEQEVR/3	mzspec:PXD008373:20150424_liver_TiO2_L092_T_2:scan:27578:ELEHNAEETY{Sulfo}GENDENTDDKNNDGEEQEVR/3		-0.005598	O00461	GOLI4_HUMAN	PXD008373-CNHPP_HCC-Phospho-Tumor_S-II	20150424_liver_TiO2_L092_T_2.27578.27578.3	controllerType=0 controllerNumber=1 scan=27578	3601.39	3601.39	-0.322098	-0.00116	3	1627.74	ELEHNAEETYGENDENTDDKNNDGEEQEVR	ELEHNAEET[181]YGENDENTDDKNNDGEEQEVR	R	D	1	0.999999	32	116	NX_O00461-1	NA	0	0	172263	172263	0	0
ELEHNAEETYGENDENTDDKNNDGEEQEVR_T181_1	mzspec:PXD008373:20150424_liver_TiO2_L092_T_2:scan:27182:ELEHNAEETYGENDENT[Phospho]DDKNNDGEEQEVR/3	mzspec:PXD008373:20150424_liver_TiO2_L092_T_2:scan:27182:ELEHNAEETY{Sulfo}GENDENTDDKNNDGEEQEVR/3		-0.01219	O00461	GOLI4_HUMAN	PXD008373-CNHPP_HCC-Phospho-Tumor_S-II	20150424_liver_TiO2_L092_T_2.27182.27182.3	controllerType=0 controllerNumber=1 scan=27182	3601.38	3601.39	-2.15251	-0.007752	3	1607.96	ELEHNAEETYGENDENTDDKNNDGEEQEVR	ELEHNAEETYGENDENT[181]DDKNNDGEEQEVR	R	D	1	0.999999	24	116	NX_O00461-1	NA	0	0	174632	174632	0	0
ELEHNAEETYGENDENTDDKNNDGEEQEVR_T181_1	mzspec:PXD008373:20150502_liver_TiO2_L032_T_2:scan:25887:ELEHNAEET[Phospho]YGENDENTDDKNNDGEEQEVR/3	mzspec:PXD008373:20150502_liver_TiO2_L032_T_2:scan:25887:ELEHNAEETY{Sulfo}GENDENTDDKNNDGEEQEVR/3		-0.007883	O00461	GOLI4_HUMAN	PXD008373-CNHPP_HCC-Phospho-Tumor_S-II	20150502_liver_TiO2_L032_T_2.25887.25887.3	controllerType=0 controllerNumber=1 scan=25887	3601.38	3601.39	-2.05088	-0.007386	3	1689.69	ELEHNAEETYGENDENTDDKNNDGEEQEVR	ELEHNAEET[181]YGENDENTDDKNNDGEEQEVR	R	D	1	0.999999	30	116	NX_O00461-1	NA	0	0	180287	180287	0	0
ELEHNAEETYGENDENTDDKNNDGEEQEVR_T181_1	mzspec:PXD008373:L099_Human_Liver_Cancer_T_TiO2_50per_F3_R1:scan:27664:ELEHNAEETYGENDENT[Phospho]DDKNNDGEEQEVR/3	mzspec:PXD008373:L099_Human_Liver_Cancer_T_TiO2_50per_F3_R1:scan:27664:ELEHNAEETY{Sulfo}GENDENTDDKNNDGEEQEVR/3		-0.009152	O00461	GOLI4_HUMAN	PXD008373-CNHPP_HCC-Phospho-Tumor_S-II	L099_Human_Liver_Cancer_T_TiO2_50per_F3_R1.27664.27664.3	controllerType=0 controllerNumber=1 scan=27664	3601.38	3601.39	-2.25414	-0.008118	3	1829.24	ELEHNAEETYGENDENTDDKNNDGEEQEVR	ELEHNAEETYGENDENT[181]DDKNNDGEEQEVR	R	D	0.9999	0.999908	35	116	NX_O00461-1	NA	0	3	215440	215437	1.39251846247395e-05	1.24042290151456e-05
ELEHNAEETYGENDENTDDKNNDGEEQEVR_T181_1	mzspec:PXD008373:20150502_liver_TiO2_L032_T_0:scan:27479:ELEHNAEET[Phospho]YGENDENTDDKNNDGEEQEVR/3	mzspec:PXD008373:20150502_liver_TiO2_L032_T_0:scan:27479:ELEHNAEETY{Sulfo}GENDENTDDKNNDGEEQEVR/3		-0.015759	O00461	GOLI4_HUMAN	PXD008373-CNHPP_HCC-Phospho-Tumor_S-II	20150502_liver_TiO2_L032_T_0.27479.27479.3	controllerType=0 controllerNumber=1 scan=27479	3601.37	3601.39	-4.49134	-0.016175	3	1700.99	ELEHNAEETYGENDENTDDKNNDGEEQEVR	ELEHNAEET[181]YGENDENTDDKNNDGEEQEVR	R	D	0.9997	0.99964	30	116	NX_O00461-1	NA	0	6	273822	273816	2.1912525199404e-05	2.16940131754973e-05
ELEHNAEETYGENDENTDDKNNDGEEQEVR_T181_1	mzspec:PXD008373:0000_Fusion3_CNHPP_TiO2_L049_T_2_50per_F1_R1:scan:20505:ELEHNAEET[Phospho]YGENDENTDDKNNDGEEQEVR/3	mzspec:PXD008373:0000_Fusion3_CNHPP_TiO2_L049_T_2_50per_F1_R1:scan:20505:ELEHNAEETY{Sulfo}GENDENTDDKNNDGEEQEVR/3		-0.0113415	O00461	GOLI4_HUMAN	PXD008373-CNHPP_HCC-Phospho-Tumor_S-II	0000_Fusion3_CNHPP_TiO2_L049_T_2_50per_F1_R1.20505.20505.3	controllerType=0 controllerNumber=1 scan=20505	3601.38	3601.39	-1.44084	-0.005189	3	1538.24	ELEHNAEETYGENDENTDDKNNDGEEQEVR	ELEHNAEET[181]YGENDENTDDKNNDGEEQEVR	R	D	0.9997	0.99964	27	116	NX_O00461-1	NA	0	8	279776	279768	2.85951216722427e-05	2.83787570813867e-05
ELEHNAEETYGENDENTDDKNNDGEEQEVR_T181_1	mzspec:PXD008373:L099_Human_Liver_Cancer_T_TiO2_50per_F2_R1:scan:21056:ELEHNAEET[Phospho]YGENDENTDDKNNDGEEQEVR/3	mzspec:PXD008373:L099_Human_Liver_Cancer_T_TiO2_50per_F2_R1:scan:21056:ELEHNAEETY{Sulfo}GENDENTDDKNNDGEEQEVR/3		-0.0109895	O00461	GOLI4_HUMAN	PXD008373-CNHPP_HCC-Phospho-Tumor_S-II	L099_Human_Liver_Cancer_T_TiO2_50per_F2_R1.21056.21056.3	controllerType=0 controllerNumber=1 scan=21056	3601.38	3601.39	-3.06772	-0.011048	3	1837.57	ELEHNAEETYGENDENTDDKNNDGEEQEVR	ELEHNAEET[181]YGENDENTDDKNNDGEEQEVR	R	D	0.9996	0.999632	25	116	NX_O00461-1	NA	0	9	289367	289358	3.11033391162505e-05	3.01217924474626e-05
ELEHNAEETYGENDENTDDKNNDGEEQEVR_T181_1	mzspec:PXD008373:L096_human_liver_cancer_T_50per_TiO2_F3_R1:scan:16519:ELEHNAEET[Phospho]YGENDENTDDKNNDGEEQEVR/3	mzspec:PXD008373:L096_human_liver_cancer_T_50per_TiO2_F3_R1:scan:16519:ELEHNAEETY{Sulfo}GENDENTDDKNNDGEEQEVR/3		-0.013999	O00461	GOLI4_HUMAN	PXD008373-CNHPP_HCC-Phospho-Tumor_S-II	L096_human_liver_cancer_T_50per_TiO2_F3_R1.16519.16519.3	controllerType=0 controllerNumber=1 scan=16519	3601.37	3601.39	-4.6946	-0.016907	3	1480.11	ELEHNAEETYGENDENTDDKNNDGEEQEVR	ELEHNAEET[181]YGENDENTDDKNNDGEEQEVR	R	D	0.9996	0.999632	27	116	NX_O00461-1	NA	0	9	294423	294414	3.0569198475616e-05	3.01217924474626e-05
ELEHNAEETYGENDENTDDKNNDGEEQEVR_T181_1	mzspec:PXD008373:L015_liver_TiO2_L015_T_2:scan:22490:ELEHNAEET[Phospho]YGENDENTDDKNNDGEEQEVR/3	mzspec:PXD008373:L015_liver_TiO2_L015_T_2:scan:22490:ELEHNAEETY{Sulfo}GENDENTDDKNNDGEEQEVR/3		-0.026098	O00461	GOLI4_HUMAN	PXD008373-CNHPP_HCC-Phospho-Tumor_S-II	L015_liver_TiO2_L015_T_2.22490.22490.3	controllerType=0 controllerNumber=1 scan=22490	3601.37	3601.39	-6.01661	-0.021668	3	1581.94	ELEHNAEETYGENDENTDDKNNDGEEQEVR	ELEHNAEET[181]YGENDENTDDKNNDGEEQEVR	R	D	0.9995	0.999566	25	116	NX_O00461-1	NA	0	10	302174	302164	3.30946108735653e-05	3.29275560838599e-05
ELEHNAEETYGENDENTDDKNNDGEEQEVR_T181_1	mzspec:PXD008373:20151029_L112_T_0:scan:21599:ELEHNAEETYGENDENT[Phospho]DDKNNDGEEQEVR/3	mzspec:PXD008373:20151029_L112_T_0:scan:21599:ELEHNAEETY{Sulfo}GENDENTDDKNNDGEEQEVR/3		-0.016602	O00461	GOLI4_HUMAN	PXD008373-CNHPP_HCC-Phospho-Tumor_S-II	20151029_L112_T_0.21599.21599.3	controllerType=0 controllerNumber=1 scan=21599	3601.38	3601.39	-3.27097	-0.01178	3	1445.98	ELEHNAEETYGENDENTDDKNNDGEEQEVR	ELEHNAEETYGENDENT[181]DDKNNDGEEQEVR	R	D	0.9995	0.999401	21	116	NX_O00461-1	NA	0	11	304850	304839	3.60846217183497e-05	3.59917022766388e-05
ELEHNAEETYGENDENTDDKNNDGEEQEVR_T181_1	mzspec:PXD008373:20150301_liver_TiO2_50per_L061_T_0:scan:29203:ELEHNAEETYGENDENT[Phospho]DDKNNDGEEQEVR/4	mzspec:PXD008373:20150301_liver_TiO2_50per_L061_T_0:scan:29203:ELEHNAEETY{Sulfo}GENDENTDDKNNDGEEQEVR/4		0.0002575	O00461	GOLI4_HUMAN	PXD008373-CNHPP_HCC-Phospho-Tumor_S-II	20150301_liver_TiO2_50per_L061_T_0.29203.29203.4	controllerType=0 controllerNumber=1 scan=29203	3601.39	3601.39	1.35198	0.004869	4	1580.7	ELEHNAEETYGENDENTDDKNNDGEEQEVR	ELEHNAEETYGENDENT[181]DDKNNDGEEQEVR	R	D	0.998	0.997038	38	174	NX_O00461-1	NA	0	49	395416	395367	0.000123935	0.000123935
ELEHNAEETYGENDENTDDKNNDGEEQEVR_T181_1	mzspec:PXD008373:Phospho_liver_TiO2_50per_L061_T_0:scan:29203:ELEHNAEETYGENDENT[Phospho]DDKNNDGEEQEVR/4	mzspec:PXD008373:Phospho_liver_TiO2_50per_L061_T_0:scan:29203:ELEHNAEETY{Sulfo}GENDENTDDKNNDGEEQEVR/4		0.0002575	O00461	GOLI4_HUMAN	PXD008373-CNHPP_HCC-Phospho-Tumor_S-II	Phospho_liver_TiO2_50per_L061_T_0.29203.29203.4	controllerType=0 controllerNumber=1 scan=29203	3601.39	3601.39	1.35198	0.004869	4	1580.7	ELEHNAEETYGENDENTDDKNNDGEEQEVR	ELEHNAEETYGENDENT[181]DDKNNDGEEQEVR	R	D	0.998	0.997038	38	174	NX_O00461-1	NA	0	52	397403	397351	0.000130867	0.000130771
ELEHNAEETYGENDENTDDKNNDGEEQEVR_T181_1	mzspec:PXD008373:Phospho_liver_TiO2_50per_L062_T_5:scan:25062:ELEHNAEET[Phospho]YGENDENTDDKNNDGEEQEVR/3	mzspec:PXD008373:Phospho_liver_TiO2_50per_L062_T_5:scan:25062:ELEHNAEETY{Sulfo}GENDENTDDKNNDGEEQEVR/3		-0.0039	O00461	GOLI4_HUMAN	PXD008373-CNHPP_HCC-Phospho-Tumor_S-II	Phospho_liver_TiO2_50per_L062_T_5.25062.25062.3	controllerType=0 controllerNumber=1 scan=25062	3601.39	3601.39	0.186317	0.000671	3	1625.09	ELEHNAEETYGENDENTDDKNNDGEEQEVR	ELEHNAEET[181]YGENDENTDDKNNDGEEQEVR	R	D	0.9975	0.997699	27	116	NX_O00461-1	NA	0	61	410415	410354	0.000148652	0.000147378
ELEHNAEETYGENDENTDDKNNDGEEQEVR_T181_1	mzspec:PXD008373:20150303_liver_TiO2_50per_L062_T_5:scan:25062:ELEHNAEET[Phospho]YGENDENTDDKNNDGEEQEVR/3	mzspec:PXD008373:20150303_liver_TiO2_50per_L062_T_5:scan:25062:ELEHNAEETY{Sulfo}GENDENTDDKNNDGEEQEVR/3		-0.0039	O00461	GOLI4_HUMAN	PXD008373-CNHPP_HCC-Phospho-Tumor_S-II	20150303_liver_TiO2_50per_L062_T_5.25062.25062.3	controllerType=0 controllerNumber=1 scan=25062	3601.39	3601.39	0.186317	0.000671	3	1625.09	ELEHNAEETYGENDENTDDKNNDGEEQEVR	ELEHNAEET[181]YGENDENTDDKNNDGEEQEVR	R	D	0.9975	0.997699	27	116	NX_O00461-1	NA	0	61	410631	410570	0.000148574	0.000147378
ELEHNAEETYGENDENTDDKNNDGEEQEVR_T181_1	mzspec:PXD008373:0000_Fusion3_CNHPP_TiO2_L043_T_0_50per_F3_R1:scan:19153:ELEHNAEET[Phospho]YGENDENTDDKNNDGEEQEVR/4	mzspec:PXD008373:0000_Fusion3_CNHPP_TiO2_L043_T_0_50per_F3_R1:scan:19153:ELEHNAEETY{Sulfo}GENDENTDDKNNDGEEQEVR/4		-0.002345	O00461	GOLI4_HUMAN	PXD008373-CNHPP_HCC-Phospho-Tumor_S-II	0000_Fusion3_CNHPP_TiO2_L043_T_0_50per_F3_R1.19153.19153.4	controllerType=0 controllerNumber=1 scan=19153	3601.39	3601.39	1.69101	0.00609	4	1396.21	ELEHNAEETYGENDENTDDKNNDGEEQEVR	ELEHNAEET[181]YGENDENTDDKNNDGEEQEVR	R	D	0.9951	0.991216	41	174	NX_O00461-1	NA	0	122	460260	460138	0.000265138	0.000264722
ELEHNAEETYGENDENTDDKNNDGEEQEVR_T181_1	mzspec:PXD008373:L072_Liver_cancer_TiO2_T_50per_F1_R1:scan:24790:ELEHNAEETYGENDENT[Phospho]DDKNNDGEEQEVR/3	mzspec:PXD008373:L072_Liver_cancer_TiO2_T_50per_F1_R1:scan:24790:ELEHNAEETY{Sulfo}GENDENTDDKNNDGEEQEVR/3		-0.0123985	O00461	GOLI4_HUMAN	PXD008373-CNHPP_HCC-Phospho-Tumor_S-II	L072_Liver_cancer_TiO2_T_50per_F1_R1.24790.24790.3	controllerType=0 controllerNumber=1 scan=24790	3601.38	3601.39	-2.86446	-0.010316	3	1723.08	ELEHNAEETYGENDENTDDKNNDGEEQEVR	ELEHNAEETYGENDENT[181]DDKNNDGEEQEVR	R	D	0.9896	0.990441	27	116	NX_O00461-1	NA	0	253	518810	518557	0.000487892	0.000487664
ELEHNAEETYGENDENTDDKNNDGEEQEVR_T181_1	mzspec:PXD008373:0000_Fusion3_CNHPP_TiO2_L043_T_2_50per_F1_R1:scan:18498:ELEHNAEET[Phospho]YGENDENTDDKNNDGEEQEVR/3	mzspec:PXD008373:0000_Fusion3_CNHPP_TiO2_L043_T_2_50per_F1_R1:scan:18498:ELEHNAEETY{Sulfo}GENDENTDDKNNDGEEQEVR/3		0.0071285	O00461	GOLI4_HUMAN	PXD008373-CNHPP_HCC-Phospho-Tumor_S-II	0000_Fusion3_CNHPP_TiO2_L043_T_2_50per_F1_R1.18498.18498.3	controllerType=0 controllerNumber=1 scan=18498	3601.4	3601.39	3.84684	0.013854	3	1488.56	ELEHNAEETYGENDENTDDKNNDGEEQEVR	ELEHNAEET[181]YGENDENTDDKNNDGEEQEVR	R	D	0.9883	0.989248	27	116	NX_O00461-1	NA	0	286	528814	528528	0.000541126	0.000540968
ELEHNAEETYGENDENTDDKNNDGEEQEVR_T181_1	mzspec:PXD008373:L010_liver_TiO2_L010_T_0:scan:24799:ELEHNAEET[Phospho]YGENDENTDDKNNDGEEQEVR/3	mzspec:PXD008373:L010_liver_TiO2_L010_T_0:scan:24799:ELEHNAEETY{Sulfo}GENDENTDDKNNDGEEQEVR/3		-0.0088115	O00461	GOLI4_HUMAN	PXD008373-CNHPP_HCC-Phospho-Tumor_S-II	L010_liver_TiO2_L010_T_0.24799.24799.3	controllerType=0 controllerNumber=1 scan=24799	3601.38	3601.39	-1.64409	-0.005921	3	1509.69	ELEHNAEETYGENDENTDDKNNDGEEQEVR	ELEHNAEET[181]YGENDENTDDKNNDGEEQEVR	R	D	0.9858	0.986957	27	116	NX_O00461-1	NA	0	357	544973	544616	0.000655508	0.000655279
ELEHNAEETYGENDENTDDKNNDGEEQEVR_T181_1	mzspec:PXD008373:0000_Fusion3_CNHPP_TiO2_L050_T_2_50per_F1_R1:scan:18795:ELEHNAEET[Phospho]YGENDENTDDKNNDGEEQEVR/3	mzspec:PXD008373:0000_Fusion3_CNHPP_TiO2_L050_T_2_50per_F1_R1:scan:18795:ELEHNAEETY{Sulfo}GENDENTDDKNNDGEEQEVR/3		-0.0061885	O00461	GOLI4_HUMAN	PXD008373-CNHPP_HCC-Phospho-Tumor_S-II	0000_Fusion3_CNHPP_TiO2_L050_T_2_50per_F1_R1.18795.18795.3	controllerType=0 controllerNumber=1 scan=18795	3601.39	3601.39	-0.322098	-0.00116	3	1548.93	ELEHNAEETYGENDENTDDKNNDGEEQEVR	ELEHNAEET[181]YGENDENTDDKNNDGEEQEVR	R	D	0.9744	0.977879	31	116	NX_O00461-1	NA	0	673	598061	597388	0.00112657	0.00112643
ELEHNAEETYGENDENTDDKNNDGEEQEVR_T181_1	mzspec:PXD008373:L099_Human_Liver_Cancer_T_TiO2_50per_F1_R1:scan:24841:ELEHNAEET[Phospho]YGENDENTDDKNNDGEEQEVR/3	mzspec:PXD008373:L099_Human_Liver_Cancer_T_TiO2_50per_F1_R1:scan:24841:ELEHNAEETY{Sulfo}GENDENTDDKNNDGEEQEVR/3		-0.005722	O00461	GOLI4_HUMAN	PXD008373-CNHPP_HCC-Phospho-Tumor_S-II	L099_Human_Liver_Cancer_T_TiO2_50per_F1_R1.24841.24841.3	controllerType=0 controllerNumber=1 scan=24841	3601.38	3601.39	-1.64409	-0.005921	3	1832.88	ELEHNAEETYGENDENTDDKNNDGEEQEVR	ELEHNAEET[181]YGENDENTDDKNNDGEEQEVR	R	D	0.9721	0.975899	26	116	NX_O00461-1	NA	0	722	605762	605040	0.00119331	0.00119319
ELEHNAEETYGENDENTDDKNNDGEEQEVR_T181_1	mzspec:PXD008373:L097_Human_Liver_Cancer_T_TiO2_50per_F3_R1:scan:27545:ELEHNAEET[Phospho]YGENDENTDDKNNDGEEQEVR/3	mzspec:PXD008373:L097_Human_Liver_Cancer_T_TiO2_50per_F3_R1:scan:27545:ELEHNAEETY{Sulfo}GENDENTDDKNNDGEEQEVR/3		-0.0086895	O00461	GOLI4_HUMAN	PXD008373-CNHPP_HCC-Phospho-Tumor_S-II	L097_Human_Liver_Cancer_T_TiO2_50per_F3_R1.27545.27545.3	controllerType=0 controllerNumber=1 scan=27545	3601.38	3601.39	-2.45767	-0.008851	3	2030.65	ELEHNAEETYGENDENTDDKNNDGEEQEVR	ELEHNAEET[181]YGENDENTDDKNNDGEEQEVR	R	D	0.9417	0.949838	27	116	NX_O00461-1	NA	0	1649	683567	681918	0.00241818	0.00241745
ELEHNAEETYGENDENTDDKNNDGEEQEVR_T181_1	mzspec:PXD008373:L096_human_liver_cancer_T_50per_TiO2_F3_R1:scan:15777:ELEHNAEET[Phospho]YGENDENTDDKNNDGEEQEVR/3	mzspec:PXD008373:L096_human_liver_cancer_T_50per_TiO2_F3_R1:scan:15777:ELEHNAEETY{Sulfo}GENDENTDDKNNDGEEQEVR/3		-0.009971	O00461	GOLI4_HUMAN	PXD008373-CNHPP_HCC-Phospho-Tumor_S-II	L096_human_liver_cancer_T_50per_TiO2_F3_R1.15777.15777.3	controllerType=0 controllerNumber=1 scan=15777	3601.37	3601.39	-3.57613	-0.012879	3	1439.48	ELEHNAEETYGENDENTDDKNNDGEEQEVR	ELEHNAEET[181]YGENDENTDDKNNDGEEQEVR	R	D	0.9039	0.91767	18	116	NX_O00461-1	NA	0	2851	743454	740603	0.00384957	0.00384914
ELEHNAEETYGENDENTDDKNNDGEEQEVR_T181_1	mzspec:PXD008373:L096_human_liver_cancer_T_50per_TiO2_F1_R1:scan:19468:ELEHNAEET[Phospho]YGENDENTDDKNNDGEEQEVR/3	mzspec:PXD008373:L096_human_liver_cancer_T_50per_TiO2_F1_R1:scan:19468:ELEHNAEETY{Sulfo}GENDENTDDKNNDGEEQEVR/3		-0.007315	O00461	GOLI4_HUMAN	PXD008373-CNHPP_HCC-Phospho-Tumor_S-II	L096_human_liver_cancer_T_50per_TiO2_F1_R1.19468.19468.3	controllerType=0 controllerNumber=1 scan=19468	3601.38	3601.39	-2.5593	-0.009217	3	1671.02	ELEHNAEETYGENDENTDDKNNDGEEQEVR	ELEHNAEET[181]YGENDENTDDKNNDGEEQEVR	R	D	0.8981	0.90774	21	116	NX_O00461-1	NA	0	3083	751195	748112	0.00412104	0.00412104
ELEHNAEETYGENDENTDDKNNDGEEQEVR_T181_1	mzspec:PXD008373:20150328_liver_TiO2_L106_T_0:scan:27711:ELEHNAEET[Phospho]YGENDENTDDKNNDGEEQEVR/3	mzspec:PXD008373:20150328_liver_TiO2_L106_T_0:scan:27711:ELEHNAEETY{Sulfo}GENDENTDDKNNDGEEQEVR/3		-0.0138145	O00461	GOLI4_HUMAN	PXD008373-CNHPP_HCC-Phospho-Tumor_S-II	20150328_liver_TiO2_L106_T_0.27711.27711.3	controllerType=0 controllerNumber=1 scan=27711	3601.38	3601.39	-2.66093	-0.009583	3	1586.91	ELEHNAEETYGENDENTDDKNNDGEEQEVR	ELEHNAEET[181]YGENDENTDDKNNDGEEQEVR	R	D	0.8335	0.858252	29	116	NX_O00461-1	NA	0	5750	821161	815411	0.00705166	0.00705116
ELEHNAEETYGENDENTDDKNNDGEEQEVR_T181_1	mzspec:PXD008373:0000_Fusion3_CNHPP_TiO2_L050_T_0_50per_F3_R1:scan:22166:ELEHNAEETYGENDENT[Phospho]DDKNNDGEEQEVR/4	mzspec:PXD008373:0000_Fusion3_CNHPP_TiO2_L050_T_0_50per_F3_R1:scan:22166:ELEHNAEETY{Sulfo}GENDENTDDKNNDGEEQEVR/4		-0.0131605	O00461	GOLI4_HUMAN	PXD008373-CNHPP_HCC-Phospho-Tumor_S-II	0000_Fusion3_CNHPP_TiO2_L050_T_0_50per_F3_R1.22166.22166.4	controllerType=0 controllerNumber=1 scan=22166	3601.38	3601.39	-2.17306	-0.007826	4	1511.24	ELEHNAEETYGENDENTDDKNNDGEEQEVR	ELEHNAEETYGENDENT[181]DDKNNDGEEQEVR	R	D	0.8278	0.731527	40	174	NX_O00461-1	NA	0	5987	826452	820465	0.00729708	0.00729681
ELEHNAEETYGENDENTDDKNNDGEEQEVR_T181_1	mzspec:PXD008373:20151029_L112_T_2:scan:18911:ELEHNAEET[Phospho]YGENDENTDDKNNDGEEQEVR/3	mzspec:PXD008373:20151029_L112_T_2:scan:18911:ELEHNAEETY{Sulfo}GENDENTDDKNNDGEEQEVR/3		-0.016977	O00461	GOLI4_HUMAN	PXD008373-CNHPP_HCC-Phospho-Tumor_S-II	20151029_L112_T_2.18911.18911.3	controllerType=0 controllerNumber=1 scan=18911	3601.37	3601.39	-3.67776	-0.013245	3	1455.48	ELEHNAEETYGENDENTDDKNNDGEEQEVR	ELEHNAEET[181]YGENDENTDDKNNDGEEQEVR	R	D	0.7905	0.822121	25	116	NX_O00461-1	NA	0	7772	857988	850216	0.00914121	0.00914097
ELEHNAEETYGENDENTDDKNNDGEEQEVR_T181_1	mzspec:PXD008373:L005_human_liver_cancer_T_50per_TiO2_F3_R1:scan:26487:ELEHNAEETYGENDENT[Phospho]DDKNNDGEEQEVR/3	mzspec:PXD008373:L005_human_liver_cancer_T_50per_TiO2_F3_R1:scan:26487:ELEHNAEETY{Sulfo}GENDENTDDKNNDGEEQEVR/3		-0.0124125	O00461	GOLI4_HUMAN	PXD008373-CNHPP_HCC-Phospho-Tumor_Others	L005_human_liver_cancer_T_50per_TiO2_F3_R1.26487.26487.3	controllerType=0 controllerNumber=1 scan=26487	3601.37	3601.39	-3.67776	-0.013245	3	1700.85	ELEHNAEETYGENDENTDDKNNDGEEQEVR	ELEHNAEETYGENDENT[181]DDKNNDGEEQEVR	R	D	1	0.999999	26	116	NX_O00461-1	NA	0	0	17725	17725	0	0
ELEHNAEETYGENDENTDDKNNDGEEQEVR_T181_1	mzspec:PXD008373:L001_Human_Liver_cancer_TiO2_T_50per_F3_R1:scan:35723:ELEHNAEET[Phospho]YGENDENTDDKNNDGEEQEVR/3	mzspec:PXD008373:L001_Human_Liver_cancer_TiO2_T_50per_F3_R1:scan:35723:ELEHNAEETY{Sulfo}GENDENTDDKNNDGEEQEVR/3		-0.016046	O00461	GOLI4_HUMAN	PXD008373-CNHPP_HCC-Phospho-Tumor_Others	L001_Human_Liver_cancer_TiO2_T_50per_F3_R1.35723.35723.3	controllerType=0 controllerNumber=1 scan=35723	3601.37	3601.39	-4.38972	-0.015809	3	2073.58	ELEHNAEETYGENDENTDDKNNDGEEQEVR	ELEHNAEET[181]YGENDENTDDKNNDGEEQEVR	R	D	1	0.999999	34	116	NX_O00461-1	NA	0	0	29623	29623	0	0
ELEHNAEETYGENDENTDDKNNDGEEQEVR_T181_1	mzspec:PXD008373:L007_human_liver_cancer_T_50per_TiO2_F3_R1:scan:24098:ELEHNAEET[Phospho]YGENDENTDDKNNDGEEQEVR/3	mzspec:PXD008373:L007_human_liver_cancer_T_50per_TiO2_F3_R1:scan:24098:ELEHNAEETY{Sulfo}GENDENTDDKNNDGEEQEVR/3		-0.0137185	O00461	GOLI4_HUMAN	PXD008373-CNHPP_HCC-Phospho-Tumor_Others	L007_human_liver_cancer_T_50per_TiO2_F3_R1.24098.24098.3	controllerType=0 controllerNumber=1 scan=24098	3601.37	3601.39	-3.57613	-0.012879	3	1616.62	ELEHNAEETYGENDENTDDKNNDGEEQEVR	ELEHNAEET[181]YGENDENTDDKNNDGEEQEVR	R	D	1	0.999999	32	116	NX_O00461-1	NA	0	0	33111	33111	0	0
ELEHNAEETYGENDENTDDKNNDGEEQEVR_T181_1	mzspec:PXD008373:L004_human_liver_cancer_T_50per_TiO2_F3_R1:scan:24931:ELEHNAEET[Phospho]YGENDENTDDKNNDGEEQEVR/3	mzspec:PXD008373:L004_human_liver_cancer_T_50per_TiO2_F3_R1:scan:24931:ELEHNAEETY{Sulfo}GENDENTDDKNNDGEEQEVR/3		-0.019993	O00461	GOLI4_HUMAN	PXD008373-CNHPP_HCC-Phospho-Tumor_Others	L004_human_liver_cancer_T_50per_TiO2_F3_R1.24931.24931.3	controllerType=0 controllerNumber=1 scan=24931	3601.37	3601.39	-5.81335	-0.020936	3	1680.49	ELEHNAEETYGENDENTDDKNNDGEEQEVR	ELEHNAEET[181]YGENDENTDDKNNDGEEQEVR	R	D	1	0.999999	23	116	NX_O00461-1	NA	0	0	44252	44252	0	0
ELEHNAEETYGENDENTDDKNNDGEEQEVR_T181_1	mzspec:PXD008373:L100_human_liver_cancer_T_50per_TiO2_F3_R1:scan:25832:ELEHNAEET[Phospho]YGENDENTDDKNNDGEEQEVR/3	mzspec:PXD008373:L100_human_liver_cancer_T_50per_TiO2_F3_R1:scan:25832:ELEHNAEETY{Sulfo}GENDENTDDKNNDGEEQEVR/3		-0.015361	O00461	GOLI4_HUMAN	PXD008373-CNHPP_HCC-Phospho-Tumor_Others	L100_human_liver_cancer_T_50per_TiO2_F3_R1.25832.25832.3	controllerType=0 controllerNumber=1 scan=25832	3601.37	3601.39	-4.79651	-0.017274	3	1658.87	ELEHNAEETYGENDENTDDKNNDGEEQEVR	ELEHNAEET[181]YGENDENTDDKNNDGEEQEVR	R	D	1	0.999999	32	116	NX_O00461-1	NA	0	0	51541	51541	0	0
ELEHNAEETYGENDENTDDKNNDGEEQEVR_T181_1	mzspec:PXD008373:L001_Human_Liver_cancer_TiO2_T_50per_F3_R1:scan:35350:ELEHNAEETYGENDENT[Phospho]DDKNNDGEEQEVR/3	mzspec:PXD008373:L001_Human_Liver_cancer_TiO2_T_50per_F3_R1:scan:35350:ELEHNAEETY{Sulfo}GENDENTDDKNNDGEEQEVR/3		-0.007989	O00461	GOLI4_HUMAN	PXD008373-CNHPP_HCC-Phospho-Tumor_Others	L001_Human_Liver_cancer_TiO2_T_50per_F3_R1.35350.35350.3	controllerType=0 controllerNumber=1 scan=35350	3601.38	3601.39	-2.15251	-0.007752	3	2055.05	ELEHNAEETYGENDENTDDKNNDGEEQEVR	ELEHNAEETYGENDENT[181]DDKNNDGEEQEVR	R	D	0.9999	0.999878	32	116	NX_O00461-1	NA	0	0	78751	78751	0	0
ELEHNAEETYGENDENTDDKNNDGEEQEVR_T181_1	mzspec:PXD008373:L081_human_liver_cancer_T_50per_TiO2_F3_R1:scan:24417:ELEHNAEETYGENDENT[Phospho]DDKNNDGEEQEVR/3	mzspec:PXD008373:L081_human_liver_cancer_T_50per_TiO2_F3_R1:scan:24417:ELEHNAEETY{Sulfo}GENDENTDDKNNDGEEQEVR/3		-0.009254	O00461	GOLI4_HUMAN	PXD008373-CNHPP_HCC-Phospho-Tumor_Others	L081_human_liver_cancer_T_50per_TiO2_F3_R1.24417.24417.3	controllerType=0 controllerNumber=1 scan=24417	3601.38	3601.39	-2.96609	-0.010682	3	1617.39	ELEHNAEETYGENDENTDDKNNDGEEQEVR	ELEHNAEETYGENDENT[181]DDKNNDGEEQEVR	R	D	0.9998	0.999878	25	116	NX_O00461-1	NA	0	0	87809	87809	0	0
ELEHNAEETYGENDENTDDKNNDGEEQEVR_T181_1	mzspec:PXD008373:L081_human_liver_cancer_T_50per_TiO2_F3_R1:scan:24815:ELEHNAEETYGENDENT[Phospho]DDKNNDGEEQEVR/3	mzspec:PXD008373:L081_human_liver_cancer_T_50per_TiO2_F3_R1:scan:24815:ELEHNAEETY{Sulfo}GENDENTDDKNNDGEEQEVR/3		-0.003761	O00461	GOLI4_HUMAN	PXD008373-CNHPP_HCC-Phospho-Tumor_Others	L081_human_liver_cancer_T_50per_TiO2_F3_R1.24815.24815.3	controllerType=0 controllerNumber=1 scan=24815	3601.38	3601.39	-1.44084	-0.005189	3	1638.11	ELEHNAEETYGENDENTDDKNNDGEEQEVR	ELEHNAEETYGENDENT[181]DDKNNDGEEQEVR	R	D	0.9988	0.999265	29	116	NX_O00461-1	NA	0	10	117828	117818	8.48766741923984e-05	8.08048159670316e-05
ELEHNAEETYGENDENTDDKNNDGEEQEVR_T181_1	mzspec:PXD008373:L003_Human_Liver_cancer_TiO2_T_50per_F3_R1:scan:37780:ELEHNAEET[Phospho]YGENDENTDDKNNDGEEQEVR/3	mzspec:PXD008373:L003_Human_Liver_cancer_TiO2_T_50per_F3_R1:scan:37780:ELEHNAEETY{Sulfo}GENDENTDDKNNDGEEQEVR/3		-0.01101	O00461	GOLI4_HUMAN	PXD008373-CNHPP_HCC-Phospho-Tumor_Others	L003_Human_Liver_cancer_TiO2_T_50per_F3_R1.37780.37780.3	controllerType=0 controllerNumber=1 scan=37780	3601.38	3601.39	-3.06772	-0.011048	3	2408.21	ELEHNAEETYGENDENTDDKNNDGEEQEVR	ELEHNAEET[181]YGENDENTDDKNNDGEEQEVR	R	D	0.9987	0.999204	32	116	NX_O00461-1	NA	0	10	120242	120232	8.31725331026682e-05	8.08048159670316e-05
ELEHNAEETYGENDENTDDKNNDGEEQEVR_T181_1	mzspec:PXD008373:L100_human_liver_cancer_T_50per_TiO2_F3_R1:scan:25051:ELEHNAEET[Phospho]YGENDENTDDKNNDGEEQEVR/3	mzspec:PXD008373:L100_human_liver_cancer_T_50per_TiO2_F3_R1:scan:25051:ELEHNAEETY{Sulfo}GENDENTDDKNNDGEEQEVR/3		-0.0106	O00461	GOLI4_HUMAN	PXD008373-CNHPP_HCC-Phospho-Tumor_Others	L100_human_liver_cancer_T_50per_TiO2_F3_R1.25051.25051.3	controllerType=0 controllerNumber=1 scan=25051	3601.37	3601.39	-3.47451	-0.012513	3	1619.24	ELEHNAEETYGENDENTDDKNNDGEEQEVR	ELEHNAEET[181]YGENDENTDDKNNDGEEQEVR	R	D	0.9987	0.999204	27	116	NX_O00461-1	NA	0	10	120630	120620	8.2904990880451e-05	8.08048159670316e-05
ELEHNAEETYGENDENTDDKNNDGEEQEVR_T181_1	mzspec:PXD008373:L081_human_liver_cancer_T_50per_TiO2_F1_R1:scan:22830:ELEHNAEET[Phospho]YGENDENTDDKNNDGEEQEVR/3	mzspec:PXD008373:L081_human_liver_cancer_T_50per_TiO2_F1_R1:scan:22830:ELEHNAEETY{Sulfo}GENDENTDDKNNDGEEQEVR/3		-0.008129	O00461	GOLI4_HUMAN	PXD008373-CNHPP_HCC-Phospho-Tumor_Others	L081_human_liver_cancer_T_50per_TiO2_F1_R1.22830.22830.3	controllerType=0 controllerNumber=1 scan=22830	3601.38	3601.39	-2.5593	-0.009217	3	1614.32	ELEHNAEETYGENDENTDDKNNDGEEQEVR	ELEHNAEET[181]YGENDENTDDKNNDGEEQEVR	R	D	0.998	0.998775	31	116	NX_O00461-1	NA	0	14	129592	129578	0.000108043	0.000106746
ELEHNAEETYGENDENTDDKNNDGEEQEVR_T181_1	mzspec:PXD008373:L100_human_liver_cancer_T_50per_TiO2_F1_R1:scan:22014:ELEHNAEET[Phospho]YGENDENTDDKNNDGEEQEVR/3	mzspec:PXD008373:L100_human_liver_cancer_T_50per_TiO2_F1_R1:scan:22014:ELEHNAEETY{Sulfo}GENDENTDDKNNDGEEQEVR/3		-0.005635	O00461	GOLI4_HUMAN	PXD008373-CNHPP_HCC-Phospho-Tumor_Others	L100_human_liver_cancer_T_50per_TiO2_F1_R1.22014.22014.3	controllerType=0 controllerNumber=1 scan=22014	3601.38	3601.39	-1.64409	-0.005921	3	1591.96	ELEHNAEETYGENDENTDDKNNDGEEQEVR	ELEHNAEET[181]YGENDENTDDKNNDGEEQEVR	R	D	0.9794	0.975138	22	116	NX_O00461-1	NA	0	133	187305	187172	0.000710576	0.000710102
ELEHNAEETYGENDENTDDKNNDGEEQEVR_T181_1	mzspec:PXD003904:hrHCD_NCE30_IMAC_HeLa_oven_09192015_2:scan:06809:ELEHNAEET[Phospho]YGENDENTDDKNNDGEEQEVR/3	mzspec:PXD003904:hrHCD_NCE30_IMAC_HeLa_oven_09192015_2:scan:06809:ELEHNAEETY{Sulfo}GENDENTDDKNNDGEEQEVR/3		-0.0039815	O00461	GOLI4_HUMAN	PXD003904-Hs_UVPD_Phospho-Hela_HCD	hrHCD_NCE30_IMAC_HeLa_oven_09192015_2.06809.06809.3	controllerType=0 controllerNumber=1 scan=6809	3601.39	3601.39	-0.424003	-0.001527	3	2173.54	ELEHNAEETYGENDENTDDKNNDGEEQEVR	ELEHNAEET[181]YGENDENTDDKNNDGEEQEVR	R	D	1	0.999996	17	116	NX_O00461-1	NA	0	0	5291	5291	0	0
ELEHNAEETYGENDENTDDKNNDGEEQEVR_T181_1	mzspec:PXD003904:hrHCD_NCE30_IMAC_HeLa_oven_09192015_1:scan:07240:ELEHNAEET[Phospho]YGENDENTDDKNNDGEEQEVR/3	mzspec:PXD003904:hrHCD_NCE30_IMAC_HeLa_oven_09192015_1:scan:07240:ELEHNAEETY{Sulfo}GENDENTDDKNNDGEEQEVR/3		-0.006236	O00461	GOLI4_HUMAN	PXD003904-Hs_UVPD_Phospho-Hela_HCD	hrHCD_NCE30_IMAC_HeLa_oven_09192015_1.07240.07240.3	controllerType=0 controllerNumber=1 scan=7240	3601.38	3601.39	-1.03405	-0.003724	3	2196.14	ELEHNAEETYGENDENTDDKNNDGEEQEVR	ELEHNAEET[181]YGENDENTDDKNNDGEEQEVR	R	D	1	0.999996	21	116	NX_O00461-1	NA	0	0	6515	6515	0	0
ELEHNAEETYGENDENTDDKNNDGEEQEVR_T181_1	mzspec:PXD008373:L007_human_liver_cancer_P_50per_TiO2_F3_R1:scan:23831:ELEHNAEETYGENDENT[Phospho]DDKNNDGEEQEVR/3	mzspec:PXD008373:L007_human_liver_cancer_P_50per_TiO2_F3_R1:scan:23831:ELEHNAEETY{Sulfo}GENDENTDDKNNDGEEQEVR/3		-0.011002	O00461	GOLI4_HUMAN	PXD008373-CNHPP_HCC-Phospho-nonTumor_Others	L007_human_liver_cancer_P_50per_TiO2_F3_R1.23831.23831.3	controllerType=0 controllerNumber=1 scan=23831	3601.38	3601.39	-3.37288	-0.012147	3	1643.71	ELEHNAEETYGENDENTDDKNNDGEEQEVR	ELEHNAEETYGENDENT[181]DDKNNDGEEQEVR	R	D	1	0.999999	29	116	NX_O00461-1	NA	0	0	14323	14323	0	0
ELEHNAEETYGENDENTDDKNNDGEEQEVR_T181_1	mzspec:PXD008373:L005_human_liver_cancer_P_50per_TiO2_F1_R1:scan:21947:ELEHNAEET[Phospho]YGENDENTDDKNNDGEEQEVR/3	mzspec:PXD008373:L005_human_liver_cancer_P_50per_TiO2_F1_R1:scan:21947:ELEHNAEETY{Sulfo}GENDENTDDKNNDGEEQEVR/3		-0.015917	O00461	GOLI4_HUMAN	PXD008373-CNHPP_HCC-Phospho-nonTumor_Others	L005_human_liver_cancer_P_50per_TiO2_F1_R1.21947.21947.3	controllerType=0 controllerNumber=1 scan=21947	3601.37	3601.39	-4.79651	-0.017274	3	1698.11	ELEHNAEETYGENDENTDDKNNDGEEQEVR	ELEHNAEET[181]YGENDENTDDKNNDGEEQEVR	R	D	1	0.999999	26	116	NX_O00461-1	NA	0	0	15133	15133	0	0
ELEHNAEETYGENDENTDDKNNDGEEQEVR_T181_1	mzspec:PXD008373:L003_Human_Liver_cancer_TiO2_P_50per_F3_R1:scan:35550:ELEHNAEETYGENDENT[Phospho]DDKNNDGEEQEVR/3	mzspec:PXD008373:L003_Human_Liver_cancer_TiO2_P_50per_F3_R1:scan:35550:ELEHNAEETY{Sulfo}GENDENTDDKNNDGEEQEVR/3		-0.017631	O00461	GOLI4_HUMAN	PXD008373-CNHPP_HCC-Phospho-nonTumor_Others	L003_Human_Liver_cancer_TiO2_P_50per_F3_R1.35550.35550.3	controllerType=0 controllerNumber=1 scan=35550	3601.37	3601.39	-4.89814	-0.01764	3	2362.77	ELEHNAEETYGENDENTDDKNNDGEEQEVR	ELEHNAEETYGENDENT[181]DDKNNDGEEQEVR	R	D	1	0.999999	28	116	NX_O00461-1	NA	0	0	39417	39417	0	0
ELEHNAEETYGENDENTDDKNNDGEEQEVR_T181_1	mzspec:PXD008373:L100_human_liver_cancer_P_50per_TiO2_F3_R1:scan:24047:ELEHNAEET[Phospho]YGENDENTDDKNNDGEEQEVR/3	mzspec:PXD008373:L100_human_liver_cancer_P_50per_TiO2_F3_R1:scan:24047:ELEHNAEETY{Sulfo}GENDENTDDKNNDGEEQEVR/3		-0.003479	O00461	GOLI4_HUMAN	PXD008373-CNHPP_HCC-Phospho-nonTumor_Others	L100_human_liver_cancer_P_50per_TiO2_F3_R1.24047.24047.3	controllerType=0 controllerNumber=1 scan=24047	3601.38	3601.39	-1.64409	-0.005921	3	1659.62	ELEHNAEETYGENDENTDDKNNDGEEQEVR	ELEHNAEET[181]YGENDENTDDKNNDGEEQEVR	R	D	1	0.999999	33	116	NX_O00461-1	NA	0	0	45937	45937	0	0
ELEHNAEETYGENDENTDDKNNDGEEQEVR_T181_1	mzspec:PXD008373:L005_human_liver_cancer_P_50per_TiO2_F3_R1:scan:24588:ELEHNAEET[Phospho]YGENDENTDDKNNDGEEQEVR/3	mzspec:PXD008373:L005_human_liver_cancer_P_50per_TiO2_F3_R1:scan:24588:ELEHNAEETY{Sulfo}GENDENTDDKNNDGEEQEVR/3		-0.010538	O00461	GOLI4_HUMAN	PXD008373-CNHPP_HCC-Phospho-nonTumor_Others	L005_human_liver_cancer_P_50per_TiO2_F3_R1.24588.24588.3	controllerType=0 controllerNumber=1 scan=24588	3601.38	3601.39	-3.27097	-0.01178	3	1689.98	ELEHNAEETYGENDENTDDKNNDGEEQEVR	ELEHNAEET[181]YGENDENTDDKNNDGEEQEVR	R	D	1	0.999999	29	116	NX_O00461-1	NA	0	0	56499	56499	0	0
ELEHNAEETYGENDENTDDKNNDGEEQEVR_T181_1	mzspec:PXD008373:L100_human_liver_cancer_P_50per_TiO2_F3_R1:scan:24447:ELEHNAEET[Phospho]YGENDENTDDKNNDGEEQEVR/3	mzspec:PXD008373:L100_human_liver_cancer_P_50per_TiO2_F3_R1:scan:24447:ELEHNAEETY{Sulfo}GENDENTDDKNNDGEEQEVR/3		-0.014465	O00461	GOLI4_HUMAN	PXD008373-CNHPP_HCC-Phospho-nonTumor_Others	L100_human_liver_cancer_P_50per_TiO2_F3_R1.24447.24447.3	controllerType=0 controllerNumber=1 scan=24447	3601.37	3601.39	-4.6946	-0.016907	3	1679.51	ELEHNAEETYGENDENTDDKNNDGEEQEVR	ELEHNAEET[181]YGENDENTDDKNNDGEEQEVR	R	D	0.9998	0.999953	28	116	NX_O00461-1	NA	0	0	86953	86953	0	0
ELEHNAEETYGENDENTDDKNNDGEEQEVR_T181_1	mzspec:PXD008373:L001_Human_Liver_cancer_TiO2_P_50per_F3_R1:scan:34428:ELEHNAEETYGENDENT[Phospho]DDKNNDGEEQEVR/3	mzspec:PXD008373:L001_Human_Liver_cancer_TiO2_P_50per_F3_R1:scan:34428:ELEHNAEETY{Sulfo}GENDENTDDKNNDGEEQEVR/3		0.003343	O00461	GOLI4_HUMAN	PXD008373-CNHPP_HCC-Phospho-nonTumor_Others	L001_Human_Liver_cancer_TiO2_P_50per_F3_R1.34428.34428.3	controllerType=0 controllerNumber=1 scan=34428	3601.39	3601.39	1.10152	0.003967	3	2216.87	ELEHNAEETYGENDENTDDKNNDGEEQEVR	ELEHNAEETYGENDENT[181]DDKNNDGEEQEVR	R	D	0.999	0.999765	21	116	NX_O00461-1	NA	0	10	113090	113080	8.84329678103997e-05	8.84314037601033e-05
ELEHNAEETYGENDENTDDKNNDGEEQEVR_T181_1	mzspec:PXD008373:20150523_liver_TiO2_L022_P_0:scan:25758:ELEHNAEET[Phospho]YGENDENTDDKNNDGEEQEVR/4	mzspec:PXD008373:20150523_liver_TiO2_L022_P_0:scan:25758:ELEHNAEETY{Sulfo}GENDENTDDKNNDGEEQEVR/4		-0.00273	O00461	GOLI4_HUMAN	PXD008373-CNHPP_HCC-Phospho-nonTumor_Others	20150523_liver_TiO2_L022_P_0.25758.25758.4	controllerType=0 controllerNumber=1 scan=25758	3601.39	3601.39	0.470652	0.001695	4	1626.43	ELEHNAEETYGENDENTDDKNNDGEEQEVR	ELEHNAEET[181]YGENDENTDDKNNDGEEQEVR	R	D	0.9982	0.999289	35	174	NX_O00461-1	NA	0	19	126647	126628	0.000150046	0.000148666
ELEHNAEETYGENDENTDDKNNDGEEQEVR_T181_1	mzspec:PXD008373:L081_human_liver_cancer_P_50per_TiO2_F1_R1:scan:21924:ELEHNAEETYGENDENT[Phospho]DDKNNDGEEQEVR/3	mzspec:PXD008373:L081_human_liver_cancer_P_50per_TiO2_F1_R1:scan:21924:ELEHNAEETY{Sulfo}GENDENTDDKNNDGEEQEVR/3		-0.009157	O00461	GOLI4_HUMAN	PXD008373-CNHPP_HCC-Phospho-nonTumor_Others	L081_human_liver_cancer_P_50per_TiO2_F1_R1.21924.21924.3	controllerType=0 controllerNumber=1 scan=21924	3601.38	3601.39	-2.96609	-0.010682	3	1651.7	ELEHNAEETYGENDENTDDKNNDGEEQEVR	ELEHNAEETYGENDENT[181]DDKNNDGEEQEVR	R	D	0.993	0.998353	20	116	NX_O00461-1	NA	0	61	155766	155705	0.000391766	0.000391116
ELEHNAEETYGENDENTDDKNNDGEEQEVR_T181_1	mzspec:PXD008373:L001_Human_Liver_cancer_TiO2_P_50per_F3_R1:scan:35044:ELEHNAEET[Phospho]YGENDENTDDKNNDGEEQEVR/3	mzspec:PXD008373:L001_Human_Liver_cancer_TiO2_P_50per_F3_R1:scan:35044:ELEHNAEETY{Sulfo}GENDENTDDKNNDGEEQEVR/3		-0.02156	O00461	GOLI4_HUMAN	PXD008373-CNHPP_HCC-Phospho-nonTumor_Others	L001_Human_Liver_cancer_TiO2_P_50per_F3_R1.35044.35044.3	controllerType=0 controllerNumber=1 scan=35044	3601.37	3601.39	-5.81335	-0.020936	3	2247.41	ELEHNAEETYGENDENTDDKNNDGEEQEVR	ELEHNAEET[181]YGENDENTDDKNNDGEEQEVR	R	D	0.8354	0.928249	32	116	NX_O00461-1	NA	0	1515	255977	254462	0.00595374	0.00595325
ELEHNAEETYGENDENTDDKNNDGEEQEVR_T181_1	mzspec:PXD008373:20150528_liver_TiO2_L029_T_0:scan:25649:ELEHNAEET[Phospho]YGENDENTDDKNNDGEEQEVR/3	mzspec:PXD008373:20150528_liver_TiO2_L029_T_0:scan:25649:ELEHNAEETY{Sulfo}GENDENTDDKNNDGEEQEVR/3		-0.01529	O00461	GOLI4_HUMAN	PXD008373-CNHPP_HCC-Phospho-Tumor_S-III	20150528_liver_TiO2_L029_T_0.25649.25649.3	controllerType=0 controllerNumber=1 scan=25649	3601.37	3601.39	-4.89814	-0.01764	3	1557.25	ELEHNAEETYGENDENTDDKNNDGEEQEVR	ELEHNAEET[181]YGENDENTDDKNNDGEEQEVR	R	D	1	0.999999	34	116	NX_O00461-1	NA	0	0	5306	5306	0	0
ELEHNAEETYGENDENTDDKNNDGEEQEVR_T181_1	mzspec:PXD008373:L011_liver_TiO2_L011_T_0:scan:26736:ELEHNAEETYGENDENT[Phospho]DDKNNDGEEQEVR/4	mzspec:PXD008373:L011_liver_TiO2_L011_T_0:scan:26736:ELEHNAEETY{Sulfo}GENDENTDDKNNDGEEQEVR/4		-0.008881	O00461	GOLI4_HUMAN	PXD008373-CNHPP_HCC-Phospho-Tumor_S-III	L011_liver_TiO2_L011_T_0.26736.26736.4	controllerType=0 controllerNumber=1 scan=26736	3601.38	3601.39	-1.8343	-0.006606	4	1531.77	ELEHNAEETYGENDENTDDKNNDGEEQEVR	ELEHNAEETYGENDENT[181]DDKNNDGEEQEVR	R	D	1	0.999999	34	174	NX_O00461-1	NA	0	0	5586	5586	0	0
ELEHNAEETYGENDENTDDKNNDGEEQEVR_T181_1	mzspec:PXD008373:L070_Human_Liver_cancer_TiO2_T_50per_F1_R1:scan:23879:ELEHNAEET[Phospho]YGENDENTDDKNNDGEEQEVR/3	mzspec:PXD008373:L070_Human_Liver_cancer_TiO2_T_50per_F1_R1:scan:23879:ELEHNAEETY{Sulfo}GENDENTDDKNNDGEEQEVR/3		-0.004824	O00461	GOLI4_HUMAN	PXD008373-CNHPP_HCC-Phospho-Tumor_S-III	L070_Human_Liver_cancer_TiO2_T_50per_F1_R1.23879.23879.3	controllerType=0 controllerNumber=1 scan=23879	3601.39	3601.39	0.389572	0.001403	3	1557	ELEHNAEETYGENDENTDDKNNDGEEQEVR	ELEHNAEET[181]YGENDENTDDKNNDGEEQEVR	R	D	1	0.999999	31	116	NX_O00461-1	NA	0	1	99241	99240	1.00765820233777e-05	5.85747589648669e-06
ELEHNAEETYGENDENTDDKNNDGEEQEVR_T181_1	mzspec:PXD008373:L070_Human_Liver_cancer_TiO2_T_50per_F3_R1:scan:24833:ELEHNAEET[Phospho]YGENDENTDDKNNDGEEQEVR/3	mzspec:PXD008373:L070_Human_Liver_cancer_TiO2_T_50per_F3_R1:scan:24833:ELEHNAEETY{Sulfo}GENDENTDDKNNDGEEQEVR/3		-0.008506	O00461	GOLI4_HUMAN	PXD008373-CNHPP_HCC-Phospho-Tumor_S-III	L070_Human_Liver_cancer_TiO2_T_50per_F3_R1.24833.24833.3	controllerType=0 controllerNumber=1 scan=24833	3601.38	3601.39	-2.15251	-0.007752	3	1550.24	ELEHNAEETYGENDENTDDKNNDGEEQEVR	ELEHNAEET[181]YGENDENTDDKNNDGEEQEVR	R	D	0.9999	0.9999	32	116	NX_O00461-1	NA	0	4	222485	222481	1.79790633806932e-05	1.67041117170992e-05
ELEHNAEETYGENDENTDDKNNDGEEQEVR_T181_1	mzspec:PXD008373:L078_Human_Liver_Cancer_T_TiO2_50per_F3_R1:scan:27650:ELEHNAEET[Phospho]YGENDENTDDKNNDGEEQEVR/3	mzspec:PXD008373:L078_Human_Liver_Cancer_T_TiO2_50per_F3_R1:scan:27650:ELEHNAEETY{Sulfo}GENDENTDDKNNDGEEQEVR/3		-0.013743	O00461	GOLI4_HUMAN	PXD008373-CNHPP_HCC-Phospho-Tumor_S-III	L078_Human_Liver_Cancer_T_TiO2_50per_F3_R1.27650.27650.3	controllerType=0 controllerNumber=1 scan=27650	3601.37	3601.39	-3.98293	-0.014344	3	1831.02	ELEHNAEETYGENDENTDDKNNDGEEQEVR	ELEHNAEET[181]YGENDENTDDKNNDGEEQEVR	R	D	0.9994	0.999401	29	116	NX_O00461-1	NA	0	23	315184	315161	7.29785728564131e-05	7.00702530450095e-05
ELEHNAEETYGENDENTDDKNNDGEEQEVR_T181_1	mzspec:PXD008373:L080_Human_Liver_Cancer_T_TiO2_50per_F1_R1:scan:27432:ELEHNAEET[Phospho]YGENDENTDDKNNDGEEQEVR/3	mzspec:PXD008373:L080_Human_Liver_Cancer_T_TiO2_50per_F1_R1:scan:27432:ELEHNAEETY{Sulfo}GENDENTDDKNNDGEEQEVR/3		-0.022493	O00461	GOLI4_HUMAN	PXD008373-CNHPP_HCC-Phospho-Tumor_S-III	L080_Human_Liver_Cancer_T_TiO2_50per_F1_R1.27432.27432.3	controllerType=0 controllerNumber=1 scan=27432	3601.36	3601.39	-7.54187	-0.027161	3	1924.58	ELEHNAEETYGENDENTDDKNNDGEEQEVR	ELEHNAEET[181]YGENDENTDDKNNDGEEQEVR	R	D	0.9988	0.998802	25	116	NX_O00461-1	NA	0	42	361810	361768	0.000116097	0.000115924
ELEHNAEETYGENDENTDDKNNDGEEQEVR_T181_1	mzspec:PXD008373:Phospho_liver_TiO2_50per_L060_T_0:scan:39146:ELEHNAEET[Phospho]YGENDENTDDKNNDGEEQEVR/3	mzspec:PXD008373:Phospho_liver_TiO2_50per_L060_T_0:scan:39146:ELEHNAEETY{Sulfo}GENDENTDDKNNDGEEQEVR/3		-0.019526	O00461	GOLI4_HUMAN	PXD008373-CNHPP_HCC-Phospho-Tumor_S-III	Phospho_liver_TiO2_50per_L060_T_0.39146.39146.3	controllerType=0 controllerNumber=1 scan=39146	3601.37	3601.39	-5.30493	-0.019105	3	2449.77	ELEHNAEETYGENDENTDDKNNDGEEQEVR	ELEHNAEET[181]YGENDENTDDKNNDGEEQEVR	R	D	0.9981	0.999728	26	116	NX_O00461-1	NA	0	69	393457	393388	0.000175399	0.000175083
ELEHNAEETYGENDENTDDKNNDGEEQEVR_T181_1	mzspec:PXD008373:20150203_liver_TiO2_50per_L060_T_0:scan:39146:ELEHNAEET[Phospho]YGENDENTDDKNNDGEEQEVR/3	mzspec:PXD008373:20150203_liver_TiO2_50per_L060_T_0:scan:39146:ELEHNAEETY{Sulfo}GENDENTDDKNNDGEEQEVR/3		-0.019526	O00461	GOLI4_HUMAN	PXD008373-CNHPP_HCC-Phospho-Tumor_S-III	20150203_liver_TiO2_50per_L060_T_0.39146.39146.3	controllerType=0 controllerNumber=1 scan=39146	3601.37	3601.39	-5.30493	-0.019105	3	2449.77	ELEHNAEETYGENDENTDDKNNDGEEQEVR	ELEHNAEET[181]YGENDENTDDKNNDGEEQEVR	R	D	0.9981	0.999728	26	116	NX_O00461-1	NA	0	70	394906	394836	0.000177289	0.000175396
ELEHNAEETYGENDENTDDKNNDGEEQEVR_T181_1	mzspec:PXD008373:20150407_liver_TiO2_L017_T_0:scan:21285:ELEHNAEET[Phospho]YGENDENTDDKNNDGEEQEVR/3	mzspec:PXD008373:20150407_liver_TiO2_L017_T_0:scan:21285:ELEHNAEETY{Sulfo}GENDENTDDKNNDGEEQEVR/3		-0.013212	O00461	GOLI4_HUMAN	PXD008373-CNHPP_HCC-Phospho-Tumor_S-III	20150407_liver_TiO2_L017_T_0.21285.21285.3	controllerType=0 controllerNumber=1 scan=21285	3601.37	3601.39	-3.77967	-0.013612	3	1540.9	ELEHNAEETYGENDENTDDKNNDGEEQEVR	ELEHNAEET[181]YGENDENTDDKNNDGEEQEVR	R	D	0.9959	0.995906	28	116	NX_O00461-1	NA	0	124	447596	447472	0.000277112	0.000276823
ELEHNAEETYGENDENTDDKNNDGEEQEVR_T181_1	mzspec:PXD008373:4493_Fusion3_CNHPP_TiO2_L102_T_0_F1_R1:scan:19454:ELEHNAEET[Phospho]YGENDENTDDKNNDGEEQEVR/3	mzspec:PXD008373:4493_Fusion3_CNHPP_TiO2_L102_T_0_F1_R1:scan:19454:ELEHNAEETY{Sulfo}GENDENTDDKNNDGEEQEVR/3		0.005814	O00461	GOLI4_HUMAN	PXD008373-CNHPP_HCC-Phospho-Tumor_S-III	4493_Fusion3_CNHPP_TiO2_L102_T_0_F1_R1.19454.19454.3	controllerType=0 controllerNumber=1 scan=19454	3601.41	3601.39	5.37207	0.019347	3	1442.06	ELEHNAEETYGENDENTDDKNNDGEEQEVR	ELEHNAEET[181]YGENDENTDDKNNDGEEQEVR	R	D	0.9958	0.996638	33	116	NX_O00461-1	NA	0	129	449886	449757	0.000286822	0.000286821
ELEHNAEETYGENDENTDDKNNDGEEQEVR_T181_1	mzspec:PXD008373:20150410_liver_TiO2_L086_T_2:scan:25724:ELEHNAEET[Phospho]YGENDENTDDKNNDGEEQEVR/3	mzspec:PXD008373:20150410_liver_TiO2_L086_T_2:scan:25724:ELEHNAEETY{Sulfo}GENDENTDDKNNDGEEQEVR/3		-0.002764	O00461	GOLI4_HUMAN	PXD008373-CNHPP_HCC-Phospho-Tumor_S-III	20150410_liver_TiO2_L086_T_2.25724.25724.3	controllerType=0 controllerNumber=1 scan=25724	3601.38	3601.39	-1.2373	-0.004456	3	1514.53	ELEHNAEETYGENDENTDDKNNDGEEQEVR	ELEHNAEET[181]YGENDENTDDKNNDGEEQEVR	R	D	0.9927	0.994156	25	116	NX_O00461-1	NA	0	220	490965	490745	0.000448298	0.000446682
ELEHNAEETYGENDENTDDKNNDGEEQEVR_T181_1	mzspec:PXD008373:L083_Human_Liver_Cancer_T_TiO2_50per_F1_R1:scan:26562:ELEHNAEET[Phospho]YGENDENTDDKNNDGEEQEVR/3	mzspec:PXD008373:L083_Human_Liver_Cancer_T_TiO2_50per_F1_R1:scan:26562:ELEHNAEETY{Sulfo}GENDENTDDKNNDGEEQEVR/3		-0.012518	O00461	GOLI4_HUMAN	PXD008373-CNHPP_HCC-Phospho-Tumor_S-III	L083_Human_Liver_Cancer_T_TiO2_50per_F1_R1.26562.26562.3	controllerType=0 controllerNumber=1 scan=26562	3601.37	3601.39	-3.67776	-0.013245	3	1861.42	ELEHNAEETYGENDENTDDKNNDGEEQEVR	ELEHNAEET[181]YGENDENTDDKNNDGEEQEVR	R	D	0.9924	0.998908	31	116	NX_O00461-1	NA	0	222	493566	493344	0.00044999	0.000449962
ELEHNAEETYGENDENTDDKNNDGEEQEVR_T181_1	mzspec:PXD008373:L074_Liver_cancer_T_TiO2_50per_F3_R1:scan:46562:ELEHNAEET[Phospho]YGENDENTDDKNNDGEEQEVR/3	mzspec:PXD008373:L074_Liver_cancer_T_TiO2_50per_F3_R1:scan:46562:ELEHNAEETY{Sulfo}GENDENTDDKNNDGEEQEVR/3		-0.019867	O00461	GOLI4_HUMAN	PXD008373-CNHPP_HCC-Phospho-Tumor_S-III	L074_Liver_cancer_T_TiO2_50per_F3_R1.46562.46562.3	controllerType=0 controllerNumber=1 scan=46562	3601.36	3601.39	-6.62666	-0.023865	3	2910.18	ELEHNAEETYGENDENTDDKNNDGEEQEVR	ELEHNAEET[181]YGENDENTDDKNNDGEEQEVR	R	D	0.9904	0.990419	28	116	NX_O00461-1	NA	0	278	512650	512372	0.000542575	0.000542542
ELEHNAEETYGENDENTDDKNNDGEEQEVR_T181_1	mzspec:PXD008373:0000_Fusion3_CNHPP_TiO2_L048_T_0_50per_F3_R1:scan:25472:ELEHNAEETYGENDENT[Phospho]DDKNNDGEEQEVR/3	mzspec:PXD008373:0000_Fusion3_CNHPP_TiO2_L048_T_0_50per_F3_R1:scan:25472:ELEHNAEETY{Sulfo}GENDENTDDKNNDGEEQEVR/3		-0.010891	O00461	GOLI4_HUMAN	PXD008373-CNHPP_HCC-Phospho-Tumor_S-III	0000_Fusion3_CNHPP_TiO2_L048_T_0_50per_F3_R1.25472.25472.3	controllerType=0 controllerNumber=1 scan=25472	3601.38	3601.39	-2.05088	-0.007386	3	1717.98	ELEHNAEETYGENDENTDDKNNDGEEQEVR	ELEHNAEETYGENDENT[181]DDKNNDGEEQEVR	R	D	0.989	0.998417	26	116	NX_O00461-1	NA	0	313	523309	522996	0.000598475	0.000597864
ELEHNAEETYGENDENTDDKNNDGEEQEVR_T181_1	mzspec:PXD008373:L080_Human_Liver_Cancer_T_TiO2_50per_F3_R1:scan:28710:ELEHNAEETYGENDENT[Phospho]DDKNNDGEEQEVR/4	mzspec:PXD008373:L080_Human_Liver_Cancer_T_TiO2_50per_F3_R1:scan:28710:ELEHNAEETY{Sulfo}GENDENTDDKNNDGEEQEVR/4		-0.014606	O00461	GOLI4_HUMAN	PXD008373-CNHPP_HCC-Phospho-Tumor_S-III	L080_Human_Liver_Cancer_T_TiO2_50per_F3_R1.28710.28710.4	controllerType=0 controllerNumber=1 scan=28710	3601.37	3601.39	-4.88481	-0.017592	4	1878.65	ELEHNAEETYGENDENTDDKNNDGEEQEVR	ELEHNAEETYGENDENT[181]DDKNNDGEEQEVR	R	D	0.9883	0.993756	45	174	NX_O00461-1	NA	0	334	528535	528201	0.000632335	0.000631797
ELEHNAEETYGENDENTDDKNNDGEEQEVR_T181_1	mzspec:PXD008373:Phospho_Fusion3_CNHPP_TiO2_L056_T_2_50per_F1_R1:scan:19949:ELEHNAEETYGENDENT[Phospho]DDKNNDGEEQEVR/3	mzspec:PXD008373:Phospho_Fusion3_CNHPP_TiO2_L056_T_2_50per_F1_R1:scan:19949:ELEHNAEETY{Sulfo}GENDENTDDKNNDGEEQEVR/3		-0.00484	O00461	GOLI4_HUMAN	PXD008373-CNHPP_HCC-Phospho-Tumor_S-III	Phospho_Fusion3_CNHPP_TiO2_L056_T_2_50per_F1_R1.19949.19949.3	controllerType=0 controllerNumber=1 scan=19949	3601.39	3601.39	0.593104	0.002136	3	1486.6	ELEHNAEETYGENDENTDDKNNDGEEQEVR	ELEHNAEETYGENDENT[181]DDKNNDGEEQEVR	R	D	0.9882	0.998302	31	116	NX_O00461-1	NA	0	334	528760	528426	0.000632066	0.000631797
ELEHNAEETYGENDENTDDKNNDGEEQEVR_T181_1	mzspec:PXD008373:0000_Fusion3_CNHPP_TiO2_L056_T_2_50per_F1_R1:scan:19949:ELEHNAEETYGENDENT[Phospho]DDKNNDGEEQEVR/3	mzspec:PXD008373:0000_Fusion3_CNHPP_TiO2_L056_T_2_50per_F1_R1:scan:19949:ELEHNAEETY{Sulfo}GENDENTDDKNNDGEEQEVR/3		-0.00484	O00461	GOLI4_HUMAN	PXD008373-CNHPP_HCC-Phospho-Tumor_S-III	0000_Fusion3_CNHPP_TiO2_L056_T_2_50per_F1_R1.19949.19949.3	controllerType=0 controllerNumber=1 scan=19949	3601.39	3601.39	0.593104	0.002136	3	1486.6	ELEHNAEETYGENDENTDDKNNDGEEQEVR	ELEHNAEETYGENDENT[181]DDKNNDGEEQEVR	R	D	0.9882	0.998302	31	116	NX_O00461-1	NA	0	335	529070	528735	0.000633588	0.000633457
ELEHNAEETYGENDENTDDKNNDGEEQEVR_T181_1	mzspec:PXD008373:20150205_liver_TiO2_50per_L059_T_2:scan:24753:ELEHNAEET[Phospho]YGENDENTDDKNNDGEEQEVR/3	mzspec:PXD008373:20150205_liver_TiO2_50per_L059_T_2:scan:24753:ELEHNAEETY{Sulfo}GENDENTDDKNNDGEEQEVR/3		-0.001977	O00461	GOLI4_HUMAN	PXD008373-CNHPP_HCC-Phospho-Tumor_S-III	20150205_liver_TiO2_50per_L059_T_2.24753.24753.3	controllerType=0 controllerNumber=1 scan=24753	3601.39	3601.39	0.186317	0.000671	3	1594.31	ELEHNAEETYGENDENTDDKNNDGEEQEVR	ELEHNAEET[181]YGENDENTDDKNNDGEEQEVR	R	D	0.9841	0.984139	19	116	NX_O00461-1	NA	0	458	554155	553697	0.000827167	0.000827066
ELEHNAEETYGENDENTDDKNNDGEEQEVR_T181_1	mzspec:PXD008373:Phospho_liver_TiO2_50per_L059_T_2:scan:24753:ELEHNAEET[Phospho]YGENDENTDDKNNDGEEQEVR/3	mzspec:PXD008373:Phospho_liver_TiO2_50per_L059_T_2:scan:24753:ELEHNAEETY{Sulfo}GENDENTDDKNNDGEEQEVR/3		-0.001977	O00461	GOLI4_HUMAN	PXD008373-CNHPP_HCC-Phospho-Tumor_S-III	Phospho_liver_TiO2_50per_L059_T_2.24753.24753.3	controllerType=0 controllerNumber=1 scan=24753	3601.39	3601.39	0.186317	0.000671	3	1594.31	ELEHNAEETYGENDENTDDKNNDGEEQEVR	ELEHNAEET[181]YGENDENTDDKNNDGEEQEVR	R	D	0.9841	0.984139	19	116	NX_O00461-1	NA	0	459	554328	553869	0.000828716	0.00082795
ELEHNAEETYGENDENTDDKNNDGEEQEVR_T181_1	mzspec:PXD008373:0000_Fusion3_CNHPP_TiO2_L047_T_0_50per_F3_R1:scan:23289:ELEHNAEETYGENDENT[Phospho]DDKNNDGEEQEVR/3	mzspec:PXD008373:0000_Fusion3_CNHPP_TiO2_L047_T_0_50per_F3_R1:scan:23289:ELEHNAEETY{Sulfo}GENDENTDDKNNDGEEQEVR/3		-0.009675	O00461	GOLI4_HUMAN	PXD008373-CNHPP_HCC-Phospho-Tumor_S-III	0000_Fusion3_CNHPP_TiO2_L047_T_0_50per_F3_R1.23289.23289.3	controllerType=0 controllerNumber=1 scan=23289	3601.38	3601.39	-2.05088	-0.007386	3	1648.81	ELEHNAEETYGENDENTDDKNNDGEEQEVR	ELEHNAEETYGENDENT[181]DDKNNDGEEQEVR	R	D	0.9821	0.997418	31	116	NX_O00461-1	NA	0	510	564521	564011	0.000904238	0.000903413
ELEHNAEETYGENDENTDDKNNDGEEQEVR_T181_1	mzspec:PXD008373:4491_Fusion3_CNHPP_TiO2_L082_T_0_F1_R1:scan:20692:ELEHNAEET[Phospho]YGENDENTDDKNNDGEEQEVR/4	mzspec:PXD008373:4491_Fusion3_CNHPP_TiO2_L082_T_0_F1_R1:scan:20692:ELEHNAEETY{Sulfo}GENDENTDDKNNDGEEQEVR/4		-0.003456	O00461	GOLI4_HUMAN	PXD008373-CNHPP_HCC-Phospho-Tumor_S-III	4491_Fusion3_CNHPP_TiO2_L082_T_0_F1_R1.20692.20692.4	controllerType=0 controllerNumber=1 scan=20692	3601.4	3601.39	2.64009	0.009508	4	1498.88	ELEHNAEETYGENDENTDDKNNDGEEQEVR	ELEHNAEET[181]YGENDENTDDKNNDGEEQEVR	R	D	0.9739	0.986022	37	174	NX_O00461-1	NA	0	745	598812	598067	0.00124568	0.00124473
ELEHNAEETYGENDENTDDKNNDGEEQEVR_T181_1	mzspec:PXD008373:L074_Liver_cancer_T_TiO2_50per_F1_R1:scan:27581:ELEHNAEETYGENDENT[Phospho]DDKNNDGEEQEVR/3	mzspec:PXD008373:L074_Liver_cancer_T_TiO2_50per_F1_R1:scan:27581:ELEHNAEETY{Sulfo}GENDENTDDKNNDGEEQEVR/3		-0.015139	O00461	GOLI4_HUMAN	PXD008373-CNHPP_HCC-Phospho-Tumor_S-III	L074_Liver_cancer_T_TiO2_50per_F1_R1.27581.27581.3	controllerType=0 controllerNumber=1 scan=27581	3601.37	3601.39	-5.10139	-0.018372	3	1900.95	ELEHNAEETYGENDENTDDKNNDGEEQEVR	ELEHNAEETYGENDENT[181]DDKNNDGEEQEVR	R	D	0.9737	0.978917	30	116	NX_O00461-1	NA	0	746	599467	598721	0.00124599	0.00124581
ELEHNAEETYGENDENTDDKNNDGEEQEVR_T181_1	mzspec:PXD008373:L073_Liver_cancer_T_TiO2_50per_F3_R1:scan:35029:ELEHNAEET[Phospho]YGENDENTDDKNNDGEEQEVR/3	mzspec:PXD008373:L073_Liver_cancer_T_TiO2_50per_F3_R1:scan:35029:ELEHNAEETY{Sulfo}GENDENTDDKNNDGEEQEVR/3		0.0177635	O00461	GOLI4_HUMAN	PXD008373-CNHPP_HCC-Phospho-Tumor_S-III	L073_Liver_cancer_T_TiO2_50per_F3_R1.35029.35029.3	controllerType=0 controllerNumber=1 scan=35029	3601.4	3601.39	4.35525	0.015685	3	2080.56	ELEHNAEETYGENDENTDDKNNDGEEQEVR	ELEHNAEET[181]YGENDENTDDKNNDGEEQEVR	R	D	0.9626	0.994567	21	116	NX_O00461-1	NA	0	1103	634839	633736	0.00174047	0.0017402
ELEHNAEETYGENDENTDDKNNDGEEQEVR_T181_1	mzspec:PXD008373:0000_Fusion3_CNHPP_TiO2_L052_T_0_50per_F3_R1:scan:21699:ELEHNAEET[Phospho]YGENDENTDDKNNDGEEQEVR/4	mzspec:PXD008373:0000_Fusion3_CNHPP_TiO2_L052_T_0_50per_F3_R1:scan:21699:ELEHNAEETY{Sulfo}GENDENTDDKNNDGEEQEVR/4		-0.013744	O00461	GOLI4_HUMAN	PXD008373-CNHPP_HCC-Phospho-Tumor_S-III	0000_Fusion3_CNHPP_TiO2_L052_T_0_50per_F3_R1.21699.21699.4	controllerType=0 controllerNumber=1 scan=21699	3601.38	3601.39	-1.90205	-0.00685	4	1502.5	ELEHNAEETYGENDENTDDKNNDGEEQEVR	ELEHNAEET[181]YGENDENTDDKNNDGEEQEVR	R	D	0.9383	0.942426	34	174	NX_O00461-1	NA	0	1972	689618	687646	0.00286775	0.00286766
ELEHNAEETYGENDENTDDKNNDGEEQEVR_T181_1	mzspec:PXD008373:L013_liver_TiO2_L013_T_2:scan:22290:ELEHNAEET[Phospho]YGENDENTDDKNNDGEEQEVR/3	mzspec:PXD008373:L013_liver_TiO2_L013_T_2:scan:22290:ELEHNAEETY{Sulfo}GENDENTDDKNNDGEEQEVR/3		-0.004771	O00461	GOLI4_HUMAN	PXD008373-CNHPP_HCC-Phospho-Tumor_S-III	L013_liver_TiO2_L013_T_2.22290.22290.3	controllerType=0 controllerNumber=1 scan=22290	3601.39	3601.39	0.0844119	0.000304	3	1628.52	ELEHNAEETYGENDENTDDKNNDGEEQEVR	ELEHNAEET[181]YGENDENTDDKNNDGEEQEVR	R	D	0.9349	0.947661	26	116	NX_O00461-1	NA	0	2071	695739	693668	0.00298558	0.00298547
ELEHNAEETYGENDENTDDKNNDGEEQEVR_T181_1	mzspec:PXD008373:L073_Liver_cancer_T_TiO2_50per_F3_R1:scan:35227:ELEHNAEET[Phospho]YGENDENTDDKNNDGEEQEVR/3	mzspec:PXD008373:L073_Liver_cancer_T_TiO2_50per_F3_R1:scan:35227:ELEHNAEETY{Sulfo}GENDENTDDKNNDGEEQEVR/3		-0.0452245	O00461	GOLI4_HUMAN	PXD008373-CNHPP_HCC-Phospho-Tumor_S-III	L073_Liver_cancer_T_TiO2_50per_F3_R1.35227.35227.3	controllerType=0 controllerNumber=1 scan=35227	3601.34	3601.39	-13.1348	-0.047303	3	2090.49	ELEHNAEETYGENDENTDDKNNDGEEQEVR	ELEHNAEET[181]YGENDENTDDKNNDGEEQEVR	R	D	0.8787	0.981747	25	116	NX_O00461-1	NA	0	4359	775477	771118	0.00565283	0.00565277
ELEHNAEETYGENDENTDDKNNDGEEQEVR_T181_1	mzspec:PXD008373:L083_Human_Liver_Cancer_T_TiO2_50per_F2_R1:scan:21817:ELEHNAEETYGENDENT[Phospho]DDKNNDGEEQEVR/3	mzspec:PXD008373:L083_Human_Liver_Cancer_T_TiO2_50per_F2_R1:scan:21817:ELEHNAEETY{Sulfo}GENDENTDDKNNDGEEQEVR/3		-0.0111675	O00461	GOLI4_HUMAN	PXD008373-CNHPP_HCC-Phospho-Tumor_S-III	L083_Human_Liver_Cancer_T_TiO2_50per_F2_R1.21817.21817.3	controllerType=0 controllerNumber=1 scan=21817	3601.38	3601.39	-2.5593	-0.009217	3	1764.33	ELEHNAEETYGENDENTDDKNNDGEEQEVR	ELEHNAEETYGENDENT[181]DDKNNDGEEQEVR	R	D	0.8705	0.980439	23	116	NX_O00461-1	NA	0	4722	784932	780210	0.00605222	0.00605206
ELEHNAEETYGENDENTDDKNNDGEEQEVR_T181_1	mzspec:PXD008373:20150402_liver_TiO2_L090_T_2:scan:25475:ELEHNAEETYGENDENT[Phospho]DDKNNDGEEQEVR/3	mzspec:PXD008373:20150402_liver_TiO2_L090_T_2:scan:25475:ELEHNAEETY{Sulfo}GENDENTDDKNNDGEEQEVR/3		-0.001184	O00461	GOLI4_HUMAN	PXD008373-CNHPP_HCC-Phospho-Tumor_S-III	20150402_liver_TiO2_L090_T_2.25475.25475.3	controllerType=0 controllerNumber=1 scan=25475	3601.39	3601.39	0.389572	0.001403	3	1537.98	ELEHNAEETYGENDENTDDKNNDGEEQEVR	ELEHNAEETYGENDENT[181]DDKNNDGEEQEVR	R	D	0.8589	0.97857	25	116	NX_O00461-1	NA	0	5237	797355	792118	0.00661139	0.00661108
nVHNDAQSFDYDHDAFLGAEEAK_n230_1_S167_1_Y243_1	mzspec:PXD999949:20180611_fusion_zhw_TMT11_liver22_pho_F05:scan:20174:[TMT6plex]-VHNDAQS[Phospho]FDY[Phospho]DHDAFLGAEEAK[TMT6plex]/4	mzspec:PXD999949:20180611_fusion_zhw_TMT11_liver22_pho_F05:scan:20174:[TMT6plex]-VHNDAQS[Phospho]FDY{Sulfo}DHDAFLGAEEAK[TMT6plex]/4		-0.0098	O43852	CALU_HUMAN	CPTAC_S049-s049_liver_cancer_phospho_tmt	20180611_fusion_zhw_TMT11_liver22_pho_F05.20174.20174.4	NA	3096.32	3096.33	-3.16505	-0.0098	4	2960.59	VHNDAQSFDYDHDAFLGAEEAK	n[230]VHNDAQS[167]FDY[243]DHDAFLGAEEAK	K	TRUE	1	0.999999	16	84	NX_O43852-1	NX_O43852-10;NX_O43852-11;NX_O43852-12;NX_O43852-13;NX_O43852-14;NX_O43852-2;NX_O43852-3;NX_O43852-4;NX_O43852-5;NX_O43852-6;NX_O43852-7;NX_O43852-8;NX_O43852-9	0	0	25347	25347	0	0
nVHNDAQSFDYDHDAFLGAEEAK_n230_1_S167_1_Y243_1	mzspec:PXD999949:20180611_fusion_zhw_TMT11_liver22_pho_F05:scan:20205:[TMT6plex]-VHNDAQS[Phospho]FDY[Phospho]DHDAFLGAEEAK[TMT6plex]/3	mzspec:PXD999949:20180611_fusion_zhw_TMT11_liver22_pho_F05:scan:20205:[TMT6plex]-VHNDAQS[Phospho]FDY{Sulfo}DHDAFLGAEEAK[TMT6plex]/3		-0.01	O43852	CALU_HUMAN	CPTAC_S049-s049_liver_cancer_phospho_tmt	20180611_fusion_zhw_TMT11_liver22_pho_F05.20205.20205.3	NA	3096.32	3096.33	-3.22964	-0.01	3	2964.67	VHNDAQSFDYDHDAFLGAEEAK	n[230]VHNDAQS[167]FDY[243]DHDAFLGAEEAK	K	TRUE	1	0.999999	19	84	NX_O43852-1	NX_O43852-10;NX_O43852-11;NX_O43852-12;NX_O43852-13;NX_O43852-14;NX_O43852-2;NX_O43852-3;NX_O43852-4;NX_O43852-5;NX_O43852-6;NX_O43852-7;NX_O43852-8;NX_O43852-9	0	0	25480	25480	0	0
nVHNDAQSFDYDHDAFLGAEEAK_n230_1_S167_1_Y243_1	mzspec:PXD999949:20180519_fusion_zhw_TMT11_liver20_pho_F06:scan:20158:[TMT6plex]-VHNDAQS[Phospho]FDY[Phospho]DHDAFLGAEEAK[TMT6plex]/3	mzspec:PXD999949:20180519_fusion_zhw_TMT11_liver20_pho_F06:scan:20158:[TMT6plex]-VHNDAQS[Phospho]FDY{Sulfo}DHDAFLGAEEAK[TMT6plex]/3		-0.0092	O43852	CALU_HUMAN	CPTAC_S049-s049_liver_cancer_phospho_tmt	20180519_fusion_zhw_TMT11_liver20_pho_F06.20158.20158.3	NA	3096.32	3096.33	-3.00356	-0.0093	3	2951.59	VHNDAQSFDYDHDAFLGAEEAK	n[230]VHNDAQS[167]FDY[243]DHDAFLGAEEAK	K	TRUE	1	0.999999	17	84	NX_O43852-1	NX_O43852-10;NX_O43852-11;NX_O43852-12;NX_O43852-13;NX_O43852-14;NX_O43852-2;NX_O43852-3;NX_O43852-4;NX_O43852-5;NX_O43852-6;NX_O43852-7;NX_O43852-8;NX_O43852-9	0	5	141479	141474	3.53421830159605e-05	1.2906972992159e-05
nVHNDAQSFDYDHDAFLGAEEAK_n230_1_S167_1_Y243_1	mzspec:PXD999949:20180519_fusion_zhw_TMT11_liver20_pho_F06:scan:20133:[TMT6plex]-VHNDAQS[Phospho]FDY[Phospho]DHDAFLGAEEAK[TMT6plex]/4	mzspec:PXD999949:20180519_fusion_zhw_TMT11_liver20_pho_F06:scan:20133:[TMT6plex]-VHNDAQS[Phospho]FDY{Sulfo}DHDAFLGAEEAK[TMT6plex]/4		-0.0097	O43852	CALU_HUMAN	CPTAC_S049-s049_liver_cancer_phospho_tmt	20180519_fusion_zhw_TMT11_liver20_pho_F06.20133.20133.4	NA	3096.32	3096.33	-3.16505	-0.0098	4	2948.39	VHNDAQSFDYDHDAFLGAEEAK	n[230]VHNDAQS[167]FDY[243]DHDAFLGAEEAK	K	TRUE	1	0.999999	13	84	NX_O43852-1	NX_O43852-10;NX_O43852-11;NX_O43852-12;NX_O43852-13;NX_O43852-14;NX_O43852-2;NX_O43852-3;NX_O43852-4;NX_O43852-5;NX_O43852-6;NX_O43852-7;NX_O43852-8;NX_O43852-9	0	5	141591	141586	3.53142259827949e-05	1.2906972992159e-05
nVHNDAQSFDYDHDAFLGAEEAK_n230_1_S167_1_Y243_1	mzspec:PXD999949:20180609_fusion_zhw_TMT11_liver21_pho_F05:scan:19958:[TMT6plex]-VHNDAQS[Phospho]FDY[Phospho]DHDAFLGAEEAK[TMT6plex]/3	mzspec:PXD999949:20180609_fusion_zhw_TMT11_liver21_pho_F05:scan:19958:[TMT6plex]-VHNDAQS[Phospho]FDY{Sulfo}DHDAFLGAEEAK[TMT6plex]/3		-0.0095	O43852	CALU_HUMAN	CPTAC_S049-s049_liver_cancer_phospho_tmt	20180609_fusion_zhw_TMT11_liver21_pho_F05.19958.19958.3	NA	3096.32	3096.33	-3.06816	-0.0095	3	2964.1	VHNDAQSFDYDHDAFLGAEEAK	n[230]VHNDAQS[167]FDY[243]DHDAFLGAEEAK	K	TRUE	1	0.999999	19	84	NX_O43852-1	NX_O43852-10;NX_O43852-11;NX_O43852-12;NX_O43852-13;NX_O43852-14;NX_O43852-2;NX_O43852-3;NX_O43852-4;NX_O43852-5;NX_O43852-6;NX_O43852-7;NX_O43852-8;NX_O43852-9	0	7	210514	210507	3.32530509674263e-05	1.2906972992159e-05
nVHNDAQSFDYDHDAFLGAEEAK_n230_1_S167_1_Y243_1	mzspec:PXD999949:20180609_fusion_zhw_TMT11_liver21_pho_F05:scan:19972:[TMT6plex]-VHNDAQS[Phospho]FDY[Phospho]DHDAFLGAEEAK[TMT6plex]/4	mzspec:PXD999949:20180609_fusion_zhw_TMT11_liver21_pho_F05:scan:19972:[TMT6plex]-VHNDAQS[Phospho]FDY{Sulfo}DHDAFLGAEEAK[TMT6plex]/4		-0.0098	O43852	CALU_HUMAN	CPTAC_S049-s049_liver_cancer_phospho_tmt	20180609_fusion_zhw_TMT11_liver21_pho_F05.19972.19972.4	NA	3096.32	3096.33	-3.16505	-0.0098	4	2965.81	VHNDAQSFDYDHDAFLGAEEAK	n[230]VHNDAQS[167]FDY[243]DHDAFLGAEEAK	K	TRUE	1	0.999999	17	84	NX_O43852-1	NX_O43852-10;NX_O43852-11;NX_O43852-12;NX_O43852-13;NX_O43852-14;NX_O43852-2;NX_O43852-3;NX_O43852-4;NX_O43852-5;NX_O43852-6;NX_O43852-7;NX_O43852-8;NX_O43852-9	0	7	210516	210509	3.32527350374568e-05	1.2906972992159e-05
nVHNDAQSFDYDHDAFLGAEEAK_n230_1_S167_1_Y243_1	mzspec:PXD999949:20180618_fusion_zhw_TMT11_liver25_pho_F04:scan:19778:[TMT6plex]-VHNDAQS[Phospho]FDY[Phospho]DHDAFLGAEEAK[TMT6plex]/4	mzspec:PXD999949:20180618_fusion_zhw_TMT11_liver25_pho_F04:scan:19778:[TMT6plex]-VHNDAQS[Phospho]FDY{Sulfo}DHDAFLGAEEAK[TMT6plex]/4		-0.0112	O43852	CALU_HUMAN	CPTAC_S049-s049_liver_cancer_phospho_tmt	20180618_fusion_zhw_TMT11_liver25_pho_F04.19778.19778.4	NA	3096.32	3096.33	-3.6172	-0.0112	4	3015.62	VHNDAQSFDYDHDAFLGAEEAK	n[230]VHNDAQS[167]FDY[243]DHDAFLGAEEAK	K	TRUE	1	0.999999	14	84	NX_O43852-1	NX_O43852-10;NX_O43852-11;NX_O43852-12;NX_O43852-13;NX_O43852-14;NX_O43852-2;NX_O43852-3;NX_O43852-4;NX_O43852-5;NX_O43852-6;NX_O43852-7;NX_O43852-8;NX_O43852-9	0	10	373897	373887	2.67460489399204e-05	1.2906972992159e-05
nVHNDAQSFDYDHDAFLGAEEAK_n230_1_S167_1_Y243_1	mzspec:PXD999949:20180618_fusion_zhw_TMT11_liver25_pho_F04:scan:19811:[TMT6plex]-VHNDAQS[Phospho]FDY[Phospho]DHDAFLGAEEAK[TMT6plex]/3	mzspec:PXD999949:20180618_fusion_zhw_TMT11_liver25_pho_F04:scan:19811:[TMT6plex]-VHNDAQS[Phospho]FDY{Sulfo}DHDAFLGAEEAK[TMT6plex]/3		-0.0108	O43852	CALU_HUMAN	CPTAC_S049-s049_liver_cancer_phospho_tmt	20180618_fusion_zhw_TMT11_liver25_pho_F04.19811.19811.3	NA	3096.32	3096.33	-3.48801	-0.0108	3	3019.97	VHNDAQSFDYDHDAFLGAEEAK	n[230]VHNDAQS[167]FDY[243]DHDAFLGAEEAK	K	TRUE	1	0.999999	19	84	NX_O43852-1	NX_O43852-10;NX_O43852-11;NX_O43852-12;NX_O43852-13;NX_O43852-14;NX_O43852-2;NX_O43852-3;NX_O43852-4;NX_O43852-5;NX_O43852-6;NX_O43852-7;NX_O43852-8;NX_O43852-9	0	10	374218	374208	2.67231058662562e-05	1.2906972992159e-05
nVHNDAQSFDYDHDAFLGAEEAK_n230_1_S167_1_Y243_1	mzspec:PXD999949:20180613_fusion_zhw_TMT11_liver23_pho_F05:scan:20182:[TMT6plex]-VHNDAQS[Phospho]FDY[Phospho]DHDAFLGAEEAK[TMT6plex]/3	mzspec:PXD999949:20180613_fusion_zhw_TMT11_liver23_pho_F05:scan:20182:[TMT6plex]-VHNDAQS[Phospho]FDY{Sulfo}DHDAFLGAEEAK[TMT6plex]/3		-0.0136	O43852	CALU_HUMAN	CPTAC_S049-s049_liver_cancer_phospho_tmt	20180613_fusion_zhw_TMT11_liver23_pho_F05.20182.20182.3	NA	3096.32	3096.33	-4.42461	-0.0137	3	2964.07	VHNDAQSFDYDHDAFLGAEEAK	n[230]VHNDAQS[167]FDY[243]DHDAFLGAEEAK	K	TRUE	1	0.999999	16	84	NX_O43852-1	NX_O43852-10;NX_O43852-11;NX_O43852-12;NX_O43852-13;NX_O43852-14;NX_O43852-2;NX_O43852-3;NX_O43852-4;NX_O43852-5;NX_O43852-6;NX_O43852-7;NX_O43852-8;NX_O43852-9	0	10	443245	443235	2.2561395196679e-05	1.2906972992159e-05
nVHNDAQSFDYDHDAFLGAEEAK_n230_1_S167_1_Y243_1	mzspec:PXD999949:20180613_fusion_zhw_TMT11_liver23_pho_F05:scan:20287:[TMT6plex]-VHNDAQS[Phospho]FDY[Phospho]DHDAFLGAEEAK[TMT6plex]/4	mzspec:PXD999949:20180613_fusion_zhw_TMT11_liver23_pho_F05:scan:20287:[TMT6plex]-VHNDAQS[Phospho]FDY{Sulfo}DHDAFLGAEEAK[TMT6plex]/4		-0.0107	O43852	CALU_HUMAN	CPTAC_S049-s049_liver_cancer_phospho_tmt	20180613_fusion_zhw_TMT11_liver23_pho_F05.20287.20287.4	NA	3096.32	3096.33	-3.48801	-0.0108	4	2978.52	VHNDAQSFDYDHDAFLGAEEAK	n[230]VHNDAQS[167]FDY[243]DHDAFLGAEEAK	K	TRUE	1	0.999999	18	84	NX_O43852-1	NX_O43852-10;NX_O43852-11;NX_O43852-12;NX_O43852-13;NX_O43852-14;NX_O43852-2;NX_O43852-3;NX_O43852-4;NX_O43852-5;NX_O43852-6;NX_O43852-7;NX_O43852-8;NX_O43852-9	0	10	443378	443368	2.25546273073384e-05	1.2906972992159e-05
nVHNDAQSFDYDHDAFLGAEEAK_n230_1_S167_1_Y243_1	mzspec:PXD999949:20180613_fusion_zhw_TMT11_liver23_pho_F05:scan:20416:[TMT6plex]-VHNDAQS[Phospho]FDY[Phospho]DHDAFLGAEEAK[TMT6plex]/3	mzspec:PXD999949:20180613_fusion_zhw_TMT11_liver23_pho_F05:scan:20416:[TMT6plex]-VHNDAQS[Phospho]FDY{Sulfo}DHDAFLGAEEAK[TMT6plex]/3		-0.0114	O43852	CALU_HUMAN	CPTAC_S049-s049_liver_cancer_phospho_tmt	20180613_fusion_zhw_TMT11_liver23_pho_F05.20416.20416.3	NA	3096.32	3096.33	-3.71409	-0.0115	3	2996.13	VHNDAQSFDYDHDAFLGAEEAK	n[230]VHNDAQS[167]FDY[243]DHDAFLGAEEAK	K	TRUE	1	0.999999	16	84	NX_O43852-1	NX_O43852-10;NX_O43852-11;NX_O43852-12;NX_O43852-13;NX_O43852-14;NX_O43852-2;NX_O43852-3;NX_O43852-4;NX_O43852-5;NX_O43852-6;NX_O43852-7;NX_O43852-8;NX_O43852-9	0	10	443449	443439	2.25510160360275e-05	1.2906972992159e-05
nVHNDAQSFDYDHDAFLGAEEAK_n230_1_S167_1_Y243_1	mzspec:PXD999949:20180613_fusion_zhw_TMT11_liver23_pho_F06:scan:20402:[TMT6plex]-VHNDAQS[Phospho]FDY[Phospho]DHDAFLGAEEAK[TMT6plex]/3	mzspec:PXD999949:20180613_fusion_zhw_TMT11_liver23_pho_F06:scan:20402:[TMT6plex]-VHNDAQS[Phospho]FDY{Sulfo}DHDAFLGAEEAK[TMT6plex]/3		-0.0095	O43852	CALU_HUMAN	CPTAC_S049-s049_liver_cancer_phospho_tmt	20180613_fusion_zhw_TMT11_liver23_pho_F06.20402.20402.3	NA	3096.32	3096.33	-3.06816	-0.0095	3	2930.78	VHNDAQSFDYDHDAFLGAEEAK	n[230]VHNDAQS[167]FDY[243]DHDAFLGAEEAK	K	TRUE	1	0.999999	18	84	NX_O43852-1	NX_O43852-10;NX_O43852-11;NX_O43852-12;NX_O43852-13;NX_O43852-14;NX_O43852-2;NX_O43852-3;NX_O43852-4;NX_O43852-5;NX_O43852-6;NX_O43852-7;NX_O43852-8;NX_O43852-9	0	10	447569	447559	2.23434228783244e-05	1.2906972992159e-05
nVHNDAQSFDYDHDAFLGAEEAK_n230_1_S167_1_Y243_1	mzspec:PXD999949:20180614_fusion_zhw_TMT11_liver24_pho_F05:scan:20228:[TMT6plex]-VHNDAQS[Phospho]FDY[Phospho]DHDAFLGAEEAK[TMT6plex]/3	mzspec:PXD999949:20180614_fusion_zhw_TMT11_liver24_pho_F05:scan:20228:[TMT6plex]-VHNDAQS[Phospho]FDY{Sulfo}DHDAFLGAEEAK[TMT6plex]/3		-0.0128	O43852	CALU_HUMAN	CPTAC_S049-s049_liver_cancer_phospho_tmt	20180614_fusion_zhw_TMT11_liver24_pho_F05.20228.20228.3	NA	3096.32	3096.33	-4.16624	-0.0129	3	2963.79	VHNDAQSFDYDHDAFLGAEEAK	n[230]VHNDAQS[167]FDY[243]DHDAFLGAEEAK	K	TRUE	1	0.999999	17	84	NX_O43852-1	NX_O43852-10;NX_O43852-11;NX_O43852-12;NX_O43852-13;NX_O43852-14;NX_O43852-2;NX_O43852-3;NX_O43852-4;NX_O43852-5;NX_O43852-6;NX_O43852-7;NX_O43852-8;NX_O43852-9	0	10	478627	478617	2.08935328247847e-05	1.2906972992159e-05
nVHNDAQSFDYDHDAFLGAEEAK_n230_1_S167_1_Y243_1	mzspec:PXD999949:20180614_fusion_zhw_TMT11_liver24_pho_F05:scan:20518:[TMT6plex]-VHNDAQS[Phospho]FDY[Phospho]DHDAFLGAEEAK[TMT6plex]/3	mzspec:PXD999949:20180614_fusion_zhw_TMT11_liver24_pho_F05:scan:20518:[TMT6plex]-VHNDAQS[Phospho]FDY{Sulfo}DHDAFLGAEEAK[TMT6plex]/3		-0.0114	O43852	CALU_HUMAN	CPTAC_S049-s049_liver_cancer_phospho_tmt	20180614_fusion_zhw_TMT11_liver24_pho_F05.20518.20518.3	NA	3096.32	3096.33	-3.71409	-0.0115	3	3003.09	VHNDAQSFDYDHDAFLGAEEAK	n[230]VHNDAQS[167]FDY[243]DHDAFLGAEEAK	K	TRUE	1	0.999999	17	84	NX_O43852-1	NX_O43852-10;NX_O43852-11;NX_O43852-12;NX_O43852-13;NX_O43852-14;NX_O43852-2;NX_O43852-3;NX_O43852-4;NX_O43852-5;NX_O43852-6;NX_O43852-7;NX_O43852-8;NX_O43852-9	0	10	481377	481367	2.07741702277057e-05	1.2906972992159e-05
nVHNDAQSFDYDHDAFLGAEEAK_n230_1_S167_1_Y243_1	mzspec:PXD999949:20180507_fusion_zhw_TMT11_liver14_pho_F04:scan:19190:[TMT6plex]-VHNDAQS[Phospho]FDY[Phospho]DHDAFLGAEEAK[TMT6plex]/3	mzspec:PXD999949:20180507_fusion_zhw_TMT11_liver14_pho_F04:scan:19190:[TMT6plex]-VHNDAQS[Phospho]FDY{Sulfo}DHDAFLGAEEAK[TMT6plex]/3		-0.0107	O43852	CALU_HUMAN	CPTAC_S049-s049_liver_cancer_phospho_tmt	20180507_fusion_zhw_TMT11_liver14_pho_F04.19190.19190.3	NA	3096.32	3096.33	-3.48801	-0.0108	3	2867.3	VHNDAQSFDYDHDAFLGAEEAK	n[230]VHNDAQS[167]FDY[243]DHDAFLGAEEAK	K	TRUE	1	0.999999	19	84	NX_O43852-1	NX_O43852-10;NX_O43852-11;NX_O43852-12;NX_O43852-13;NX_O43852-14;NX_O43852-2;NX_O43852-3;NX_O43852-4;NX_O43852-5;NX_O43852-6;NX_O43852-7;NX_O43852-8;NX_O43852-9	0	11	566819	566808	1.94069243906226e-05	1.2906972992159e-05
nVHNDAQSFDYDHDAFLGAEEAK_n230_1_S167_1_Y243_1	mzspec:PXD999949:20180507_fusion_zhw_TMT11_liver14_pho_F04:scan:19183:[TMT6plex]-VHNDAQS[Phospho]FDY[Phospho]DHDAFLGAEEAK[TMT6plex]/4	mzspec:PXD999949:20180507_fusion_zhw_TMT11_liver14_pho_F04:scan:19183:[TMT6plex]-VHNDAQS[Phospho]FDY{Sulfo}DHDAFLGAEEAK[TMT6plex]/4		-0.0099	O43852	CALU_HUMAN	CPTAC_S049-s049_liver_cancer_phospho_tmt	20180507_fusion_zhw_TMT11_liver14_pho_F04.19183.19183.4	NA	3096.32	3096.33	-3.22964	-0.01	4	2866.45	VHNDAQSFDYDHDAFLGAEEAK	n[230]VHNDAQS[167]FDY[243]DHDAFLGAEEAK	K	TRUE	1	0.999999	14	84	NX_O43852-1	NX_O43852-10;NX_O43852-11;NX_O43852-12;NX_O43852-13;NX_O43852-14;NX_O43852-2;NX_O43852-3;NX_O43852-4;NX_O43852-5;NX_O43852-6;NX_O43852-7;NX_O43852-8;NX_O43852-9	0	11	567784	567773	1.93739399372637e-05	1.2906972992159e-05
nVHNDAQSFDYDHDAFLGAEEAK_n230_1_S167_1_Y243_1	mzspec:PXD999949:20180508_fusion_zhw_TMT11_liver15_pho_F04:scan:19669:[TMT6plex]-VHNDAQS[Phospho]FDY[Phospho]DHDAFLGAEEAK[TMT6plex]/3	mzspec:PXD999949:20180508_fusion_zhw_TMT11_liver15_pho_F04:scan:19669:[TMT6plex]-VHNDAQS[Phospho]FDY{Sulfo}DHDAFLGAEEAK[TMT6plex]/3		-0.0105	O43852	CALU_HUMAN	CPTAC_S049-s049_liver_cancer_phospho_tmt	20180508_fusion_zhw_TMT11_liver15_pho_F04.19669.19669.3	NA	3096.32	3096.33	-3.39112	-0.0105	3	2877.19	VHNDAQSFDYDHDAFLGAEEAK	n[230]VHNDAQS[167]FDY[243]DHDAFLGAEEAK	K	TRUE	1	0.999999	17	84	NX_O43852-1	NX_O43852-10;NX_O43852-11;NX_O43852-12;NX_O43852-13;NX_O43852-14;NX_O43852-2;NX_O43852-3;NX_O43852-4;NX_O43852-5;NX_O43852-6;NX_O43852-7;NX_O43852-8;NX_O43852-9	0	14	629645	629631	2.22352457232887e-05	1.2906972992159e-05
nVHNDAQSFDYDHDAFLGAEEAK_n230_1_S167_1_Y243_1	mzspec:PXD999949:20180508_fusion_zhw_TMT11_liver15_pho_F04:scan:19672:[TMT6plex]-VHNDAQS[Phospho]FDY[Phospho]DHDAFLGAEEAK[TMT6plex]/4	mzspec:PXD999949:20180508_fusion_zhw_TMT11_liver15_pho_F04:scan:19672:[TMT6plex]-VHNDAQS[Phospho]FDY{Sulfo}DHDAFLGAEEAK[TMT6plex]/4		-0.0105	O43852	CALU_HUMAN	CPTAC_S049-s049_liver_cancer_phospho_tmt	20180508_fusion_zhw_TMT11_liver15_pho_F04.19672.19672.4	NA	3096.32	3096.33	-3.39112	-0.0105	4	2877.58	VHNDAQSFDYDHDAFLGAEEAK	n[230]VHNDAQS[167]FDY[243]DHDAFLGAEEAK	K	TRUE	1	0.999999	14	84	NX_O43852-1	NX_O43852-10;NX_O43852-11;NX_O43852-12;NX_O43852-13;NX_O43852-14;NX_O43852-2;NX_O43852-3;NX_O43852-4;NX_O43852-5;NX_O43852-6;NX_O43852-7;NX_O43852-8;NX_O43852-9	0	14	632522	632508	2.21341073946891e-05	1.2906972992159e-05
nVHNDAQSFDYDHDAFLGAEEAK_n230_1_S167_1_Y243_1	mzspec:PXD999949:20180505_fusion_zhw_TMT11_liver13_pho_F06:scan:20238:[TMT6plex]-VHNDAQS[Phospho]FDY[Phospho]DHDAFLGAEEAK[TMT6plex]/3	mzspec:PXD999949:20180505_fusion_zhw_TMT11_liver13_pho_F06:scan:20238:[TMT6plex]-VHNDAQS[Phospho]FDY{Sulfo}DHDAFLGAEEAK[TMT6plex]/3		-0.01089	O43852	CALU_HUMAN	CPTAC_S049-s049_liver_cancer_phospho_tmt	20180505_fusion_zhw_TMT11_liver13_pho_F06.20238.20238.3	NA	3096.32	3096.33	-3.5526	-0.011	3	2870.21	VHNDAQSFDYDHDAFLGAEEAK	n[230]VHNDAQS[167]FDY[243]DHDAFLGAEEAK	K	TRUE	1	0.999999	18	84	NX_O43852-1	NX_O43852-10;NX_O43852-11;NX_O43852-12;NX_O43852-13;NX_O43852-14;NX_O43852-2;NX_O43852-3;NX_O43852-4;NX_O43852-5;NX_O43852-6;NX_O43852-7;NX_O43852-8;NX_O43852-9	0	14	673812	673798	2.0777740509767e-05	1.2906972992159e-05
nVHNDAQSFDYDHDAFLGAEEAK_n230_1_S167_1_Y243_1	mzspec:PXD999949:20180501_fusion_zhw_TMT11_liver08_pho_F05:scan:19177:[TMT6plex]-VHNDAQS[Phospho]FDY[Phospho]DHDAFLGAEEAK[TMT6plex]/3	mzspec:PXD999949:20180501_fusion_zhw_TMT11_liver08_pho_F05:scan:19177:[TMT6plex]-VHNDAQS[Phospho]FDY{Sulfo}DHDAFLGAEEAK[TMT6plex]/3		-0.01	O43852	CALU_HUMAN	CPTAC_S049-s049_liver_cancer_phospho_tmt	20180501_fusion_zhw_TMT11_liver08_pho_F05.19177.19177.3	NA	3096.32	3096.33	-3.22964	-0.01	3	2852.33	VHNDAQSFDYDHDAFLGAEEAK	n[230]VHNDAQS[167]FDY[243]DHDAFLGAEEAK	K	TRUE	1	0.999999	17	84	NX_O43852-1	NX_O43852-10;NX_O43852-11;NX_O43852-12;NX_O43852-13;NX_O43852-14;NX_O43852-2;NX_O43852-3;NX_O43852-4;NX_O43852-5;NX_O43852-6;NX_O43852-7;NX_O43852-8;NX_O43852-9	0	14	701070	701056	1.99698740186233e-05	1.2906972992159e-05
nVHNDAQSFDYDHDAFLGAEEAK_n230_1_S167_1_Y243_1	mzspec:PXD999949:20180501_fusion_zhw_TMT11_liver08_pho_F05:scan:19224:[TMT6plex]-VHNDAQS[Phospho]FDY[Phospho]DHDAFLGAEEAK[TMT6plex]/4	mzspec:PXD999949:20180501_fusion_zhw_TMT11_liver08_pho_F05:scan:19224:[TMT6plex]-VHNDAQS[Phospho]FDY{Sulfo}DHDAFLGAEEAK[TMT6plex]/4		-0.0105	O43852	CALU_HUMAN	CPTAC_S049-s049_liver_cancer_phospho_tmt	20180501_fusion_zhw_TMT11_liver08_pho_F05.19224.19224.4	NA	3096.32	3096.33	-3.39112	-0.0105	4	2858.54	VHNDAQSFDYDHDAFLGAEEAK	n[230]VHNDAQS[167]FDY[243]DHDAFLGAEEAK	K	TRUE	1	0.999999	15	84	NX_O43852-1	NX_O43852-10;NX_O43852-11;NX_O43852-12;NX_O43852-13;NX_O43852-14;NX_O43852-2;NX_O43852-3;NX_O43852-4;NX_O43852-5;NX_O43852-6;NX_O43852-7;NX_O43852-8;NX_O43852-9	0	14	701080	701066	1.99695891684948e-05	1.2906972992159e-05
nVHNDAQSFDYDHDAFLGAEEAK_n230_1_S167_1_Y243_1	mzspec:PXD999949:20180515_fusion_zhw_TMT11_liver18_pho_F06:scan:19864:[TMT6plex]-VHNDAQS[Phospho]FDY[Phospho]DHDAFLGAEEAK[TMT6plex]/4	mzspec:PXD999949:20180515_fusion_zhw_TMT11_liver18_pho_F06:scan:19864:[TMT6plex]-VHNDAQS[Phospho]FDY{Sulfo}DHDAFLGAEEAK[TMT6plex]/4		-0.0099	O43852	CALU_HUMAN	CPTAC_S049-s049_liver_cancer_phospho_tmt	20180515_fusion_zhw_TMT11_liver18_pho_F06.19864.19864.4	NA	3096.32	3096.33	-3.22964	-0.01	4	2953.34	VHNDAQSFDYDHDAFLGAEEAK	n[230]VHNDAQS[167]FDY[243]DHDAFLGAEEAK	K	TRUE	1	0.999999	16	84	NX_O43852-1	NX_O43852-10;NX_O43852-11;NX_O43852-12;NX_O43852-13;NX_O43852-14;NX_O43852-2;NX_O43852-3;NX_O43852-4;NX_O43852-5;NX_O43852-6;NX_O43852-7;NX_O43852-8;NX_O43852-9	0	15	841052	841037	1.78351249707207e-05	1.2906972992159e-05
nVHNDAQSFDYDHDAFLGAEEAK_n230_1_S167_1_Y243_1	mzspec:PXD999949:20180515_fusion_zhw_TMT11_liver18_pho_F06:scan:20012:[TMT6plex]-VHNDAQS[Phospho]FDY[Phospho]DHDAFLGAEEAK[TMT6plex]/3	mzspec:PXD999949:20180515_fusion_zhw_TMT11_liver18_pho_F06:scan:20012:[TMT6plex]-VHNDAQS[Phospho]FDY{Sulfo}DHDAFLGAEEAK[TMT6plex]/3		-0.0084	O43852	CALU_HUMAN	CPTAC_S049-s049_liver_cancer_phospho_tmt	20180515_fusion_zhw_TMT11_liver18_pho_F06.20012.20012.3	NA	3096.32	3096.33	-2.74519	-0.0085	3	2973.63	VHNDAQSFDYDHDAFLGAEEAK	n[230]VHNDAQS[167]FDY[243]DHDAFLGAEEAK	K	TRUE	1	0.999999	17	84	NX_O43852-1	NX_O43852-10;NX_O43852-11;NX_O43852-12;NX_O43852-13;NX_O43852-14;NX_O43852-2;NX_O43852-3;NX_O43852-4;NX_O43852-5;NX_O43852-6;NX_O43852-7;NX_O43852-8;NX_O43852-9	0	15	841107	841092	1.78339587108188e-05	1.2906972992159e-05
nVHNDAQSFDYDHDAFLGAEEAK_n230_1_S167_1_Y243_1	mzspec:PXD999949:20180515_fusion_zhw_TMT11_liver18_pho_F06:scan:19674:[TMT6plex]-VHNDAQS[Phospho]FDY[Phospho]DHDAFLGAEEAK[TMT6plex]/3	mzspec:PXD999949:20180515_fusion_zhw_TMT11_liver18_pho_F06:scan:19674:[TMT6plex]-VHNDAQS[Phospho]FDY{Sulfo}DHDAFLGAEEAK[TMT6plex]/3		-0.0084	O43852	CALU_HUMAN	CPTAC_S049-s049_liver_cancer_phospho_tmt	20180515_fusion_zhw_TMT11_liver18_pho_F06.19674.19674.3	NA	3096.32	3096.33	-2.74519	-0.0085	3	2927.29	VHNDAQSFDYDHDAFLGAEEAK	n[230]VHNDAQS[167]FDY[243]DHDAFLGAEEAK	K	TRUE	1	0.999999	16	84	NX_O43852-1	NX_O43852-10;NX_O43852-11;NX_O43852-12;NX_O43852-13;NX_O43852-14;NX_O43852-2;NX_O43852-3;NX_O43852-4;NX_O43852-5;NX_O43852-6;NX_O43852-7;NX_O43852-8;NX_O43852-9	0	15	841508	841493	1.78254602236739e-05	1.2906972992159e-05
nVHNDAQSFDYDHDAFLGAEEAK_n230_1_S167_1_Y243_1	mzspec:PXD999949:20180517_fusion_zhw_TMT11_liver19_pho_F05:scan:19920:[TMT6plex]-VHNDAQS[Phospho]FDY[Phospho]DHDAFLGAEEAK[TMT6plex]/4	mzspec:PXD999949:20180517_fusion_zhw_TMT11_liver19_pho_F05:scan:19920:[TMT6plex]-VHNDAQS[Phospho]FDY{Sulfo}DHDAFLGAEEAK[TMT6plex]/4		-0.0093	O43852	CALU_HUMAN	CPTAC_S049-s049_liver_cancer_phospho_tmt	20180517_fusion_zhw_TMT11_liver19_pho_F05.19920.19920.4	NA	3096.32	3096.33	-3.00356	-0.0093	4	2944.52	VHNDAQSFDYDHDAFLGAEEAK	n[230]VHNDAQS[167]FDY[243]DHDAFLGAEEAK	K	TRUE	1	0.999999	15	84	NX_O43852-1	NX_O43852-10;NX_O43852-11;NX_O43852-12;NX_O43852-13;NX_O43852-14;NX_O43852-2;NX_O43852-3;NX_O43852-4;NX_O43852-5;NX_O43852-6;NX_O43852-7;NX_O43852-8;NX_O43852-9	0	15	901509	901494	1.66390458505547e-05	1.2906972992159e-05
nVHNDAQSFDYDHDAFLGAEEAK_n230_1_S167_1_Y243_1	mzspec:PXD999949:20180517_fusion_zhw_TMT11_liver19_pho_F05:scan:19900:[TMT6plex]-VHNDAQS[Phospho]FDY[Phospho]DHDAFLGAEEAK[TMT6plex]/3	mzspec:PXD999949:20180517_fusion_zhw_TMT11_liver19_pho_F05:scan:19900:[TMT6plex]-VHNDAQS[Phospho]FDY{Sulfo}DHDAFLGAEEAK[TMT6plex]/3		-0.01	O43852	CALU_HUMAN	CPTAC_S049-s049_liver_cancer_phospho_tmt	20180517_fusion_zhw_TMT11_liver19_pho_F05.19900.19900.3	NA	3096.32	3096.33	-3.22964	-0.01	3	2941.94	VHNDAQSFDYDHDAFLGAEEAK	n[230]VHNDAQS[167]FDY[243]DHDAFLGAEEAK	K	TRUE	1	0.999999	17	84	NX_O43852-1	NX_O43852-10;NX_O43852-11;NX_O43852-12;NX_O43852-13;NX_O43852-14;NX_O43852-2;NX_O43852-3;NX_O43852-4;NX_O43852-5;NX_O43852-6;NX_O43852-7;NX_O43852-8;NX_O43852-9	0	15	912358	912343	1.64411849490817e-05	1.2906972992159e-05
nVHNDAQSFDYDHDAFLGAEEAK_n230_1_S167_1_Y243_1	mzspec:PXD999949:20180510_fusion_zhw_TMT11_liver16_pho_F06:scan:19900:[TMT6plex]-VHNDAQS[Phospho]FDY[Phospho]DHDAFLGAEEAK[TMT6plex]/3	mzspec:PXD999949:20180510_fusion_zhw_TMT11_liver16_pho_F06:scan:19900:[TMT6plex]-VHNDAQS[Phospho]FDY{Sulfo}DHDAFLGAEEAK[TMT6plex]/3		-0.0095	O43852	CALU_HUMAN	CPTAC_S049-s049_liver_cancer_phospho_tmt	20180510_fusion_zhw_TMT11_liver16_pho_F06.19900.19900.3	NA	3096.32	3096.33	-3.06816	-0.0095	3	2916.17	VHNDAQSFDYDHDAFLGAEEAK	n[230]VHNDAQS[167]FDY[243]DHDAFLGAEEAK	K	TRUE	1	0.999999	16	84	NX_O43852-1	NX_O43852-10;NX_O43852-11;NX_O43852-12;NX_O43852-13;NX_O43852-14;NX_O43852-2;NX_O43852-3;NX_O43852-4;NX_O43852-5;NX_O43852-6;NX_O43852-7;NX_O43852-8;NX_O43852-9	0	16	962826	962810	1.66180243246331e-05	1.2906972992159e-05
nVHNDAQSFDYDHDAFLGAEEAK_n230_1_S167_1_Y243_1	mzspec:PXD999949:20180510_fusion_zhw_TMT11_liver16_pho_F06:scan:19652:[TMT6plex]-VHNDAQS[Phospho]FDY[Phospho]DHDAFLGAEEAK[TMT6plex]/3	mzspec:PXD999949:20180510_fusion_zhw_TMT11_liver16_pho_F06:scan:19652:[TMT6plex]-VHNDAQS[Phospho]FDY{Sulfo}DHDAFLGAEEAK[TMT6plex]/3		-0.0108	O43852	CALU_HUMAN	CPTAC_S049-s049_liver_cancer_phospho_tmt	20180510_fusion_zhw_TMT11_liver16_pho_F06.19652.19652.3	NA	3096.32	3096.33	-3.48801	-0.0108	3	2882.77	VHNDAQSFDYDHDAFLGAEEAK	n[230]VHNDAQS[167]FDY[243]DHDAFLGAEEAK	K	TRUE	1	0.999999	13	84	NX_O43852-1	NX_O43852-10;NX_O43852-11;NX_O43852-12;NX_O43852-13;NX_O43852-14;NX_O43852-2;NX_O43852-3;NX_O43852-4;NX_O43852-5;NX_O43852-6;NX_O43852-7;NX_O43852-8;NX_O43852-9	0	16	962986	962970	1.66152631961536e-05	1.2906972992159e-05
nVHNDAQSFDYDHDAFLGAEEAK_n230_1_S167_1_Y243_1	mzspec:PXD999949:20180510_fusion_zhw_TMT11_liver16_pho_F06:scan:19780:[TMT6plex]-VHNDAQS[Phospho]FDY[Phospho]DHDAFLGAEEAK[TMT6plex]/4	mzspec:PXD999949:20180510_fusion_zhw_TMT11_liver16_pho_F06:scan:19780:[TMT6plex]-VHNDAQS[Phospho]FDY{Sulfo}DHDAFLGAEEAK[TMT6plex]/4		-0.0093	O43852	CALU_HUMAN	CPTAC_S049-s049_liver_cancer_phospho_tmt	20180510_fusion_zhw_TMT11_liver16_pho_F06.19780.19780.4	NA	3096.32	3096.33	-3.00356	-0.0093	4	2900.05	VHNDAQSFDYDHDAFLGAEEAK	n[230]VHNDAQS[167]FDY[243]DHDAFLGAEEAK	K	TRUE	1	0.999999	16	84	NX_O43852-1	NX_O43852-10;NX_O43852-11;NX_O43852-12;NX_O43852-13;NX_O43852-14;NX_O43852-2;NX_O43852-3;NX_O43852-4;NX_O43852-5;NX_O43852-6;NX_O43852-7;NX_O43852-8;NX_O43852-9	0	16	963010	962994	1.66148491060173e-05	1.2906972992159e-05
nVHNDAQSFDYDHDAFLGAEEAK_n230_1_S167_1_Y243_1	mzspec:PXD999949:20180514_fusion_zhw_TMT11_liver17_pho_F06:scan:19804:[TMT6plex]-VHNDAQS[Phospho]FDY[Phospho]DHDAFLGAEEAK[TMT6plex]/3	mzspec:PXD999949:20180514_fusion_zhw_TMT11_liver17_pho_F06:scan:19804:[TMT6plex]-VHNDAQS[Phospho]FDY{Sulfo}DHDAFLGAEEAK[TMT6plex]/3		-0.0075	O43852	CALU_HUMAN	CPTAC_S049-s049_liver_cancer_phospho_tmt	20180514_fusion_zhw_TMT11_liver17_pho_F06.19804.19804.3	NA	3096.32	3096.33	-2.45452	-0.0076	3	2897.71	VHNDAQSFDYDHDAFLGAEEAK	n[230]VHNDAQS[167]FDY[243]DHDAFLGAEEAK	K	TRUE	1	0.999999	17	84	NX_O43852-1	NX_O43852-10;NX_O43852-11;NX_O43852-12;NX_O43852-13;NX_O43852-14;NX_O43852-2;NX_O43852-3;NX_O43852-4;NX_O43852-5;NX_O43852-6;NX_O43852-7;NX_O43852-8;NX_O43852-9	0	20	1038787	1038767	1.92535958496949e-05	1.2906972992159e-05
nVHNDAQSFDYDHDAFLGAEEAK_n230_1_S167_1_Y243_1	mzspec:PXD999949:20180514_fusion_zhw_TMT11_liver17_pho_F06:scan:19814:[TMT6plex]-VHNDAQS[Phospho]FDY[Phospho]DHDAFLGAEEAK[TMT6plex]/4	mzspec:PXD999949:20180514_fusion_zhw_TMT11_liver17_pho_F06:scan:19814:[TMT6plex]-VHNDAQS[Phospho]FDY{Sulfo}DHDAFLGAEEAK[TMT6plex]/4		-0.0072	O43852	CALU_HUMAN	CPTAC_S049-s049_liver_cancer_phospho_tmt	20180514_fusion_zhw_TMT11_liver17_pho_F06.19814.19814.4	NA	3096.32	3096.33	-2.35763	-0.0073	4	2899.06	VHNDAQSFDYDHDAFLGAEEAK	n[230]VHNDAQS[167]FDY[243]DHDAFLGAEEAK	K	TRUE	1	0.999999	16	84	NX_O43852-1	NX_O43852-10;NX_O43852-11;NX_O43852-12;NX_O43852-13;NX_O43852-14;NX_O43852-2;NX_O43852-3;NX_O43852-4;NX_O43852-5;NX_O43852-6;NX_O43852-7;NX_O43852-8;NX_O43852-9	0	20	1039018	1038998	1.92493152056116e-05	1.2906972992159e-05
nVHNDAQSFDYDHDAFLGAEEAK_n230_1_S167_1_Y243_1	mzspec:PXD999949:20180706_fusion_zhw_TMT11_liver09_pho_F05:scan:21014:[TMT6plex]-VHNDAQS[Phospho]FDY[Phospho]DHDAFLGAEEAK[TMT6plex]/4	mzspec:PXD999949:20180706_fusion_zhw_TMT11_liver09_pho_F05:scan:21014:[TMT6plex]-VHNDAQS[Phospho]FDY{Sulfo}DHDAFLGAEEAK[TMT6plex]/4		-0.0128	O43852	CALU_HUMAN	CPTAC_S049-s049_liver_cancer_phospho_tmt	20180706_fusion_zhw_TMT11_liver09_pho_F05.21014.21014.4	NA	3096.32	3096.33	-4.13394	-0.0128	4	3104.13	VHNDAQSFDYDHDAFLGAEEAK	n[230]VHNDAQS[167]FDY[243]DHDAFLGAEEAK	K	TRUE	1	0.999999	17	84	NX_O43852-1	NX_O43852-10;NX_O43852-11;NX_O43852-12;NX_O43852-13;NX_O43852-14;NX_O43852-2;NX_O43852-3;NX_O43852-4;NX_O43852-5;NX_O43852-6;NX_O43852-7;NX_O43852-8;NX_O43852-9	0	20	1071297	1071277	1.86693077514032e-05	1.2906972992159e-05
nVHNDAQSFDYDHDAFLGAEEAK_n230_1_S167_1_Y243_1	mzspec:PXD999949:20180706_fusion_zhw_TMT11_liver09_pho_F05:scan:21010:[TMT6plex]-VHNDAQS[Phospho]FDY[Phospho]DHDAFLGAEEAK[TMT6plex]/3	mzspec:PXD999949:20180706_fusion_zhw_TMT11_liver09_pho_F05:scan:21010:[TMT6plex]-VHNDAQS[Phospho]FDY{Sulfo}DHDAFLGAEEAK[TMT6plex]/3		-0.0144	O43852	CALU_HUMAN	CPTAC_S049-s049_liver_cancer_phospho_tmt	20180706_fusion_zhw_TMT11_liver09_pho_F05.21010.21010.3	NA	3096.32	3096.33	-4.65069	-0.0144	3	3103.65	VHNDAQSFDYDHDAFLGAEEAK	n[230]VHNDAQS[167]FDY[243]DHDAFLGAEEAK	K	TRUE	1	0.999999	18	84	NX_O43852-1	NX_O43852-10;NX_O43852-11;NX_O43852-12;NX_O43852-13;NX_O43852-14;NX_O43852-2;NX_O43852-3;NX_O43852-4;NX_O43852-5;NX_O43852-6;NX_O43852-7;NX_O43852-8;NX_O43852-9	0	20	1072219	1072199	1.86532537336819e-05	1.2906972992159e-05
nVHNDAQSFDYDHDAFLGAEEAK_n230_1_S167_1_Y243_1	mzspec:PXD999949:20180706_fusion_zhw_TMT11_liver09_pho_F06:scan:20613:[TMT6plex]-VHNDAQS[Phospho]FDY[Phospho]DHDAFLGAEEAK[TMT6plex]/4	mzspec:PXD999949:20180706_fusion_zhw_TMT11_liver09_pho_F06:scan:20613:[TMT6plex]-VHNDAQS[Phospho]FDY{Sulfo}DHDAFLGAEEAK[TMT6plex]/4		-0.0138	O43852	CALU_HUMAN	CPTAC_S049-s049_liver_cancer_phospho_tmt	20180706_fusion_zhw_TMT11_liver09_pho_F06.20613.20613.4	NA	3096.32	3096.33	-4.45691	-0.0138	4	3106.73	VHNDAQSFDYDHDAFLGAEEAK	n[230]VHNDAQS[167]FDY[243]DHDAFLGAEEAK	K	TRUE	1	0.999999	13	84	NX_O43852-1	NX_O43852-10;NX_O43852-11;NX_O43852-12;NX_O43852-13;NX_O43852-14;NX_O43852-2;NX_O43852-3;NX_O43852-4;NX_O43852-5;NX_O43852-6;NX_O43852-7;NX_O43852-8;NX_O43852-9	0	20	1074595	1074575	1.86120093990647e-05	1.2906972992159e-05
nVHNDAQSFDYDHDAFLGAEEAK_n230_1_S167_1_Y243_1	mzspec:PXD999949:20180706_fusion_zhw_TMT11_liver09_pho_F06:scan:20686:[TMT6plex]-VHNDAQS[Phospho]FDY[Phospho]DHDAFLGAEEAK[TMT6plex]/3	mzspec:PXD999949:20180706_fusion_zhw_TMT11_liver09_pho_F06:scan:20686:[TMT6plex]-VHNDAQS[Phospho]FDY{Sulfo}DHDAFLGAEEAK[TMT6plex]/3		-0.0158	O43852	CALU_HUMAN	CPTAC_S049-s049_liver_cancer_phospho_tmt	20180706_fusion_zhw_TMT11_liver09_pho_F06.20686.20686.3	NA	3096.32	3096.33	-5.10284	-0.0158	3	3116.73	VHNDAQSFDYDHDAFLGAEEAK	n[230]VHNDAQS[167]FDY[243]DHDAFLGAEEAK	K	TRUE	1	0.999999	16	84	NX_O43852-1	NX_O43852-10;NX_O43852-11;NX_O43852-12;NX_O43852-13;NX_O43852-14;NX_O43852-2;NX_O43852-3;NX_O43852-4;NX_O43852-5;NX_O43852-6;NX_O43852-7;NX_O43852-8;NX_O43852-9	0	20	1075340	1075320	1.85991146821411e-05	1.2906972992159e-05
nVHNDAQSFDYDHDAFLGAEEAK_n230_1_S167_1_Y243_1	mzspec:PXD999949:20180708_fusion_zhw_TMT11_liver10_pho_F04:scan:19648:[TMT6plex]-VHNDAQS[Phospho]FDY[Phospho]DHDAFLGAEEAK[TMT6plex]/3	mzspec:PXD999949:20180708_fusion_zhw_TMT11_liver10_pho_F04:scan:19648:[TMT6plex]-VHNDAQS[Phospho]FDY{Sulfo}DHDAFLGAEEAK[TMT6plex]/3		-0.0103	O43852	CALU_HUMAN	CPTAC_S049-s049_liver_cancer_phospho_tmt	20180708_fusion_zhw_TMT11_liver10_pho_F04.19648.19648.3	NA	3096.32	3096.33	-3.22964	-0.01	3	3139.94	VHNDAQSFDYDHDAFLGAEEAK	n[230]VHNDAQS[167]FDY[243]DHDAFLGAEEAK	K	TRUE	1	0.999999	17	84	NX_O43852-1	NX_O43852-10;NX_O43852-11;NX_O43852-12;NX_O43852-13;NX_O43852-14;NX_O43852-2;NX_O43852-3;NX_O43852-4;NX_O43852-5;NX_O43852-6;NX_O43852-7;NX_O43852-8;NX_O43852-9	0	20	1141893	1141873	1.7515082675569e-05	1.2906972992159e-05
nVHNDAQSFDYDHDAFLGAEEAK_n230_1_S167_1_Y243_1	mzspec:PXD999949:20180708_fusion_zhw_TMT11_liver10_pho_F04:scan:19662:[TMT6plex]-VHNDAQS[Phospho]FDY[Phospho]DHDAFLGAEEAK[TMT6plex]/4	mzspec:PXD999949:20180708_fusion_zhw_TMT11_liver10_pho_F04:scan:19662:[TMT6plex]-VHNDAQS[Phospho]FDY{Sulfo}DHDAFLGAEEAK[TMT6plex]/4		-0.0108	O43852	CALU_HUMAN	CPTAC_S049-s049_liver_cancer_phospho_tmt	20180708_fusion_zhw_TMT11_liver10_pho_F04.19662.19662.4	NA	3096.32	3096.33	-3.39112	-0.0105	4	3142.16	VHNDAQSFDYDHDAFLGAEEAK	n[230]VHNDAQS[167]FDY[243]DHDAFLGAEEAK	K	TRUE	1	0.999999	16	84	NX_O43852-1	NX_O43852-10;NX_O43852-11;NX_O43852-12;NX_O43852-13;NX_O43852-14;NX_O43852-2;NX_O43852-3;NX_O43852-4;NX_O43852-5;NX_O43852-6;NX_O43852-7;NX_O43852-8;NX_O43852-9	0	20	1143529	1143509	1.74900241274883e-05	1.2906972992159e-05
nVHNDAQSFDYDHDAFLGAEEAK_n230_1_S167_1_Y243_1	mzspec:PXD999949:20180702_fusion_zhw_TMT11_liver31_pho_F03:scan:20263:[TMT6plex]-VHNDAQS[Phospho]FDY[Phospho]DHDAFLGAEEAK[TMT6plex]/4	mzspec:PXD999949:20180702_fusion_zhw_TMT11_liver31_pho_F03:scan:20263:[TMT6plex]-VHNDAQS[Phospho]FDY{Sulfo}DHDAFLGAEEAK[TMT6plex]/4		-0.0076	O43852	CALU_HUMAN	CPTAC_S049-s049_liver_cancer_phospho_tmt	20180702_fusion_zhw_TMT11_liver31_pho_F03.20263.20263.4	NA	3096.32	3096.33	-2.45452	-0.0076	4	3101.41	VHNDAQSFDYDHDAFLGAEEAK	n[230]VHNDAQS[167]FDY[243]DHDAFLGAEEAK	K	TRUE	1	0.999999	16	84	NX_O43852-1	NX_O43852-10;NX_O43852-11;NX_O43852-12;NX_O43852-13;NX_O43852-14;NX_O43852-2;NX_O43852-3;NX_O43852-4;NX_O43852-5;NX_O43852-6;NX_O43852-7;NX_O43852-8;NX_O43852-9	0	21	1224327	1224306	1.71525746014477e-05	1.2906972992159e-05
nVHNDAQSFDYDHDAFLGAEEAK_n230_1_S167_1_Y243_1	mzspec:PXD999949:20180702_fusion_zhw_TMT11_liver31_pho_F03:scan:20246:[TMT6plex]-VHNDAQS[Phospho]FDY[Phospho]DHDAFLGAEEAK[TMT6plex]/3	mzspec:PXD999949:20180702_fusion_zhw_TMT11_liver31_pho_F03:scan:20246:[TMT6plex]-VHNDAQS[Phospho]FDY{Sulfo}DHDAFLGAEEAK[TMT6plex]/3		-0.0078	O43852	CALU_HUMAN	CPTAC_S049-s049_liver_cancer_phospho_tmt	20180702_fusion_zhw_TMT11_liver31_pho_F03.20246.20246.3	NA	3096.32	3096.33	-2.51912	-0.0078	3	3098.83	VHNDAQSFDYDHDAFLGAEEAK	n[230]VHNDAQS[167]FDY[243]DHDAFLGAEEAK	K	TRUE	1	0.999999	17	84	NX_O43852-1	NX_O43852-10;NX_O43852-11;NX_O43852-12;NX_O43852-13;NX_O43852-14;NX_O43852-2;NX_O43852-3;NX_O43852-4;NX_O43852-5;NX_O43852-6;NX_O43852-7;NX_O43852-8;NX_O43852-9	0	21	1224366	1224345	1.71520282273379e-05	1.2906972992159e-05
nVHNDAQSFDYDHDAFLGAEEAK_n230_1_S167_1_Y243_1	mzspec:PXD999949:20180704_fusion_zhw_TMT11_liver32_pho_F04:scan:20393:[TMT6plex]-VHNDAQS[Phospho]FDY[Phospho]DHDAFLGAEEAK[TMT6plex]/3	mzspec:PXD999949:20180704_fusion_zhw_TMT11_liver32_pho_F04:scan:20393:[TMT6plex]-VHNDAQS[Phospho]FDY{Sulfo}DHDAFLGAEEAK[TMT6plex]/3		-0.008	O43852	CALU_HUMAN	CPTAC_S049-s049_liver_cancer_phospho_tmt	20180704_fusion_zhw_TMT11_liver32_pho_F04.20393.20393.3	NA	3096.32	3096.33	-2.58371	-0.008	3	3137.98	VHNDAQSFDYDHDAFLGAEEAK	n[230]VHNDAQS[167]FDY[243]DHDAFLGAEEAK	K	TRUE	1	0.999999	19	84	NX_O43852-1	NX_O43852-10;NX_O43852-11;NX_O43852-12;NX_O43852-13;NX_O43852-14;NX_O43852-2;NX_O43852-3;NX_O43852-4;NX_O43852-5;NX_O43852-6;NX_O43852-7;NX_O43852-8;NX_O43852-9	0	21	1291905	1291884	1.62553294258618e-05	1.2906972992159e-05
nVHNDAQSFDYDHDAFLGAEEAK_n230_1_S167_1_Y243_1	mzspec:PXD999949:20180704_fusion_zhw_TMT11_liver32_pho_F04:scan:20392:[TMT6plex]-VHNDAQS[Phospho]FDY[Phospho]DHDAFLGAEEAK[TMT6plex]/4	mzspec:PXD999949:20180704_fusion_zhw_TMT11_liver32_pho_F04:scan:20392:[TMT6plex]-VHNDAQS[Phospho]FDY{Sulfo}DHDAFLGAEEAK[TMT6plex]/4		-0.0076	O43852	CALU_HUMAN	CPTAC_S049-s049_liver_cancer_phospho_tmt	20180704_fusion_zhw_TMT11_liver32_pho_F04.20392.20392.4	NA	3096.32	3096.33	-2.45452	-0.0076	4	3137.84	VHNDAQSFDYDHDAFLGAEEAK	n[230]VHNDAQS[167]FDY[243]DHDAFLGAEEAK	K	TRUE	1	0.999999	17	84	NX_O43852-1	NX_O43852-10;NX_O43852-11;NX_O43852-12;NX_O43852-13;NX_O43852-14;NX_O43852-2;NX_O43852-3;NX_O43852-4;NX_O43852-5;NX_O43852-6;NX_O43852-7;NX_O43852-8;NX_O43852-9	0	21	1291999	1291978	1.62541467424368e-05	1.2906972992159e-05
nVHNDAQSFDYDHDAFLGAEEAK_n230_1_S167_1_Y243_1	mzspec:PXD999949:20180704_fusion_zhw_TMT11_liver32_pho_F03:scan:20988:[TMT6plex]-VHNDAQS[Phospho]FDY[Phospho]DHDAFLGAEEAK[TMT6plex]/3	mzspec:PXD999949:20180704_fusion_zhw_TMT11_liver32_pho_F03:scan:20988:[TMT6plex]-VHNDAQS[Phospho]FDY{Sulfo}DHDAFLGAEEAK[TMT6plex]/3		-0.0115	O43852	CALU_HUMAN	CPTAC_S049-s049_liver_cancer_phospho_tmt	20180704_fusion_zhw_TMT11_liver32_pho_F03.20988.20988.3	NA	3096.32	3096.33	-3.71409	-0.0115	3	3131.42	VHNDAQSFDYDHDAFLGAEEAK	n[230]VHNDAQS[167]FDY[243]DHDAFLGAEEAK	K	TRUE	1	0.999999	19	84	NX_O43852-1	NX_O43852-10;NX_O43852-11;NX_O43852-12;NX_O43852-13;NX_O43852-14;NX_O43852-2;NX_O43852-3;NX_O43852-4;NX_O43852-5;NX_O43852-6;NX_O43852-7;NX_O43852-8;NX_O43852-9	0	21	1293048	1293027	1.6240960165565e-05	1.2906972992159e-05
nVHNDAQSFDYDHDAFLGAEEAK_n230_1_S167_1_Y243_1	mzspec:PXD999949:20180704_fusion_zhw_TMT11_liver32_pho_F03:scan:20999:[TMT6plex]-VHNDAQS[Phospho]FDY[Phospho]DHDAFLGAEEAK[TMT6plex]/4	mzspec:PXD999949:20180704_fusion_zhw_TMT11_liver32_pho_F03:scan:20999:[TMT6plex]-VHNDAQS[Phospho]FDY{Sulfo}DHDAFLGAEEAK[TMT6plex]/4		-0.0112	O43852	CALU_HUMAN	CPTAC_S049-s049_liver_cancer_phospho_tmt	20180704_fusion_zhw_TMT11_liver32_pho_F03.20999.20999.4	NA	3096.32	3096.33	-3.6172	-0.0112	4	3132.92	VHNDAQSFDYDHDAFLGAEEAK	n[230]VHNDAQS[167]FDY[243]DHDAFLGAEEAK	K	TRUE	1	0.999999	18	84	NX_O43852-1	NX_O43852-10;NX_O43852-11;NX_O43852-12;NX_O43852-13;NX_O43852-14;NX_O43852-2;NX_O43852-3;NX_O43852-4;NX_O43852-5;NX_O43852-6;NX_O43852-7;NX_O43852-8;NX_O43852-9	0	21	1293117	1293096	1.62400935429388e-05	1.2906972992159e-05
nVHNDAQSFDYDHDAFLGAEEAK_n230_1_S167_1_Y243_1	mzspec:PXD999949:20180711_fusion_zhw_TMT11_liver20_pho_F06:scan:20710:[TMT6plex]-VHNDAQS[Phospho]FDY[Phospho]DHDAFLGAEEAK[TMT6plex]/3	mzspec:PXD999949:20180711_fusion_zhw_TMT11_liver20_pho_F06:scan:20710:[TMT6plex]-VHNDAQS[Phospho]FDY{Sulfo}DHDAFLGAEEAK[TMT6plex]/3		-0.0047	O43852	CALU_HUMAN	CPTAC_S049-s049_liver_cancer_phospho_tmt	20180711_fusion_zhw_TMT11_liver20_pho_F06.20710.20710.3	NA	3096.33	3096.33	-1.55022	-0.0048	3	3176	VHNDAQSFDYDHDAFLGAEEAK	n[230]VHNDAQS[167]FDY[243]DHDAFLGAEEAK	K	TRUE	1	0.999999	17	84	NX_O43852-1	NX_O43852-10;NX_O43852-11;NX_O43852-12;NX_O43852-13;NX_O43852-14;NX_O43852-2;NX_O43852-3;NX_O43852-4;NX_O43852-5;NX_O43852-6;NX_O43852-7;NX_O43852-8;NX_O43852-9	0	21	1348609	1348588	1.55718425493924e-05	1.2906972992159e-05
nVHNDAQSFDYDHDAFLGAEEAK_n230_1_S167_1_Y243_1	mzspec:PXD999949:20180711_fusion_zhw_TMT11_liver20_pho_F06:scan:20717:[TMT6plex]-VHNDAQS[Phospho]FDY[Phospho]DHDAFLGAEEAK[TMT6plex]/4	mzspec:PXD999949:20180711_fusion_zhw_TMT11_liver20_pho_F06:scan:20717:[TMT6plex]-VHNDAQS[Phospho]FDY{Sulfo}DHDAFLGAEEAK[TMT6plex]/4		-0.006	O43852	CALU_HUMAN	CPTAC_S049-s049_liver_cancer_phospho_tmt	20180711_fusion_zhw_TMT11_liver20_pho_F06.20717.20717.4	NA	3096.32	3096.33	-1.97008	-0.0061	4	3177.19	VHNDAQSFDYDHDAFLGAEEAK	n[230]VHNDAQS[167]FDY[243]DHDAFLGAEEAK	K	TRUE	1	0.999999	13	84	NX_O43852-1	NX_O43852-10;NX_O43852-11;NX_O43852-12;NX_O43852-13;NX_O43852-14;NX_O43852-2;NX_O43852-3;NX_O43852-4;NX_O43852-5;NX_O43852-6;NX_O43852-7;NX_O43852-8;NX_O43852-9	0	22	1349000	1348978	1.63086425427249e-05	1.2906972992159e-05
nVHNDAQSFDYDHDAFLGAEEAK_n230_1_S167_1_Y243_1	mzspec:PXD999949:20180712_fusion_zhw_TMT11_liver25_pho_F03:scan:20933:[TMT6plex]-VHNDAQS[Phospho]FDY[Phospho]DHDAFLGAEEAK[TMT6plex]/3	mzspec:PXD999949:20180712_fusion_zhw_TMT11_liver25_pho_F03:scan:20933:[TMT6plex]-VHNDAQS[Phospho]FDY{Sulfo}DHDAFLGAEEAK[TMT6plex]/3		-0.0095	O43852	CALU_HUMAN	CPTAC_S049-s049_liver_cancer_phospho_tmt	20180712_fusion_zhw_TMT11_liver25_pho_F03.20933.20933.3	NA	3096.32	3096.33	-3.06816	-0.0095	3	3199.51	VHNDAQSFDYDHDAFLGAEEAK	n[230]VHNDAQS[167]FDY[243]DHDAFLGAEEAK	K	TRUE	1	0.999999	16	84	NX_O43852-1	NX_O43852-10;NX_O43852-11;NX_O43852-12;NX_O43852-13;NX_O43852-14;NX_O43852-2;NX_O43852-3;NX_O43852-4;NX_O43852-5;NX_O43852-6;NX_O43852-7;NX_O43852-8;NX_O43852-9	0	25	1405947	1405922	1.77819253130686e-05	1.2906972992159e-05
nVHNDAQSFDYDHDAFLGAEEAK_n230_1_S167_1_Y243_1	mzspec:PXD999949:20180712_fusion_zhw_TMT11_liver25_pho_F04:scan:20455:[TMT6plex]-VHNDAQS[Phospho]FDY[Phospho]DHDAFLGAEEAK[TMT6plex]/4	mzspec:PXD999949:20180712_fusion_zhw_TMT11_liver25_pho_F04:scan:20455:[TMT6plex]-VHNDAQS[Phospho]FDY{Sulfo}DHDAFLGAEEAK[TMT6plex]/4		-0.0093	O43852	CALU_HUMAN	CPTAC_S049-s049_liver_cancer_phospho_tmt	20180712_fusion_zhw_TMT11_liver25_pho_F04.20455.20455.4	NA	3096.32	3096.33	-3.00356	-0.0093	4	3191.45	VHNDAQSFDYDHDAFLGAEEAK	n[230]VHNDAQS[167]FDY[243]DHDAFLGAEEAK	K	TRUE	1	0.999999	13	84	NX_O43852-1	NX_O43852-10;NX_O43852-11;NX_O43852-12;NX_O43852-13;NX_O43852-14;NX_O43852-2;NX_O43852-3;NX_O43852-4;NX_O43852-5;NX_O43852-6;NX_O43852-7;NX_O43852-8;NX_O43852-9	0	25	1411562	1411537	1.77111900006872e-05	1.2906972992159e-05
nVHNDAQSFDYDHDAFLGAEEAK_n230_1_S167_1_Y243_1	mzspec:PXD999949:20180712_fusion_zhw_TMT11_liver25_pho_F04:scan:20468:[TMT6plex]-VHNDAQS[Phospho]FDY[Phospho]DHDAFLGAEEAK[TMT6plex]/3	mzspec:PXD999949:20180712_fusion_zhw_TMT11_liver25_pho_F04:scan:20468:[TMT6plex]-VHNDAQS[Phospho]FDY{Sulfo}DHDAFLGAEEAK[TMT6plex]/3		-0.01	O43852	CALU_HUMAN	CPTAC_S049-s049_liver_cancer_phospho_tmt	20180712_fusion_zhw_TMT11_liver25_pho_F04.20468.20468.3	NA	3096.32	3096.33	-3.22964	-0.01	3	3193.63	VHNDAQSFDYDHDAFLGAEEAK	n[230]VHNDAQS[167]FDY[243]DHDAFLGAEEAK	K	TRUE	1	0.999999	19	84	NX_O43852-1	NX_O43852-10;NX_O43852-11;NX_O43852-12;NX_O43852-13;NX_O43852-14;NX_O43852-2;NX_O43852-3;NX_O43852-4;NX_O43852-5;NX_O43852-6;NX_O43852-7;NX_O43852-8;NX_O43852-9	0	25	1411600	1411575	1.7710713210421e-05	1.2906972992159e-05
nVHNDAQSFDYDHDAFLGAEEAK_n230_1_S167_1_Y243_1	mzspec:PXD999949:20180710_fusion_zhw_TMT11_liver11_pho_F04:scan:19360:[TMT6plex]-VHNDAQS[Phospho]FDY[Phospho]DHDAFLGAEEAK[TMT6plex]/3	mzspec:PXD999949:20180710_fusion_zhw_TMT11_liver11_pho_F04:scan:19360:[TMT6plex]-VHNDAQS[Phospho]FDY{Sulfo}DHDAFLGAEEAK[TMT6plex]/3		-0.0082	O43852	CALU_HUMAN	CPTAC_S049-s049_liver_cancer_phospho_tmt	20180710_fusion_zhw_TMT11_liver11_pho_F04.19360.19360.3	NA	3096.32	3096.33	-2.58371	-0.008	3	3159.96	VHNDAQSFDYDHDAFLGAEEAK	n[230]VHNDAQS[167]FDY[243]DHDAFLGAEEAK	K	TRUE	1	0.999999	16	84	NX_O43852-1	NX_O43852-10;NX_O43852-11;NX_O43852-12;NX_O43852-13;NX_O43852-14;NX_O43852-2;NX_O43852-3;NX_O43852-4;NX_O43852-5;NX_O43852-6;NX_O43852-7;NX_O43852-8;NX_O43852-9	0	26	1462553	1462527	1.77774495787086e-05	1.2906972992159e-05
nVHNDAQSFDYDHDAFLGAEEAK_n230_1_S167_1_Y243_1	mzspec:PXD999949:20180710_fusion_zhw_TMT11_liver11_pho_F04:scan:19366:[TMT6plex]-VHNDAQS[Phospho]FDY[Phospho]DHDAFLGAEEAK[TMT6plex]/4	mzspec:PXD999949:20180710_fusion_zhw_TMT11_liver11_pho_F04:scan:19366:[TMT6plex]-VHNDAQS[Phospho]FDY{Sulfo}DHDAFLGAEEAK[TMT6plex]/4		-0.0078	O43852	CALU_HUMAN	CPTAC_S049-s049_liver_cancer_phospho_tmt	20180710_fusion_zhw_TMT11_liver11_pho_F04.19366.19366.4	NA	3096.32	3096.33	-2.45452	-0.0076	4	3161.02	VHNDAQSFDYDHDAFLGAEEAK	n[230]VHNDAQS[167]FDY[243]DHDAFLGAEEAK	K	TRUE	1	0.999999	11	84	NX_O43852-1	NX_O43852-10;NX_O43852-11;NX_O43852-12;NX_O43852-13;NX_O43852-14;NX_O43852-2;NX_O43852-3;NX_O43852-4;NX_O43852-5;NX_O43852-6;NX_O43852-7;NX_O43852-8;NX_O43852-9	0	26	1462858	1462832	1.77737429862076e-05	1.2906972992159e-05
nVHNDAQSFDYDHDAFLGAEEAK_n230_1_S167_1_Y243_1	mzspec:PXD999949:20180710_fusion_zhw_TMT11_liver11_pho_F03:scan:21003:[TMT6plex]-VHNDAQS[Phospho]FDY[Phospho]DHDAFLGAEEAK[TMT6plex]/3	mzspec:PXD999949:20180710_fusion_zhw_TMT11_liver11_pho_F03:scan:21003:[TMT6plex]-VHNDAQS[Phospho]FDY{Sulfo}DHDAFLGAEEAK[TMT6plex]/3		-0.0108	O43852	CALU_HUMAN	CPTAC_S049-s049_liver_cancer_phospho_tmt	20180710_fusion_zhw_TMT11_liver11_pho_F03.21003.21003.3	NA	3096.32	3096.33	-3.48801	-0.0108	3	3156.43	VHNDAQSFDYDHDAFLGAEEAK	n[230]VHNDAQS[167]FDY[243]DHDAFLGAEEAK	K	TRUE	1	0.999999	16	84	NX_O43852-1	NX_O43852-10;NX_O43852-11;NX_O43852-12;NX_O43852-13;NX_O43852-14;NX_O43852-2;NX_O43852-3;NX_O43852-4;NX_O43852-5;NX_O43852-6;NX_O43852-7;NX_O43852-8;NX_O43852-9	0	26	1465416	1465390	1.77427169558957e-05	1.2906972992159e-05
nVHNDAQSFDYDHDAFLGAEEAK_n230_1_S167_1_Y243_1	mzspec:PXD999949:20180623_fusion_zhw_TMT11_liver28_pho_F03:scan:20483:[TMT6plex]-VHNDAQS[Phospho]FDY[Phospho]DHDAFLGAEEAK[TMT6plex]/3	mzspec:PXD999949:20180623_fusion_zhw_TMT11_liver28_pho_F03:scan:20483:[TMT6plex]-VHNDAQS[Phospho]FDY{Sulfo}DHDAFLGAEEAK[TMT6plex]/3		-0.0129	O43852	CALU_HUMAN	CPTAC_S049-s049_liver_cancer_phospho_tmt	20180623_fusion_zhw_TMT11_liver28_pho_F03.20483.20483.3	NA	3096.32	3096.33	-4.16624	-0.0129	3	3036.87	VHNDAQSFDYDHDAFLGAEEAK	n[230]VHNDAQS[167]FDY[243]DHDAFLGAEEAK	K	TRUE	1	0.999999	19	84	NX_O43852-1	NX_O43852-10;NX_O43852-11;NX_O43852-12;NX_O43852-13;NX_O43852-14;NX_O43852-2;NX_O43852-3;NX_O43852-4;NX_O43852-5;NX_O43852-6;NX_O43852-7;NX_O43852-8;NX_O43852-9	0	28	1582829	1582801	1.76901581436959e-05	1.2906972992159e-05
nVHNDAQSFDYDHDAFLGAEEAK_n230_1_S167_1_Y243_1	mzspec:PXD999949:20180623_fusion_zhw_TMT11_liver28_pho_F03:scan:20503:[TMT6plex]-VHNDAQS[Phospho]FDY[Phospho]DHDAFLGAEEAK[TMT6plex]/4	mzspec:PXD999949:20180623_fusion_zhw_TMT11_liver28_pho_F03:scan:20503:[TMT6plex]-VHNDAQS[Phospho]FDY{Sulfo}DHDAFLGAEEAK[TMT6plex]/4		-0.0122	O43852	CALU_HUMAN	CPTAC_S049-s049_liver_cancer_phospho_tmt	20180623_fusion_zhw_TMT11_liver28_pho_F03.20503.20503.4	NA	3096.32	3096.33	-3.94016	-0.0122	4	3039.6	VHNDAQSFDYDHDAFLGAEEAK	n[230]VHNDAQS[167]FDY[243]DHDAFLGAEEAK	K	TRUE	1	0.999999	17	84	NX_O43852-1	NX_O43852-10;NX_O43852-11;NX_O43852-12;NX_O43852-13;NX_O43852-14;NX_O43852-2;NX_O43852-3;NX_O43852-4;NX_O43852-5;NX_O43852-6;NX_O43852-7;NX_O43852-8;NX_O43852-9	0	28	1582843	1582815	1.76900016742323e-05	1.2906972992159e-05
nVHNDAQSFDYDHDAFLGAEEAK_n230_1_S167_1_Y243_1	mzspec:PXD999949:20180627_fusion_zhw_TMT11_liver33_pho_F03:scan:20508:[TMT6plex]-VHNDAQS[Phospho]FDY[Phospho]DHDAFLGAEEAK[TMT6plex]/3	mzspec:PXD999949:20180627_fusion_zhw_TMT11_liver33_pho_F03:scan:20508:[TMT6plex]-VHNDAQS[Phospho]FDY{Sulfo}DHDAFLGAEEAK[TMT6plex]/3		-0.0106	O43852	CALU_HUMAN	CPTAC_S049-s049_liver_cancer_phospho_tmt	20180627_fusion_zhw_TMT11_liver33_pho_F03.20508.20508.3	NA	3096.32	3096.33	-3.39112	-0.0105	3	3067.74	VHNDAQSFDYDHDAFLGAEEAK	n[230]VHNDAQS[167]FDY[243]DHDAFLGAEEAK	K	TRUE	1	0.999999	17	84	NX_O43852-1	NX_O43852-10;NX_O43852-11;NX_O43852-12;NX_O43852-13;NX_O43852-14;NX_O43852-2;NX_O43852-3;NX_O43852-4;NX_O43852-5;NX_O43852-6;NX_O43852-7;NX_O43852-8;NX_O43852-9	0	28	1651023	1650995	1.69594698954267e-05	1.2906972992159e-05
nVHNDAQSFDYDHDAFLGAEEAK_n230_1_S167_1_Y243_1	mzspec:PXD999949:20180627_fusion_zhw_TMT11_liver33_pho_F03:scan:20500:[TMT6plex]-VHNDAQS[Phospho]FDY[Phospho]DHDAFLGAEEAK[TMT6plex]/4	mzspec:PXD999949:20180627_fusion_zhw_TMT11_liver33_pho_F03:scan:20500:[TMT6plex]-VHNDAQS[Phospho]FDY{Sulfo}DHDAFLGAEEAK[TMT6plex]/4		-0.0106	O43852	CALU_HUMAN	CPTAC_S049-s049_liver_cancer_phospho_tmt	20180627_fusion_zhw_TMT11_liver33_pho_F03.20500.20500.4	NA	3096.32	3096.33	-3.39112	-0.0105	4	3066.45	VHNDAQSFDYDHDAFLGAEEAK	n[230]VHNDAQS[167]FDY[243]DHDAFLGAEEAK	K	TRUE	1	0.999999	14	84	NX_O43852-1	NX_O43852-10;NX_O43852-11;NX_O43852-12;NX_O43852-13;NX_O43852-14;NX_O43852-2;NX_O43852-3;NX_O43852-4;NX_O43852-5;NX_O43852-6;NX_O43852-7;NX_O43852-8;NX_O43852-9	0	28	1653887	1653859	1.69301010545639e-05	1.2906972992159e-05
nVHNDAQSFDYDHDAFLGAEEAK_n230_1_S167_1_Y243_1	mzspec:PXD999949:20180627_fusion_zhw_TMT11_liver33_pho_F04:scan:20187:[TMT6plex]-VHNDAQS[Phospho]FDY[Phospho]DHDAFLGAEEAK[TMT6plex]/4	mzspec:PXD999949:20180627_fusion_zhw_TMT11_liver33_pho_F04:scan:20187:[TMT6plex]-VHNDAQS[Phospho]FDY{Sulfo}DHDAFLGAEEAK[TMT6plex]/4		-0.0093	O43852	CALU_HUMAN	CPTAC_S049-s049_liver_cancer_phospho_tmt	20180627_fusion_zhw_TMT11_liver33_pho_F04.20187.20187.4	NA	3096.32	3096.33	-3.00356	-0.0093	4	3049.3	VHNDAQSFDYDHDAFLGAEEAK	n[230]VHNDAQS[167]FDY[243]DHDAFLGAEEAK	K	TRUE	1	0.999999	14	84	NX_O43852-1	NX_O43852-10;NX_O43852-11;NX_O43852-12;NX_O43852-13;NX_O43852-14;NX_O43852-2;NX_O43852-3;NX_O43852-4;NX_O43852-5;NX_O43852-6;NX_O43852-7;NX_O43852-8;NX_O43852-9	0	28	1657901	1657873	1.68891103238909e-05	1.2906972992159e-05
nVHNDAQSFDYDHDAFLGAEEAK_n230_1_S167_1_Y243_1	mzspec:PXD999949:20180627_fusion_zhw_TMT11_liver33_pho_F04:scan:20208:[TMT6plex]-VHNDAQS[Phospho]FDY[Phospho]DHDAFLGAEEAK[TMT6plex]/3	mzspec:PXD999949:20180627_fusion_zhw_TMT11_liver33_pho_F04:scan:20208:[TMT6plex]-VHNDAQS[Phospho]FDY{Sulfo}DHDAFLGAEEAK[TMT6plex]/3		-0.0105	O43852	CALU_HUMAN	CPTAC_S049-s049_liver_cancer_phospho_tmt	20180627_fusion_zhw_TMT11_liver33_pho_F04.20208.20208.3	NA	3096.32	3096.33	-3.39112	-0.0105	3	3052.18	VHNDAQSFDYDHDAFLGAEEAK	n[230]VHNDAQS[167]FDY[243]DHDAFLGAEEAK	K	TRUE	1	0.999999	19	84	NX_O43852-1	NX_O43852-10;NX_O43852-11;NX_O43852-12;NX_O43852-13;NX_O43852-14;NX_O43852-2;NX_O43852-3;NX_O43852-4;NX_O43852-5;NX_O43852-6;NX_O43852-7;NX_O43852-8;NX_O43852-9	0	28	1657908	1657880	1.68890390136801e-05	1.2906972992159e-05
nVHNDAQSFDYDHDAFLGAEEAK_n230_1_S167_1_Y243_1	mzspec:PXD999949:20180620_fusion_zhw_TMT11_liver26_pho_F04:scan:20180:[TMT6plex]-VHNDAQS[Phospho]FDY[Phospho]DHDAFLGAEEAK[TMT6plex]/3	mzspec:PXD999949:20180620_fusion_zhw_TMT11_liver26_pho_F04:scan:20180:[TMT6plex]-VHNDAQS[Phospho]FDY{Sulfo}DHDAFLGAEEAK[TMT6plex]/3		-0.0114	O43852	CALU_HUMAN	CPTAC_S049-s049_liver_cancer_phospho_tmt	20180620_fusion_zhw_TMT11_liver26_pho_F04.20180.20180.3	NA	3096.32	3096.33	-3.71409	-0.0115	3	3012.94	VHNDAQSFDYDHDAFLGAEEAK	n[230]VHNDAQS[167]FDY[243]DHDAFLGAEEAK	K	TRUE	1	0.999999	19	84	NX_O43852-1	NX_O43852-10;NX_O43852-11;NX_O43852-12;NX_O43852-13;NX_O43852-14;NX_O43852-2;NX_O43852-3;NX_O43852-4;NX_O43852-5;NX_O43852-6;NX_O43852-7;NX_O43852-8;NX_O43852-9	0	30	1744329	1744299	1.71988862001297e-05	1.2906972992159e-05
nVHNDAQSFDYDHDAFLGAEEAK_n230_1_S167_1_Y243_1	mzspec:PXD999949:20180620_fusion_zhw_TMT11_liver26_pho_F04:scan:20189:[TMT6plex]-VHNDAQS[Phospho]FDY[Phospho]DHDAFLGAEEAK[TMT6plex]/4	mzspec:PXD999949:20180620_fusion_zhw_TMT11_liver26_pho_F04:scan:20189:[TMT6plex]-VHNDAQS[Phospho]FDY{Sulfo}DHDAFLGAEEAK[TMT6plex]/4		-0.0114	O43852	CALU_HUMAN	CPTAC_S049-s049_liver_cancer_phospho_tmt	20180620_fusion_zhw_TMT11_liver26_pho_F04.20189.20189.4	NA	3096.32	3096.33	-3.71409	-0.0115	4	3014.17	VHNDAQSFDYDHDAFLGAEEAK	n[230]VHNDAQS[167]FDY[243]DHDAFLGAEEAK	K	TRUE	1	0.999999	17	84	NX_O43852-1	NX_O43852-10;NX_O43852-11;NX_O43852-12;NX_O43852-13;NX_O43852-14;NX_O43852-2;NX_O43852-3;NX_O43852-4;NX_O43852-5;NX_O43852-6;NX_O43852-7;NX_O43852-8;NX_O43852-9	0	30	1744333	1744303	1.71988467599953e-05	1.2906972992159e-05
nVHNDAQSFDYDHDAFLGAEEAK_n230_1_S167_1_Y243_1	mzspec:PXD999949:20180622_fusion_zhw_TMT11_liver27_pho_F04:scan:20037:[TMT6plex]-VHNDAQS[Phospho]FDY[Phospho]DHDAFLGAEEAK[TMT6plex]/4	mzspec:PXD999949:20180622_fusion_zhw_TMT11_liver27_pho_F04:scan:20037:[TMT6plex]-VHNDAQS[Phospho]FDY{Sulfo}DHDAFLGAEEAK[TMT6plex]/4		-0.0124	O43852	CALU_HUMAN	CPTAC_S049-s049_liver_cancer_phospho_tmt	20180622_fusion_zhw_TMT11_liver27_pho_F04.20037.20037.4	NA	3096.32	3096.33	-4.00476	-0.0124	4	3017.8	VHNDAQSFDYDHDAFLGAEEAK	n[230]VHNDAQS[167]FDY[243]DHDAFLGAEEAK	K	TRUE	1	0.999999	14	84	NX_O43852-1	NX_O43852-10;NX_O43852-11;NX_O43852-12;NX_O43852-13;NX_O43852-14;NX_O43852-2;NX_O43852-3;NX_O43852-4;NX_O43852-5;NX_O43852-6;NX_O43852-7;NX_O43852-8;NX_O43852-9	0	30	1820933	1820903	1.64753421791276e-05	1.2906972992159e-05
nVHNDAQSFDYDHDAFLGAEEAK_n230_1_S167_1_Y243_1	mzspec:PXD999949:20180622_fusion_zhw_TMT11_liver27_pho_F04:scan:20033:[TMT6plex]-VHNDAQS[Phospho]FDY[Phospho]DHDAFLGAEEAK[TMT6plex]/3	mzspec:PXD999949:20180622_fusion_zhw_TMT11_liver27_pho_F04:scan:20033:[TMT6plex]-VHNDAQS[Phospho]FDY{Sulfo}DHDAFLGAEEAK[TMT6plex]/3		-0.0124	O43852	CALU_HUMAN	CPTAC_S049-s049_liver_cancer_phospho_tmt	20180622_fusion_zhw_TMT11_liver27_pho_F04.20033.20033.3	NA	3096.32	3096.33	-4.00476	-0.0124	3	3017.13	VHNDAQSFDYDHDAFLGAEEAK	n[230]VHNDAQS[167]FDY[243]DHDAFLGAEEAK	K	TRUE	1	0.999999	19	84	NX_O43852-1	NX_O43852-10;NX_O43852-11;NX_O43852-12;NX_O43852-13;NX_O43852-14;NX_O43852-2;NX_O43852-3;NX_O43852-4;NX_O43852-5;NX_O43852-6;NX_O43852-7;NX_O43852-8;NX_O43852-9	0	30	1821124	1821094	1.64736142121165e-05	1.2906972992159e-05
nVHNDAQSFDYDHDAFLGAEEAK_n230_1_S167_1_Y243_1	mzspec:PXD999949:20180630_fusion_zhw_TMT11_liver30_pho_F03:scan:20890:[TMT6plex]-VHNDAQS[Phospho]FDY[Phospho]DHDAFLGAEEAK[TMT6plex]/4	mzspec:PXD999949:20180630_fusion_zhw_TMT11_liver30_pho_F03:scan:20890:[TMT6plex]-VHNDAQS[Phospho]FDY{Sulfo}DHDAFLGAEEAK[TMT6plex]/4		-0.0112	O43852	CALU_HUMAN	CPTAC_S049-s049_liver_cancer_phospho_tmt	20180630_fusion_zhw_TMT11_liver30_pho_F03.20890.20890.4	NA	3096.32	3096.33	-3.6172	-0.0112	4	3097.75	VHNDAQSFDYDHDAFLGAEEAK	n[230]VHNDAQS[167]FDY[243]DHDAFLGAEEAK	K	TRUE	1	0.999999	17	84	NX_O43852-1	NX_O43852-10;NX_O43852-11;NX_O43852-12;NX_O43852-13;NX_O43852-14;NX_O43852-2;NX_O43852-3;NX_O43852-4;NX_O43852-5;NX_O43852-6;NX_O43852-7;NX_O43852-8;NX_O43852-9	0	30	1844469	1844439	1.6265108252428e-05	1.2906972992159e-05
nVHNDAQSFDYDHDAFLGAEEAK_n230_1_S167_1_Y243_1	mzspec:PXD999949:20180630_fusion_zhw_TMT11_liver30_pho_F03:scan:20965:[TMT6plex]-VHNDAQS[Phospho]FDY[Phospho]DHDAFLGAEEAK[TMT6plex]/3	mzspec:PXD999949:20180630_fusion_zhw_TMT11_liver30_pho_F03:scan:20965:[TMT6plex]-VHNDAQS[Phospho]FDY{Sulfo}DHDAFLGAEEAK[TMT6plex]/3		-0.0115	O43852	CALU_HUMAN	CPTAC_S049-s049_liver_cancer_phospho_tmt	20180630_fusion_zhw_TMT11_liver30_pho_F03.20965.20965.3	NA	3096.32	3096.33	-3.71409	-0.0115	3	3108	VHNDAQSFDYDHDAFLGAEEAK	n[230]VHNDAQS[167]FDY[243]DHDAFLGAEEAK	K	TRUE	1	0.999999	17	84	NX_O43852-1	NX_O43852-10;NX_O43852-11;NX_O43852-12;NX_O43852-13;NX_O43852-14;NX_O43852-2;NX_O43852-3;NX_O43852-4;NX_O43852-5;NX_O43852-6;NX_O43852-7;NX_O43852-8;NX_O43852-9	0	30	1844850	1844820	1.62617491137347e-05	1.2906972992159e-05
nVHNDAQSFDYDHDAFLGAEEAK_n230_1_S167_1_Y243_1	mzspec:PXD999949:20180629_fusion_zhw_TMT11_liver29_pho_F03:scan:20710:[TMT6plex]-VHNDAQS[Phospho]FDY[Phospho]DHDAFLGAEEAK[TMT6plex]/4	mzspec:PXD999949:20180629_fusion_zhw_TMT11_liver29_pho_F03:scan:20710:[TMT6plex]-VHNDAQS[Phospho]FDY{Sulfo}DHDAFLGAEEAK[TMT6plex]/4		-0.009	O43852	CALU_HUMAN	CPTAC_S049-s049_liver_cancer_phospho_tmt	20180629_fusion_zhw_TMT11_liver29_pho_F03.20710.20710.4	NA	3096.32	3096.33	-2.90667	-0.009	4	3084.66	VHNDAQSFDYDHDAFLGAEEAK	n[230]VHNDAQS[167]FDY[243]DHDAFLGAEEAK	K	TRUE	1	0.999999	16	84	NX_O43852-1	NX_O43852-10;NX_O43852-11;NX_O43852-12;NX_O43852-13;NX_O43852-14;NX_O43852-2;NX_O43852-3;NX_O43852-4;NX_O43852-5;NX_O43852-6;NX_O43852-7;NX_O43852-8;NX_O43852-9	0	31	2076133	2076102	1.49318289756476e-05	1.2906972992159e-05
nVHNDAQSFDYDHDAFLGAEEAK_n230_1_S167_1_Y243_1	mzspec:PXD999949:20180629_fusion_zhw_TMT11_liver29_pho_F03:scan:20733:[TMT6plex]-VHNDAQS[Phospho]FDY[Phospho]DHDAFLGAEEAK[TMT6plex]/3	mzspec:PXD999949:20180629_fusion_zhw_TMT11_liver29_pho_F03:scan:20733:[TMT6plex]-VHNDAQS[Phospho]FDY{Sulfo}DHDAFLGAEEAK[TMT6plex]/3		-0.0093	O43852	CALU_HUMAN	CPTAC_S049-s049_liver_cancer_phospho_tmt	20180629_fusion_zhw_TMT11_liver29_pho_F03.20733.20733.3	NA	3096.32	3096.33	-3.00356	-0.0093	3	3087.93	VHNDAQSFDYDHDAFLGAEEAK	n[230]VHNDAQS[167]FDY[243]DHDAFLGAEEAK	K	TRUE	1	0.999999	19	84	NX_O43852-1	NX_O43852-10;NX_O43852-11;NX_O43852-12;NX_O43852-13;NX_O43852-14;NX_O43852-2;NX_O43852-3;NX_O43852-4;NX_O43852-5;NX_O43852-6;NX_O43852-7;NX_O43852-8;NX_O43852-9	0	31	2076152	2076121	1.49316923242913e-05	1.2906972992159e-05
nVHNDAQSFDYDHDAFLGAEEAK_n230_1_S167_1_Y243_1	mzspec:PXD999949:20180427_fusion_zhw_TMT11_liver11_pho_F03:scan:19548:[TMT6plex]-VHNDAQS[Phospho]FDY[Phospho]DHDAFLGAEEAK[TMT6plex]/3	mzspec:PXD999949:20180427_fusion_zhw_TMT11_liver11_pho_F03:scan:19548:[TMT6plex]-VHNDAQS[Phospho]FDY{Sulfo}DHDAFLGAEEAK[TMT6plex]/3		-0.009	O43852	CALU_HUMAN	CPTAC_S049-s049_liver_cancer_phospho_tmt	20180427_fusion_zhw_TMT11_liver11_pho_F03.19548.19548.3	NA	3096.32	3096.33	-2.90667	-0.009	3	2865.58	VHNDAQSFDYDHDAFLGAEEAK	n[230]VHNDAQS[167]FDY[243]DHDAFLGAEEAK	K	TRUE	1	0.999999	18	84	NX_O43852-1	NX_O43852-10;NX_O43852-11;NX_O43852-12;NX_O43852-13;NX_O43852-14;NX_O43852-2;NX_O43852-3;NX_O43852-4;NX_O43852-5;NX_O43852-6;NX_O43852-7;NX_O43852-8;NX_O43852-9	0	31	2135373	2135342	1.45175807903371e-05	1.2906972992159e-05
nVHNDAQSFDYDHDAFLGAEEAK_n230_1_S167_1_Y243_1	mzspec:PXD999949:20180427_fusion_zhw_TMT11_liver11_pho_F03:scan:19596:[TMT6plex]-VHNDAQS[Phospho]FDY[Phospho]DHDAFLGAEEAK[TMT6plex]/4	mzspec:PXD999949:20180427_fusion_zhw_TMT11_liver11_pho_F03:scan:19596:[TMT6plex]-VHNDAQS[Phospho]FDY{Sulfo}DHDAFLGAEEAK[TMT6plex]/4		-0.0078	O43852	CALU_HUMAN	CPTAC_S049-s049_liver_cancer_phospho_tmt	20180427_fusion_zhw_TMT11_liver11_pho_F03.19596.19596.4	NA	3096.32	3096.33	-2.51912	-0.0078	4	2872.08	VHNDAQSFDYDHDAFLGAEEAK	n[230]VHNDAQS[167]FDY[243]DHDAFLGAEEAK	K	TRUE	1	0.999999	12	84	NX_O43852-1	NX_O43852-10;NX_O43852-11;NX_O43852-12;NX_O43852-13;NX_O43852-14;NX_O43852-2;NX_O43852-3;NX_O43852-4;NX_O43852-5;NX_O43852-6;NX_O43852-7;NX_O43852-8;NX_O43852-9	0	31	2135377	2135346	1.45175535955297e-05	1.2906972992159e-05
nVHNDAQSFDYDHDAFLGAEEAK_n230_1_S167_1_Y243_1	mzspec:PXD999949:20180331_fusion_zhw_TMT11_liver04_pho_F05:scan:20781:[TMT6plex]-VHNDAQS[Phospho]FDY[Phospho]DHDAFLGAEEAK[TMT6plex]/3	mzspec:PXD999949:20180331_fusion_zhw_TMT11_liver04_pho_F05:scan:20781:[TMT6plex]-VHNDAQS[Phospho]FDY{Sulfo}DHDAFLGAEEAK[TMT6plex]/3		-0.0108	O43852	CALU_HUMAN	CPTAC_S049-s049_liver_cancer_phospho_tmt	20180331_fusion_zhw_TMT11_liver04_pho_F05.20781.20781.3	NA	3096.32	3096.33	-3.48801	-0.0108	3	3057.2	VHNDAQSFDYDHDAFLGAEEAK	n[230]VHNDAQS[167]FDY[243]DHDAFLGAEEAK	K	TRUE	1	0.999999	16	84	NX_O43852-1	NX_O43852-10;NX_O43852-11;NX_O43852-12;NX_O43852-13;NX_O43852-14;NX_O43852-2;NX_O43852-3;NX_O43852-4;NX_O43852-5;NX_O43852-6;NX_O43852-7;NX_O43852-8;NX_O43852-9	0	31	2188291	2188260	1.41665067222359e-05	1.2906972992159e-05
nVHNDAQSFDYDHDAFLGAEEAK_n230_1_S167_1_Y243_1	mzspec:PXD999949:20180331_fusion_zhw_TMT11_liver04_pho_F05:scan:20702:[TMT6plex]-VHNDAQS[Phospho]FDY[Phospho]DHDAFLGAEEAK[TMT6plex]/4	mzspec:PXD999949:20180331_fusion_zhw_TMT11_liver04_pho_F05:scan:20702:[TMT6plex]-VHNDAQS[Phospho]FDY{Sulfo}DHDAFLGAEEAK[TMT6plex]/4		-0.0102	O43852	CALU_HUMAN	CPTAC_S049-s049_liver_cancer_phospho_tmt	20180331_fusion_zhw_TMT11_liver04_pho_F05.20702.20702.4	NA	3096.32	3096.33	-3.29423	-0.0102	4	3046.46	VHNDAQSFDYDHDAFLGAEEAK	n[230]VHNDAQS[167]FDY[243]DHDAFLGAEEAK	K	TRUE	1	0.999999	16	84	NX_O43852-1	NX_O43852-10;NX_O43852-11;NX_O43852-12;NX_O43852-13;NX_O43852-14;NX_O43852-2;NX_O43852-3;NX_O43852-4;NX_O43852-5;NX_O43852-6;NX_O43852-7;NX_O43852-8;NX_O43852-9	0	31	2188318	2188287	1.41663319299525e-05	1.2906972992159e-05
nVHNDAQSFDYDHDAFLGAEEAK_n230_1_S167_1_Y243_1	mzspec:PXD999949:20180419_fusion_zhw_TMT11_liver08_pho_F05:scan:19549:[TMT6plex]-VHNDAQS[Phospho]FDY[Phospho]DHDAFLGAEEAK[TMT6plex]/4	mzspec:PXD999949:20180419_fusion_zhw_TMT11_liver08_pho_F05:scan:19549:[TMT6plex]-VHNDAQS[Phospho]FDY{Sulfo}DHDAFLGAEEAK[TMT6plex]/4		-0.0098	O43852	CALU_HUMAN	CPTAC_S049-s049_liver_cancer_phospho_tmt	20180419_fusion_zhw_TMT11_liver08_pho_F05.19549.19549.4	NA	3096.32	3096.33	-3.16505	-0.0098	4	2948.37	VHNDAQSFDYDHDAFLGAEEAK	n[230]VHNDAQS[167]FDY[243]DHDAFLGAEEAK	K	TRUE	1	0.999999	14	84	NX_O43852-1	NX_O43852-10;NX_O43852-11;NX_O43852-12;NX_O43852-13;NX_O43852-14;NX_O43852-2;NX_O43852-3;NX_O43852-4;NX_O43852-5;NX_O43852-6;NX_O43852-7;NX_O43852-8;NX_O43852-9	0	32	2229746	2229714	1.43516163956454e-05	1.2906972992159e-05
nVHNDAQSFDYDHDAFLGAEEAK_n230_1_S167_1_Y243_1	mzspec:PXD999949:20180419_fusion_zhw_TMT11_liver08_pho_F05:scan:19492:[TMT6plex]-VHNDAQS[Phospho]FDY[Phospho]DHDAFLGAEEAK[TMT6plex]/3	mzspec:PXD999949:20180419_fusion_zhw_TMT11_liver08_pho_F05:scan:19492:[TMT6plex]-VHNDAQS[Phospho]FDY{Sulfo}DHDAFLGAEEAK[TMT6plex]/3		-0.01	O43852	CALU_HUMAN	CPTAC_S049-s049_liver_cancer_phospho_tmt	20180419_fusion_zhw_TMT11_liver08_pho_F05.19492.19492.3	NA	3096.32	3096.33	-3.22964	-0.01	3	2940.65	VHNDAQSFDYDHDAFLGAEEAK	n[230]VHNDAQS[167]FDY[243]DHDAFLGAEEAK	K	TRUE	1	0.999999	15	84	NX_O43852-1	NX_O43852-10;NX_O43852-11;NX_O43852-12;NX_O43852-13;NX_O43852-14;NX_O43852-2;NX_O43852-3;NX_O43852-4;NX_O43852-5;NX_O43852-6;NX_O43852-7;NX_O43852-8;NX_O43852-9	0	32	2241449	2241417	1.42766830090072e-05	1.2906972992159e-05
nVHNDAQSFDYDHDAFLGAEEAK_n230_1_S167_1_Y243_1	mzspec:PXD999949:20180407_fusion_zhw_TMT11_liver07_pho_F05:scan:20779:[TMT6plex]-VHNDAQS[Phospho]FDY[Phospho]DHDAFLGAEEAK[TMT6plex]/3	mzspec:PXD999949:20180407_fusion_zhw_TMT11_liver07_pho_F05:scan:20779:[TMT6plex]-VHNDAQS[Phospho]FDY{Sulfo}DHDAFLGAEEAK[TMT6plex]/3		-0.012	O43852	CALU_HUMAN	CPTAC_S049-s049_liver_cancer_phospho_tmt	20180407_fusion_zhw_TMT11_liver07_pho_F05.20779.20779.3	NA	3096.32	3096.33	-3.87557	-0.012	3	3012.66	VHNDAQSFDYDHDAFLGAEEAK	n[230]VHNDAQS[167]FDY[243]DHDAFLGAEEAK	K	TRUE	1	0.999999	16	84	NX_O43852-1	NX_O43852-10;NX_O43852-11;NX_O43852-12;NX_O43852-13;NX_O43852-14;NX_O43852-2;NX_O43852-3;NX_O43852-4;NX_O43852-5;NX_O43852-6;NX_O43852-7;NX_O43852-8;NX_O43852-9	0	32	2311361	2311329	1.38448485698055e-05	1.2906972992159e-05
nVHNDAQSFDYDHDAFLGAEEAK_n230_1_S167_1_Y243_1	mzspec:PXD999949:20180427_fusion_zhw_TMT11_liver11_pho_F04:scan:18820:[TMT6plex]-VHNDAQS[Phospho]FDY[Phospho]DHDAFLGAEEAK[TMT6plex]/3	mzspec:PXD999949:20180427_fusion_zhw_TMT11_liver11_pho_F04:scan:18820:[TMT6plex]-VHNDAQS[Phospho]FDY{Sulfo}DHDAFLGAEEAK[TMT6plex]/3		-0.0108	O43852	CALU_HUMAN	CPTAC_S049-s049_liver_cancer_phospho_tmt	20180427_fusion_zhw_TMT11_liver11_pho_F04.18820.18820.3	NA	3096.32	3096.33	-3.48801	-0.0108	3	2839.2	VHNDAQSFDYDHDAFLGAEEAK	n[230]VHNDAQS[167]FDY[243]DHDAFLGAEEAK	K	TRUE	1	0.999999	16	84	NX_O43852-1	NX_O43852-10;NX_O43852-11;NX_O43852-12;NX_O43852-13;NX_O43852-14;NX_O43852-2;NX_O43852-3;NX_O43852-4;NX_O43852-5;NX_O43852-6;NX_O43852-7;NX_O43852-8;NX_O43852-9	0	32	2312782	2312750	1.38363420170792e-05	1.2906972992159e-05
nVHNDAQSFDYDHDAFLGAEEAK_n230_1_S167_1_Y243_1	mzspec:PXD999949:20180328_fusion_zhw_TMT11_liver03_pho_F05:scan:20573:[TMT6plex]-VHNDAQS[Phospho]FDY[Phospho]DHDAFLGAEEAK[TMT6plex]/4	mzspec:PXD999949:20180328_fusion_zhw_TMT11_liver03_pho_F05:scan:20573:[TMT6plex]-VHNDAQS[Phospho]FDY{Sulfo}DHDAFLGAEEAK[TMT6plex]/4		-0.0085	O43852	CALU_HUMAN	CPTAC_S049-s049_liver_cancer_phospho_tmt	20180328_fusion_zhw_TMT11_liver03_pho_F05.20573.20573.4	NA	3096.32	3096.33	-2.74519	-0.0085	4	3021.79	VHNDAQSFDYDHDAFLGAEEAK	n[230]VHNDAQS[167]FDY[243]DHDAFLGAEEAK	K	TRUE	1	0.999999	15	84	NX_O43852-1	NX_O43852-10;NX_O43852-11;NX_O43852-12;NX_O43852-13;NX_O43852-14;NX_O43852-2;NX_O43852-3;NX_O43852-4;NX_O43852-5;NX_O43852-6;NX_O43852-7;NX_O43852-8;NX_O43852-9	0	32	2349351	2349319	1.36209684593706e-05	1.2906972992159e-05
nVHNDAQSFDYDHDAFLGAEEAK_n230_1_S167_1_Y243_1	mzspec:PXD999949:20180328_fusion_zhw_TMT11_liver03_pho_F05:scan:20550:[TMT6plex]-VHNDAQS[Phospho]FDY[Phospho]DHDAFLGAEEAK[TMT6plex]/3	mzspec:PXD999949:20180328_fusion_zhw_TMT11_liver03_pho_F05:scan:20550:[TMT6plex]-VHNDAQS[Phospho]FDY{Sulfo}DHDAFLGAEEAK[TMT6plex]/3		-0.0085	O43852	CALU_HUMAN	CPTAC_S049-s049_liver_cancer_phospho_tmt	20180328_fusion_zhw_TMT11_liver03_pho_F05.20550.20550.3	NA	3096.32	3096.33	-2.74519	-0.0085	3	3018.48	VHNDAQSFDYDHDAFLGAEEAK	n[230]VHNDAQS[167]FDY[243]DHDAFLGAEEAK	K	TRUE	1	0.999999	19	84	NX_O43852-1	NX_O43852-10;NX_O43852-11;NX_O43852-12;NX_O43852-13;NX_O43852-14;NX_O43852-2;NX_O43852-3;NX_O43852-4;NX_O43852-5;NX_O43852-6;NX_O43852-7;NX_O43852-8;NX_O43852-9	0	32	2350097	2350065	1.36166446459992e-05	1.2906972992159e-05
nVHNDAQSFDYDHDAFLGAEEAK_n230_1_S167_1_Y243_1	mzspec:PXD999949:20180405_fusion_zhw_TMT11_liver06_pho_F05:scan:20687:[TMT6plex]-VHNDAQS[Phospho]FDY[Phospho]DHDAFLGAEEAK[TMT6plex]/3	mzspec:PXD999949:20180405_fusion_zhw_TMT11_liver06_pho_F05:scan:20687:[TMT6plex]-VHNDAQS[Phospho]FDY{Sulfo}DHDAFLGAEEAK[TMT6plex]/3		-0.0108	O43852	CALU_HUMAN	CPTAC_S049-s049_liver_cancer_phospho_tmt	20180405_fusion_zhw_TMT11_liver06_pho_F05.20687.20687.3	NA	3096.32	3096.33	-3.48801	-0.0108	3	3038.29	VHNDAQSFDYDHDAFLGAEEAK	n[230]VHNDAQS[167]FDY[243]DHDAFLGAEEAK	K	TRUE	1	0.999999	15	84	NX_O43852-1	NX_O43852-10;NX_O43852-11;NX_O43852-12;NX_O43852-13;NX_O43852-14;NX_O43852-2;NX_O43852-3;NX_O43852-4;NX_O43852-5;NX_O43852-6;NX_O43852-7;NX_O43852-8;NX_O43852-9	0	32	2447990	2447958	1.30721197014001e-05	1.2906972992159e-05
nVHNDAQSFDYDHDAFLGAEEAK_n230_1_S167_1_Y243_1	mzspec:PXD999949:20180422_fusion_zhw_TMT11_liver09_pho_F05:scan:18844:[TMT6plex]-VHNDAQS[Phospho]FDY[Phospho]DHDAFLGAEEAK[TMT6plex]/4	mzspec:PXD999949:20180422_fusion_zhw_TMT11_liver09_pho_F05:scan:18844:[TMT6plex]-VHNDAQS[Phospho]FDY{Sulfo}DHDAFLGAEEAK[TMT6plex]/4		-0.01	O43852	CALU_HUMAN	CPTAC_S049-s049_liver_cancer_phospho_tmt	20180422_fusion_zhw_TMT11_liver09_pho_F05.18844.18844.4	NA	3096.32	3096.33	-3.22964	-0.01	4	2833.77	VHNDAQSFDYDHDAFLGAEEAK	n[230]VHNDAQS[167]FDY[243]DHDAFLGAEEAK	K	TRUE	1	0.999999	15	84	NX_O43852-1	NX_O43852-10;NX_O43852-11;NX_O43852-12;NX_O43852-13;NX_O43852-14;NX_O43852-2;NX_O43852-3;NX_O43852-4;NX_O43852-5;NX_O43852-6;NX_O43852-7;NX_O43852-8;NX_O43852-9	0	32	2452130	2452098	1.30500493862806e-05	1.2906972992159e-05
nVHNDAQSFDYDHDAFLGAEEAK_n230_1_S167_1_Y243_1	mzspec:PXD999949:20180422_fusion_zhw_TMT11_liver09_pho_F05:scan:18800:[TMT6plex]-VHNDAQS[Phospho]FDY[Phospho]DHDAFLGAEEAK[TMT6plex]/3	mzspec:PXD999949:20180422_fusion_zhw_TMT11_liver09_pho_F05:scan:18800:[TMT6plex]-VHNDAQS[Phospho]FDY{Sulfo}DHDAFLGAEEAK[TMT6plex]/3		-0.01	O43852	CALU_HUMAN	CPTAC_S049-s049_liver_cancer_phospho_tmt	20180422_fusion_zhw_TMT11_liver09_pho_F05.18800.18800.3	NA	3096.32	3096.33	-3.22964	-0.01	3	2827.94	VHNDAQSFDYDHDAFLGAEEAK	n[230]VHNDAQS[167]FDY[243]DHDAFLGAEEAK	K	TRUE	1	0.999999	17	84	NX_O43852-1	NX_O43852-10;NX_O43852-11;NX_O43852-12;NX_O43852-13;NX_O43852-14;NX_O43852-2;NX_O43852-3;NX_O43852-4;NX_O43852-5;NX_O43852-6;NX_O43852-7;NX_O43852-8;NX_O43852-9	0	32	2452967	2452935	1.30455963977847e-05	1.2906972992159e-05
nVHNDAQSFDYDHDAFLGAEEAK_n230_1_S167_1_Y243_1	mzspec:PXD999949:20180405_fusion_zhw_TMT11_liver06_pho_F04:scan:21517:[TMT6plex]-VHNDAQS[Phospho]FDY[Phospho]DHDAFLGAEEAK[TMT6plex]/3	mzspec:PXD999949:20180405_fusion_zhw_TMT11_liver06_pho_F04:scan:21517:[TMT6plex]-VHNDAQS[Phospho]FDY{Sulfo}DHDAFLGAEEAK[TMT6plex]/3		-0.0105	O43852	CALU_HUMAN	CPTAC_S049-s049_liver_cancer_phospho_tmt	20180405_fusion_zhw_TMT11_liver06_pho_F04.21517.21517.3	NA	3096.32	3096.33	-3.39112	-0.0105	3	3174.29	VHNDAQSFDYDHDAFLGAEEAK	n[230]VHNDAQS[167]FDY[243]DHDAFLGAEEAK	K	TRUE	1	0.999999	18	84	NX_O43852-1	NX_O43852-10;NX_O43852-11;NX_O43852-12;NX_O43852-13;NX_O43852-14;NX_O43852-2;NX_O43852-3;NX_O43852-4;NX_O43852-5;NX_O43852-6;NX_O43852-7;NX_O43852-8;NX_O43852-9	0	32	2462940	2462908	1.29927711469531e-05	1.2906972992159e-05
nVHNDAQSFDYDHDAFLGAEEAK_n230_1_S167_1_Y243_1	mzspec:PXD999949:20180405_fusion_zhw_TMT11_liver06_pho_F04:scan:21548:[TMT6plex]-VHNDAQS[Phospho]FDY[Phospho]DHDAFLGAEEAK[TMT6plex]/4	mzspec:PXD999949:20180405_fusion_zhw_TMT11_liver06_pho_F04:scan:21548:[TMT6plex]-VHNDAQS[Phospho]FDY{Sulfo}DHDAFLGAEEAK[TMT6plex]/4		-0.011	O43852	CALU_HUMAN	CPTAC_S049-s049_liver_cancer_phospho_tmt	20180405_fusion_zhw_TMT11_liver06_pho_F04.21548.21548.4	NA	3096.32	3096.33	-3.5526	-0.011	4	3178.37	VHNDAQSFDYDHDAFLGAEEAK	n[230]VHNDAQS[167]FDY[243]DHDAFLGAEEAK	K	TRUE	1	0.999999	17	84	NX_O43852-1	NX_O43852-10;NX_O43852-11;NX_O43852-12;NX_O43852-13;NX_O43852-14;NX_O43852-2;NX_O43852-3;NX_O43852-4;NX_O43852-5;NX_O43852-6;NX_O43852-7;NX_O43852-8;NX_O43852-9	0	32	2462953	2462921	1.29927025673986e-05	1.2906972992159e-05
nVHNDAQSFDYDHDAFLGAEEAK_n230_1_S167_1_Y243_1	mzspec:PXD999949:20180422_fusion_zhw_TMT11_liver09_pho_F06:scan:19246:[TMT6plex]-VHNDAQS[Phospho]FDY[Phospho]DHDAFLGAEEAK[TMT6plex]/3	mzspec:PXD999949:20180422_fusion_zhw_TMT11_liver09_pho_F06:scan:19246:[TMT6plex]-VHNDAQS[Phospho]FDY{Sulfo}DHDAFLGAEEAK[TMT6plex]/3		-0.0095	O43852	CALU_HUMAN	CPTAC_S049-s049_liver_cancer_phospho_tmt	20180422_fusion_zhw_TMT11_liver09_pho_F06.19246.19246.3	NA	3096.32	3096.33	-3.06816	-0.0095	3	2844.29	VHNDAQSFDYDHDAFLGAEEAK	n[230]VHNDAQS[167]FDY[243]DHDAFLGAEEAK	K	TRUE	1	0.999999	17	84	NX_O43852-1	NX_O43852-10;NX_O43852-11;NX_O43852-12;NX_O43852-13;NX_O43852-14;NX_O43852-2;NX_O43852-3;NX_O43852-4;NX_O43852-5;NX_O43852-6;NX_O43852-7;NX_O43852-8;NX_O43852-9	0	32	2464318	2464286	1.29855057408109e-05	1.2906972992159e-05
nVHNDAQSFDYDHDAFLGAEEAK_n230_1_S167_1_Y243_1	mzspec:PXD999949:20180422_fusion_zhw_TMT11_liver09_pho_F06:scan:19289:[TMT6plex]-VHNDAQS[Phospho]FDY[Phospho]DHDAFLGAEEAK[TMT6plex]/4	mzspec:PXD999949:20180422_fusion_zhw_TMT11_liver09_pho_F06:scan:19289:[TMT6plex]-VHNDAQS[Phospho]FDY{Sulfo}DHDAFLGAEEAK[TMT6plex]/4		-0.0095	O43852	CALU_HUMAN	CPTAC_S049-s049_liver_cancer_phospho_tmt	20180422_fusion_zhw_TMT11_liver09_pho_F06.19289.19289.4	NA	3096.32	3096.33	-3.06816	-0.0095	4	2850.64	VHNDAQSFDYDHDAFLGAEEAK	n[230]VHNDAQS[167]FDY[243]DHDAFLGAEEAK	K	TRUE	1	0.999999	12	84	NX_O43852-1	NX_O43852-10;NX_O43852-11;NX_O43852-12;NX_O43852-13;NX_O43852-14;NX_O43852-2;NX_O43852-3;NX_O43852-4;NX_O43852-5;NX_O43852-6;NX_O43852-7;NX_O43852-8;NX_O43852-9	0	32	2464467	2464435	1.29847206357644e-05	1.2906972992159e-05
nVHNDAQSFDYDHDAFLGAEEAK_n230_1_S167_1_Y243_1	mzspec:PXD999949:20180405_fusion_zhw_TMT11_liver06_pho_F04:scan:21765:[TMT6plex]-VHNDAQS[Phospho]FDY[Phospho]DHDAFLGAEEAK[TMT6plex]/3	mzspec:PXD999949:20180405_fusion_zhw_TMT11_liver06_pho_F04:scan:21765:[TMT6plex]-VHNDAQS[Phospho]FDY{Sulfo}DHDAFLGAEEAK[TMT6plex]/3		-0.0093	O43852	CALU_HUMAN	CPTAC_S049-s049_liver_cancer_phospho_tmt	20180405_fusion_zhw_TMT11_liver06_pho_F04.21765.21765.3	NA	3096.32	3096.33	-3.00356	-0.0093	3	3208.15	VHNDAQSFDYDHDAFLGAEEAK	n[230]VHNDAQS[167]FDY[243]DHDAFLGAEEAK	K	TRUE	1	0.999999	10	84	NX_O43852-1	NX_O43852-10;NX_O43852-11;NX_O43852-12;NX_O43852-13;NX_O43852-14;NX_O43852-2;NX_O43852-3;NX_O43852-4;NX_O43852-5;NX_O43852-6;NX_O43852-7;NX_O43852-8;NX_O43852-9	0	32	2464537	2464505	1.29843518272432e-05	1.2906972992159e-05
nVHNDAQSFDYDHDAFLGAEEAK_n230_1_S167_1_Y243_1	mzspec:PXD999949:20180403_fusion_zhw_TMT11_liver05_pho_F05:scan:21532:[TMT6plex]-VHNDAQS[Phospho]FDY[Phospho]DHDAFLGAEEAK[TMT6plex]/4	mzspec:PXD999949:20180403_fusion_zhw_TMT11_liver05_pho_F05:scan:21532:[TMT6plex]-VHNDAQS[Phospho]FDY{Sulfo}DHDAFLGAEEAK[TMT6plex]/4		-0.0098	O43852	CALU_HUMAN	CPTAC_S049-s049_liver_cancer_phospho_tmt	20180403_fusion_zhw_TMT11_liver05_pho_F05.21532.21532.4	NA	3096.32	3096.33	-3.16505	-0.0098	4	3148.71	VHNDAQSFDYDHDAFLGAEEAK	n[230]VHNDAQS[167]FDY[243]DHDAFLGAEEAK	K	TRUE	1	0.999999	16	84	NX_O43852-1	NX_O43852-10;NX_O43852-11;NX_O43852-12;NX_O43852-13;NX_O43852-14;NX_O43852-2;NX_O43852-3;NX_O43852-4;NX_O43852-5;NX_O43852-6;NX_O43852-7;NX_O43852-8;NX_O43852-9	0	38	2586176	2586138	1.46937247741613e-05	1.46021752629929e-05
nVHNDAQSFDYDHDAFLGAEEAK_n230_1_S167_1_Y243_1	mzspec:PXD999949:20180426_fusion_zhw_TMT11_liver10_pho_F04:scan:19294:[TMT6plex]-VHNDAQS[Phospho]FDY[Phospho]DHDAFLGAEEAK[TMT6plex]/3	mzspec:PXD999949:20180426_fusion_zhw_TMT11_liver10_pho_F04:scan:19294:[TMT6plex]-VHNDAQS[Phospho]FDY{Sulfo}DHDAFLGAEEAK[TMT6plex]/3		-0.0081	O43852	CALU_HUMAN	CPTAC_S049-s049_liver_cancer_phospho_tmt	20180426_fusion_zhw_TMT11_liver10_pho_F04.19294.19294.3	NA	3096.32	3096.33	-2.58371	-0.008	3	2859.61	VHNDAQSFDYDHDAFLGAEEAK	n[230]VHNDAQS[167]FDY[243]DHDAFLGAEEAK	K	TRUE	1	0.999999	16	84	NX_O43852-1	NX_O43852-10;NX_O43852-11;NX_O43852-12;NX_O43852-13;NX_O43852-14;NX_O43852-2;NX_O43852-3;NX_O43852-4;NX_O43852-5;NX_O43852-6;NX_O43852-7;NX_O43852-8;NX_O43852-9	0	38	2600719	2600681	1.46115575112826e-05	1.46021752629929e-05
nVHNDAQSFDYDHDAFLGAEEAK_n230_1_S167_1_Y243_1	mzspec:PXD999949:20180426_fusion_zhw_TMT11_liver10_pho_F04:scan:19391:[TMT6plex]-VHNDAQS[Phospho]FDY[Phospho]DHDAFLGAEEAK[TMT6plex]/4	mzspec:PXD999949:20180426_fusion_zhw_TMT11_liver10_pho_F04:scan:19391:[TMT6plex]-VHNDAQS[Phospho]FDY{Sulfo}DHDAFLGAEEAK[TMT6plex]/4		-0.0081	O43852	CALU_HUMAN	CPTAC_S049-s049_liver_cancer_phospho_tmt	20180426_fusion_zhw_TMT11_liver10_pho_F04.19391.19391.4	NA	3096.32	3096.33	-2.58371	-0.008	4	2872.83	VHNDAQSFDYDHDAFLGAEEAK	n[230]VHNDAQS[167]FDY[243]DHDAFLGAEEAK	K	TRUE	1	0.999999	14	84	NX_O43852-1	NX_O43852-10;NX_O43852-11;NX_O43852-12;NX_O43852-13;NX_O43852-14;NX_O43852-2;NX_O43852-3;NX_O43852-4;NX_O43852-5;NX_O43852-6;NX_O43852-7;NX_O43852-8;NX_O43852-9	0	38	2601247	2601209	1.46085916202812e-05	1.46021752629929e-05
nVHNDAQSFDYDHDAFLGAEEAK_n230_1_S167_1_Y243_1	mzspec:PXD999949:20180429_fusion_zhw_TMT11_liver12_pho_F04:scan:19327:[TMT6plex]-VHNDAQS[Phospho]FDY[Phospho]DHDAFLGAEEAK[TMT6plex]/4	mzspec:PXD999949:20180429_fusion_zhw_TMT11_liver12_pho_F04:scan:19327:[TMT6plex]-VHNDAQS[Phospho]FDY{Sulfo}DHDAFLGAEEAK[TMT6plex]/4		-0.0113	O43852	CALU_HUMAN	CPTAC_S049-s049_liver_cancer_phospho_tmt	20180429_fusion_zhw_TMT11_liver12_pho_F04.19327.19327.4	NA	3096.32	3096.33	-3.71409	-0.0115	4	2861.54	VHNDAQSFDYDHDAFLGAEEAK	n[230]VHNDAQS[167]FDY[243]DHDAFLGAEEAK	K	TRUE	1	0.999999	14	84	NX_O43852-1	NX_O43852-10;NX_O43852-11;NX_O43852-12;NX_O43852-13;NX_O43852-14;NX_O43852-2;NX_O43852-3;NX_O43852-4;NX_O43852-5;NX_O43852-6;NX_O43852-7;NX_O43852-8;NX_O43852-9	0	40	2648429	2648389	1.51035214237788e-05	1.50290511558843e-05
nVHNDAQSFDYDHDAFLGAEEAK_n230_1_S167_1_Y243_1	mzspec:PXD999949:20180429_fusion_zhw_TMT11_liver12_pho_F04:scan:19339:[TMT6plex]-VHNDAQS[Phospho]FDY[Phospho]DHDAFLGAEEAK[TMT6plex]/3	mzspec:PXD999949:20180429_fusion_zhw_TMT11_liver12_pho_F04:scan:19339:[TMT6plex]-VHNDAQS[Phospho]FDY{Sulfo}DHDAFLGAEEAK[TMT6plex]/3		-0.0113	O43852	CALU_HUMAN	CPTAC_S049-s049_liver_cancer_phospho_tmt	20180429_fusion_zhw_TMT11_liver12_pho_F04.19339.19339.3	NA	3096.32	3096.33	-3.71409	-0.0115	3	2863.16	VHNDAQSFDYDHDAFLGAEEAK	n[230]VHNDAQS[167]FDY[243]DHDAFLGAEEAK	K	TRUE	1	0.999999	19	84	NX_O43852-1	NX_O43852-10;NX_O43852-11;NX_O43852-12;NX_O43852-13;NX_O43852-14;NX_O43852-2;NX_O43852-3;NX_O43852-4;NX_O43852-5;NX_O43852-6;NX_O43852-7;NX_O43852-8;NX_O43852-9	0	40	2649651	2649611	1.50965556830795e-05	1.50290511558843e-05
nVHNDAQSFDYDHDAFLGAEEAK_n230_1_S167_1_Y243_1	mzspec:PXD999949:20180417_fusion_zhw_TMT11_liver07_pho_F05:scan:19559:[TMT6plex]-VHNDAQS[Phospho]FDY[Phospho]DHDAFLGAEEAK[TMT6plex]/3	mzspec:PXD999949:20180417_fusion_zhw_TMT11_liver07_pho_F05:scan:19559:[TMT6plex]-VHNDAQS[Phospho]FDY{Sulfo}DHDAFLGAEEAK[TMT6plex]/3		-0.0116	O43852	CALU_HUMAN	CPTAC_S049-s049_liver_cancer_phospho_tmt	20180417_fusion_zhw_TMT11_liver07_pho_F05.19559.19559.3	NA	3096.32	3096.33	-3.71409	-0.0115	3	2898.78	VHNDAQSFDYDHDAFLGAEEAK	n[230]VHNDAQS[167]FDY[243]DHDAFLGAEEAK	K	TRUE	1	0.999999	13	84	NX_O43852-1	NX_O43852-10;NX_O43852-11;NX_O43852-12;NX_O43852-13;NX_O43852-14;NX_O43852-2;NX_O43852-3;NX_O43852-4;NX_O43852-5;NX_O43852-6;NX_O43852-7;NX_O43852-8;NX_O43852-9	0	43	2746260	2746217	1.56579032174078e-05	1.54211252281041e-05
nVHNDAQSFDYDHDAFLGAEEAK_n230_1_S167_1_Y243_1	mzspec:PXD999949:20180417_fusion_zhw_TMT11_liver07_pho_F05:scan:19729:[TMT6plex]-VHNDAQS[Phospho]FDY[Phospho]DHDAFLGAEEAK[TMT6plex]/4	mzspec:PXD999949:20180417_fusion_zhw_TMT11_liver07_pho_F05:scan:19729:[TMT6plex]-VHNDAQS[Phospho]FDY{Sulfo}DHDAFLGAEEAK[TMT6plex]/4		-0.0096	O43852	CALU_HUMAN	CPTAC_S049-s049_liver_cancer_phospho_tmt	20180417_fusion_zhw_TMT11_liver07_pho_F05.19729.19729.4	NA	3096.32	3096.33	-3.06816	-0.0095	4	2921.66	VHNDAQSFDYDHDAFLGAEEAK	n[230]VHNDAQS[167]FDY[243]DHDAFLGAEEAK	K	TRUE	1	0.999999	14	84	NX_O43852-1	NX_O43852-10;NX_O43852-11;NX_O43852-12;NX_O43852-13;NX_O43852-14;NX_O43852-2;NX_O43852-3;NX_O43852-4;NX_O43852-5;NX_O43852-6;NX_O43852-7;NX_O43852-8;NX_O43852-9	0	43	2746364	2746321	1.56573102707222e-05	1.54211252281041e-05
nVHNDAQSFDYDHDAFLGAEEAK_n230_1_S167_1_Y243_1	mzspec:PXD999949:20180417_fusion_zhw_TMT11_liver07_pho_F05:scan:19837:[TMT6plex]-VHNDAQS[Phospho]FDY[Phospho]DHDAFLGAEEAK[TMT6plex]/3	mzspec:PXD999949:20180417_fusion_zhw_TMT11_liver07_pho_F05:scan:19837:[TMT6plex]-VHNDAQS[Phospho]FDY{Sulfo}DHDAFLGAEEAK[TMT6plex]/3		-0.0101	O43852	CALU_HUMAN	CPTAC_S049-s049_liver_cancer_phospho_tmt	20180417_fusion_zhw_TMT11_liver07_pho_F05.19837.19837.3	NA	3096.32	3096.33	-3.22964	-0.01	3	2936.47	VHNDAQSFDYDHDAFLGAEEAK	n[230]VHNDAQS[167]FDY[243]DHDAFLGAEEAK	K	TRUE	1	0.999999	19	84	NX_O43852-1	NX_O43852-10;NX_O43852-11;NX_O43852-12;NX_O43852-13;NX_O43852-14;NX_O43852-2;NX_O43852-3;NX_O43852-4;NX_O43852-5;NX_O43852-6;NX_O43852-7;NX_O43852-8;NX_O43852-9	0	43	2748393	2748350	1.56457510870158e-05	1.54211252281041e-05
nVHNDAQSFDYDHDAFLGAEEAK_n230_1_S167_1_Y243_1	mzspec:PXD999949:20180320_fusion_zhw_TMT10_liver01_pho_F29:scan:18694:[TMT6plex]-VHNDAQS[Phospho]FDY[Phospho]DHDAFLGAEEAK[TMT6plex]/4	mzspec:PXD999949:20180320_fusion_zhw_TMT10_liver01_pho_F29:scan:18694:[TMT6plex]-VHNDAQS[Phospho]FDY{Sulfo}DHDAFLGAEEAK[TMT6plex]/4		-0.008	O43852	CALU_HUMAN	CPTAC_S049-s049_liver_cancer_phospho_tmt	20180320_fusion_zhw_TMT10_liver01_pho_F29.18694.18694.4	NA	3096.32	3096.33	-2.58371	-0.008	4	2889	VHNDAQSFDYDHDAFLGAEEAK	n[230]VHNDAQS[167]FDY[243]DHDAFLGAEEAK	K	TRUE	1	0.999999	12	84	NX_O43852-1	NX_O43852-10;NX_O43852-11;NX_O43852-12;NX_O43852-13;NX_O43852-14;NX_O43852-2;NX_O43852-3;NX_O43852-4;NX_O43852-5;NX_O43852-6;NX_O43852-7;NX_O43852-8;NX_O43852-9	0	44	2813586	2813542	1.56386504981976e-05	1.54211252281041e-05
nVHNDAQSFDYDHDAFLGAEEAK_n230_1_S167_1_Y243_1	mzspec:PXD999949:20180320_fusion_zhw_TMT10_liver01_pho_F29:scan:18642:[TMT6plex]-VHNDAQS[Phospho]FDY[Phospho]DHDAFLGAEEAK[TMT6plex]/3	mzspec:PXD999949:20180320_fusion_zhw_TMT10_liver01_pho_F29:scan:18642:[TMT6plex]-VHNDAQS[Phospho]FDY{Sulfo}DHDAFLGAEEAK[TMT6plex]/3		-0.0105	O43852	CALU_HUMAN	CPTAC_S049-s049_liver_cancer_phospho_tmt	20180320_fusion_zhw_TMT10_liver01_pho_F29.18642.18642.3	NA	3096.32	3096.33	-3.39112	-0.0105	3	2882.05	VHNDAQSFDYDHDAFLGAEEAK	n[230]VHNDAQS[167]FDY[243]DHDAFLGAEEAK	K	TRUE	1	0.999999	14	84	NX_O43852-1	NX_O43852-10;NX_O43852-11;NX_O43852-12;NX_O43852-13;NX_O43852-14;NX_O43852-2;NX_O43852-3;NX_O43852-4;NX_O43852-5;NX_O43852-6;NX_O43852-7;NX_O43852-8;NX_O43852-9	0	44	2813967	2813923	1.56365330536763e-05	1.54211252281041e-05
nVHNDAQSFDYDHDAFLGAEEAK_n230_1_S167_1_Y243_1	mzspec:PXD999949:20180320_fusion_zhw_TMT10_liver01_pho_F04:scan:19605:[TMT6plex]-VHNDAQS[Phospho]FDY[Phospho]DHDAFLGAEEAK[TMT6plex]/3	mzspec:PXD999949:20180320_fusion_zhw_TMT10_liver01_pho_F04:scan:19605:[TMT6plex]-VHNDAQS[Phospho]FDY{Sulfo}DHDAFLGAEEAK[TMT6plex]/3		-0.0078	O43852	CALU_HUMAN	CPTAC_S049-s049_liver_cancer_phospho_tmt	20180320_fusion_zhw_TMT10_liver01_pho_F04.19605.19605.3	NA	3096.32	3096.33	-2.51912	-0.0078	3	2912.48	VHNDAQSFDYDHDAFLGAEEAK	n[230]VHNDAQS[167]FDY[243]DHDAFLGAEEAK	K	TRUE	1	0.999999	16	84	NX_O43852-1	NX_O43852-10;NX_O43852-11;NX_O43852-12;NX_O43852-13;NX_O43852-14;NX_O43852-2;NX_O43852-3;NX_O43852-4;NX_O43852-5;NX_O43852-6;NX_O43852-7;NX_O43852-8;NX_O43852-9	0	45	2847567	2847522	1.58032141630512e-05	1.54211252281041e-05
nVHNDAQSFDYDHDAFLGAEEAK_n230_1_S167_1_Y243_1	mzspec:PXD999949:20180320_fusion_zhw_TMT10_liver01_pho_F05:scan:19604:[TMT6plex]-VHNDAQS[Phospho]FDY[Phospho]DHDAFLGAEEAK[TMT6plex]/4	mzspec:PXD999949:20180320_fusion_zhw_TMT10_liver01_pho_F05:scan:19604:[TMT6plex]-VHNDAQS[Phospho]FDY{Sulfo}DHDAFLGAEEAK[TMT6plex]/4		-0.0076	O43852	CALU_HUMAN	CPTAC_S049-s049_liver_cancer_phospho_tmt	20180320_fusion_zhw_TMT10_liver01_pho_F05.19604.19604.4	NA	3096.32	3096.33	-2.45452	-0.0076	4	2914.31	VHNDAQSFDYDHDAFLGAEEAK	n[230]VHNDAQS[167]FDY[243]DHDAFLGAEEAK	K	TRUE	1	0.999999	16	84	NX_O43852-1	NX_O43852-10;NX_O43852-11;NX_O43852-12;NX_O43852-13;NX_O43852-14;NX_O43852-2;NX_O43852-3;NX_O43852-4;NX_O43852-5;NX_O43852-6;NX_O43852-7;NX_O43852-8;NX_O43852-9	0	45	2866449	2866404	1.56991128954607e-05	1.54211252281041e-05
nVHNDAQSFDYDHDAFLGAEEAK_n230_1_S167_1_Y243_1	mzspec:PXD999949:20180320_fusion_zhw_TMT10_liver01_pho_F05:scan:19556:[TMT6plex]-VHNDAQS[Phospho]FDY[Phospho]DHDAFLGAEEAK[TMT6plex]/3	mzspec:PXD999949:20180320_fusion_zhw_TMT10_liver01_pho_F05:scan:19556:[TMT6plex]-VHNDAQS[Phospho]FDY{Sulfo}DHDAFLGAEEAK[TMT6plex]/3		-0.0085	O43852	CALU_HUMAN	CPTAC_S049-s049_liver_cancer_phospho_tmt	20180320_fusion_zhw_TMT10_liver01_pho_F05.19556.19556.3	NA	3096.32	3096.33	-2.74519	-0.0085	3	2907.86	VHNDAQSFDYDHDAFLGAEEAK	n[230]VHNDAQS[167]FDY[243]DHDAFLGAEEAK	K	TRUE	1	0.999999	17	84	NX_O43852-1	NX_O43852-10;NX_O43852-11;NX_O43852-12;NX_O43852-13;NX_O43852-14;NX_O43852-2;NX_O43852-3;NX_O43852-4;NX_O43852-5;NX_O43852-6;NX_O43852-7;NX_O43852-8;NX_O43852-9	0	45	2881077	2881032	1.56194030472414e-05	1.54211252281041e-05
nVHNDAQSFDYDHDAFLGAEEAK_n230_1_S167_1_Y243_1	mzspec:PXD999949:20180323_fusion_zhw_TMT10_liver02_pho_F05:scan:20171:[TMT6plex]-VHNDAQS[Phospho]FDY[Phospho]DHDAFLGAEEAK[TMT6plex]/4	mzspec:PXD999949:20180323_fusion_zhw_TMT10_liver02_pho_F05:scan:20171:[TMT6plex]-VHNDAQS[Phospho]FDY{Sulfo}DHDAFLGAEEAK[TMT6plex]/4		-0.0102	O43852	CALU_HUMAN	CPTAC_S049-s049_liver_cancer_phospho_tmt	20180323_fusion_zhw_TMT10_liver02_pho_F05.20171.20171.4	NA	3096.32	3096.33	-3.29423	-0.0102	4	2951.7	VHNDAQSFDYDHDAFLGAEEAK	n[230]VHNDAQS[167]FDY[243]DHDAFLGAEEAK	K	TRUE	1	0.999999	15	84	NX_O43852-1	NX_O43852-10;NX_O43852-11;NX_O43852-12;NX_O43852-13;NX_O43852-14;NX_O43852-2;NX_O43852-3;NX_O43852-4;NX_O43852-5;NX_O43852-6;NX_O43852-7;NX_O43852-8;NX_O43852-9	0	46	2935082	2935036	1.56727208797439e-05	1.54698027768296e-05
nVHNDAQSFDYDHDAFLGAEEAK_n230_1_S167_1_Y243_1	mzspec:PXD999949:20180323_fusion_zhw_TMT10_liver02_pho_F05:scan:20209:[TMT6plex]-VHNDAQS[Phospho]FDY[Phospho]DHDAFLGAEEAK[TMT6plex]/3	mzspec:PXD999949:20180323_fusion_zhw_TMT10_liver02_pho_F05:scan:20209:[TMT6plex]-VHNDAQS[Phospho]FDY{Sulfo}DHDAFLGAEEAK[TMT6plex]/3		-0.0108	O43852	CALU_HUMAN	CPTAC_S049-s049_liver_cancer_phospho_tmt	20180323_fusion_zhw_TMT10_liver02_pho_F05.20209.20209.3	NA	3096.32	3096.33	-3.48801	-0.0108	3	2956.69	VHNDAQSFDYDHDAFLGAEEAK	n[230]VHNDAQS[167]FDY[243]DHDAFLGAEEAK	K	TRUE	1	0.999999	17	84	NX_O43852-1	NX_O43852-10;NX_O43852-11;NX_O43852-12;NX_O43852-13;NX_O43852-14;NX_O43852-2;NX_O43852-3;NX_O43852-4;NX_O43852-5;NX_O43852-6;NX_O43852-7;NX_O43852-8;NX_O43852-9	0	46	2937223	2937177	1.56612965442668e-05	1.54698027768296e-05
nVHNDAQSFDYDHDAFLGAEEAK_n230_1_S167_1_Y243_1	mzspec:PXD999949:20180323_fusion_zhw_TMT10_liver02_pho_F05:scan:19911:[TMT6plex]-VHNDAQS[Phospho]FDY[Phospho]DHDAFLGAEEAK[TMT6plex]/3	mzspec:PXD999949:20180323_fusion_zhw_TMT10_liver02_pho_F05:scan:19911:[TMT6plex]-VHNDAQS[Phospho]FDY{Sulfo}DHDAFLGAEEAK[TMT6plex]/3		-0.0115	O43852	CALU_HUMAN	CPTAC_S049-s049_liver_cancer_phospho_tmt	20180323_fusion_zhw_TMT10_liver02_pho_F05.19911.19911.3	NA	3096.32	3096.33	-3.71409	-0.0115	3	2916.98	VHNDAQSFDYDHDAFLGAEEAK	n[230]VHNDAQS[167]FDY[243]DHDAFLGAEEAK	K	TRUE	1	0.999999	16	84	NX_O43852-1	NX_O43852-10;NX_O43852-11;NX_O43852-12;NX_O43852-13;NX_O43852-14;NX_O43852-2;NX_O43852-3;NX_O43852-4;NX_O43852-5;NX_O43852-6;NX_O43852-7;NX_O43852-8;NX_O43852-9	0	46	2963846	2963800	1.55206154261421e-05	1.54698027768296e-05
nVHNDAQSFDYDHDAFLGAEEAK_n230_1_S167_1_Y243_1	mzspec:PXD999949:20180323_fusion_zhw_TMT10_liver02_pho_F06:scan:20671:[TMT6plex]-VHNDAQS[Phospho]FDY[Phospho]DHDAFLGAEEAK[TMT6plex]/3	mzspec:PXD999949:20180323_fusion_zhw_TMT10_liver02_pho_F06:scan:20671:[TMT6plex]-VHNDAQS[Phospho]FDY{Sulfo}DHDAFLGAEEAK[TMT6plex]/3		-0.0093	O43852	CALU_HUMAN	CPTAC_S049-s049_liver_cancer_phospho_tmt	20180323_fusion_zhw_TMT10_liver02_pho_F06.20671.20671.3	NA	3096.32	3096.33	-3.00356	-0.0093	3	3019.24	VHNDAQSFDYDHDAFLGAEEAK	n[230]VHNDAQS[167]FDY[243]DHDAFLGAEEAK	K	TRUE	1	0.999999	16	84	NX_O43852-1	NX_O43852-10;NX_O43852-11;NX_O43852-12;NX_O43852-13;NX_O43852-14;NX_O43852-2;NX_O43852-3;NX_O43852-4;NX_O43852-5;NX_O43852-6;NX_O43852-7;NX_O43852-8;NX_O43852-9	0	46	2966045	2965999	1.55091083982159e-05	1.54698027768296e-05
nVHNDAQSFDYDHDAFLGAEEAK_n230_1_S167_1_Y243_1	mzspec:PXD999949:20180405_fusion_zhw_TMT11_liver06_pho_F05:scan:20699:[TMT6plex]-VHNDAQS[Phospho]FDY[Phospho]DHDAFLGAEEAK[TMT6plex]/4	mzspec:PXD999949:20180405_fusion_zhw_TMT11_liver06_pho_F05:scan:20699:[TMT6plex]-VHNDAQS[Phospho]FDY{Sulfo}DHDAFLGAEEAK[TMT6plex]/4		-0.008	O43852	CALU_HUMAN	CPTAC_S049-s049_liver_cancer_phospho_tmt	20180405_fusion_zhw_TMT11_liver06_pho_F05.20699.20699.4	NA	3096.32	3096.33	-2.58371	-0.008	4	3039.9	VHNDAQSFDYDHDAFLGAEEAK	n[230]VHNDAQS[167]FDY[243]DHDAFLGAEEAK	K	TRUE	0.9999	0.999999	10	84	NX_O43852-1	NX_O43852-10;NX_O43852-11;NX_O43852-12;NX_O43852-13;NX_O43852-14;NX_O43852-2;NX_O43852-3;NX_O43852-4;NX_O43852-5;NX_O43852-6;NX_O43852-7;NX_O43852-8;NX_O43852-9	0	50	3006953	3006903	1.66284047074349e-05	1.65917989392531e-05
nVHNDAQSFDYDHDAFLGAEEAK_n230_1_S167_1_Y243_1	mzspec:PXD999949:20180505_fusion_zhw_TMT11_liver13_pho_F06:scan:20273:[TMT6plex]-VHNDAQS[Phospho]FDY[Phospho]DHDAFLGAEEAK[TMT6plex]/4	mzspec:PXD999949:20180505_fusion_zhw_TMT11_liver13_pho_F06:scan:20273:[TMT6plex]-VHNDAQS[Phospho]FDY{Sulfo}DHDAFLGAEEAK[TMT6plex]/4		-0.01109	O43852	CALU_HUMAN	CPTAC_S049-s049_liver_cancer_phospho_tmt	20180505_fusion_zhw_TMT11_liver13_pho_F06.20273.20273.4	NA	3096.32	3096.33	-3.6172	-0.0112	4	2874.86	VHNDAQSFDYDHDAFLGAEEAK	n[230]VHNDAQS[167]FDY[243]DHDAFLGAEEAK	K	TRUE	0.9999	0.999999	12	84	NX_O43852-1	NX_O43852-10;NX_O43852-11;NX_O43852-12;NX_O43852-13;NX_O43852-14;NX_O43852-2;NX_O43852-3;NX_O43852-4;NX_O43852-5;NX_O43852-6;NX_O43852-7;NX_O43852-8;NX_O43852-9	0	76	3122095	3122019	2.43432214858398e-05	2.43348812665921e-05
nVHNDAQSFDYDHDAFLGAEEAK_n230_1_S167_1_Y243_1	mzspec:PXD999949:20180331_fusion_zhw_TMT11_liver04_pho_F05:scan:20531:[TMT6plex]-VHNDAQS[Phospho]FDY[Phospho]DHDAFLGAEEAK[TMT6plex]/3	mzspec:PXD999949:20180331_fusion_zhw_TMT11_liver04_pho_F05:scan:20531:[TMT6plex]-VHNDAQS[Phospho]FDY{Sulfo}DHDAFLGAEEAK[TMT6plex]/3		-0.011	O43852	CALU_HUMAN	CPTAC_S049-s049_liver_cancer_phospho_tmt	20180331_fusion_zhw_TMT11_liver04_pho_F05.20531.20531.3	NA	3096.32	3096.33	-3.5526	-0.011	3	3023.22	VHNDAQSFDYDHDAFLGAEEAK	n[230]VHNDAQS[167]FDY[243]DHDAFLGAEEAK	K	TRUE	0.987	0.999954	7	84	NX_O43852-1	NX_O43852-10;NX_O43852-11;NX_O43852-12;NX_O43852-13;NX_O43852-14;NX_O43852-2;NX_O43852-3;NX_O43852-4;NX_O43852-5;NX_O43852-6;NX_O43852-7;NX_O43852-8;NX_O43852-9	0	4945	5231748	5226803	0.000946085	0.000946078
nVHNDAQSFDYDHDAFLGAEEAK_n230_1_S167_1_Y243_1	mzspec:PXD999961:08CPTAC_PDA_P_JHU_20191206_LUMOS_f02:scan:31205:[TMT6plex]-VHNDAQS[Phospho]FDY[Phospho]DHDAFLGAEEAK[TMT6plex]/3	mzspec:PXD999961:08CPTAC_PDA_P_JHU_20191206_LUMOS_f02:scan:31205:[TMT6plex]-VHNDAQS[Phospho]FDY{Sulfo}DHDAFLGAEEAK[TMT6plex]/3		-0.0112	O43852	CALU_HUMAN	CPTAC_S061-s061_pancrea-pdac_phospho-imac_tmt	08CPTAC_PDA_P_JHU_20191206_LUMOS_f02.31205.31205.3	NA	3096.32	3096.33	-3.71409	-0.0115	3	3750.69	VHNDAQSFDYDHDAFLGAEEAK	n[230]VHNDAQS[167]FDY[243]DHDAFLGAEEAK	K	TRUE	1	0.999999	19	84	NX_O43852-1	NX_O43852-10;NX_O43852-11;NX_O43852-12;NX_O43852-13;NX_O43852-14;NX_O43852-2;NX_O43852-3;NX_O43852-4;NX_O43852-5;NX_O43852-6;NX_O43852-7;NX_O43852-8;NX_O43852-9	0	0	23878	23878	0	0
nVHNDAQSFDYDHDAFLGAEEAK_n230_1_S167_1_Y243_1	mzspec:PXD999961:21CPTAC_PDA_P_JHU_20200103_LUMOS_f02:scan:28773:[TMT6plex]-VHNDAQS[Phospho]FDY[Phospho]DHDAFLGAEEAK[TMT6plex]/3	mzspec:PXD999961:21CPTAC_PDA_P_JHU_20200103_LUMOS_f02:scan:28773:[TMT6plex]-VHNDAQS[Phospho]FDY{Sulfo}DHDAFLGAEEAK[TMT6plex]/3		-0.0124	O43852	CALU_HUMAN	CPTAC_S061-s061_pancrea-pdac_phospho-imac_tmt	21CPTAC_PDA_P_JHU_20200103_LUMOS_f02.28773.28773.3	NA	3096.32	3096.33	-4.00476	-0.0124	3	3618.88	VHNDAQSFDYDHDAFLGAEEAK	n[230]VHNDAQS[167]FDY[243]DHDAFLGAEEAK	K	TRUE	1	0.999999	19	84	NX_O43852-1	NX_O43852-10;NX_O43852-11;NX_O43852-12;NX_O43852-13;NX_O43852-14;NX_O43852-2;NX_O43852-3;NX_O43852-4;NX_O43852-5;NX_O43852-6;NX_O43852-7;NX_O43852-8;NX_O43852-9	0	0	35007	35007	0	0
nVHNDAQSFDYDHDAFLGAEEAK_n230_1_S167_1_Y243_1	mzspec:PXD999961:17CPTAC_PDA_P_JHU_20191227_LUMOS_f02:scan:31058:[TMT6plex]-VHNDAQS[Phospho]FDY[Phospho]DHDAFLGAEEAK[TMT6plex]/3	mzspec:PXD999961:17CPTAC_PDA_P_JHU_20191227_LUMOS_f02:scan:31058:[TMT6plex]-VHNDAQS[Phospho]FDY{Sulfo}DHDAFLGAEEAK[TMT6plex]/3		-0.0115	O43852	CALU_HUMAN	CPTAC_S061-s061_pancrea-pdac_phospho-imac_tmt	17CPTAC_PDA_P_JHU_20191227_LUMOS_f02.31058.31058.3	NA	3096.32	3096.33	-3.71409	-0.0115	3	3765.79	VHNDAQSFDYDHDAFLGAEEAK	n[230]VHNDAQS[167]FDY[243]DHDAFLGAEEAK	K	TRUE	1	0.999999	19	84	NX_O43852-1	NX_O43852-10;NX_O43852-11;NX_O43852-12;NX_O43852-13;NX_O43852-14;NX_O43852-2;NX_O43852-3;NX_O43852-4;NX_O43852-5;NX_O43852-6;NX_O43852-7;NX_O43852-8;NX_O43852-9	0	1	164159	164158	6.09169215024549e-06	2.1094999219485e-06
nVHNDAQSFDYDHDAFLGAEEAK_n230_1_S167_1_Y243_1	mzspec:PXD999961:06CPTAC_PDA_P_JHU_20191202_LUMOS_f03:scan:30378:[TMT6plex]-VHNDAQS[Phospho]FDY[Phospho]DHDAFLGAEEAK[TMT6plex]/3	mzspec:PXD999961:06CPTAC_PDA_P_JHU_20191202_LUMOS_f03:scan:30378:[TMT6plex]-VHNDAQS[Phospho]FDY{Sulfo}DHDAFLGAEEAK[TMT6plex]/3		-0.0171	O43852	CALU_HUMAN	CPTAC_S061-s061_pancrea-pdac_phospho-imac_tmt	06CPTAC_PDA_P_JHU_20191202_LUMOS_f03.30378.30378.3	NA	3096.31	3096.33	-5.58729	-0.0173	3	3673.58	VHNDAQSFDYDHDAFLGAEEAK	n[230]VHNDAQS[167]FDY[243]DHDAFLGAEEAK	K	TRUE	1	0.999999	19	84	NX_O43852-1	NX_O43852-10;NX_O43852-11;NX_O43852-12;NX_O43852-13;NX_O43852-14;NX_O43852-2;NX_O43852-3;NX_O43852-4;NX_O43852-5;NX_O43852-6;NX_O43852-7;NX_O43852-8;NX_O43852-9	0	1	170238	170237	5.87416366594806e-06	2.1094999219485e-06
nVHNDAQSFDYDHDAFLGAEEAK_n230_1_S167_1_Y243_1	mzspec:PXD999961:14CPTAC_PDA_P_JHU_20191216_LUMOS_f02:scan:31202:[TMT6plex]-VHNDAQS[Phospho]FDY[Phospho]DHDAFLGAEEAK[TMT6plex]/4	mzspec:PXD999961:14CPTAC_PDA_P_JHU_20191216_LUMOS_f02:scan:31202:[TMT6plex]-VHNDAQS[Phospho]FDY{Sulfo}DHDAFLGAEEAK[TMT6plex]/4		-0.00303	O43852	CALU_HUMAN	CPTAC_S061-s061_pancrea-pdac_phospho-imac_tmt	14CPTAC_PDA_P_JHU_20191216_LUMOS_f02.31202.31202.4	NA	3096.33	3096.33	-1.09808	-0.0034	4	3867.32	VHNDAQSFDYDHDAFLGAEEAK	n[230]VHNDAQS[167]FDY[243]DHDAFLGAEEAK	K	TRUE	1	0.999999	14	84	NX_O43852-1	NX_O43852-10;NX_O43852-11;NX_O43852-12;NX_O43852-13;NX_O43852-14;NX_O43852-2;NX_O43852-3;NX_O43852-4;NX_O43852-5;NX_O43852-6;NX_O43852-7;NX_O43852-8;NX_O43852-9	0	1	171070	171069	5.8455944677294e-06	2.1094999219485e-06
nVHNDAQSFDYDHDAFLGAEEAK_n230_1_S167_1_Y243_1	mzspec:PXD999961:17CPTAC_PDA_P_JHU_20191227_LUMOS_f01:scan:30622:[TMT6plex]-VHNDAQS[Phospho]FDY[Phospho]DHDAFLGAEEAK[TMT6plex]/4	mzspec:PXD999961:17CPTAC_PDA_P_JHU_20191227_LUMOS_f01:scan:30622:[TMT6plex]-VHNDAQS[Phospho]FDY{Sulfo}DHDAFLGAEEAK[TMT6plex]/4		-0.0086	O43852	CALU_HUMAN	CPTAC_S061-s061_pancrea-pdac_phospho-imac_tmt	17CPTAC_PDA_P_JHU_20191227_LUMOS_f01.30622.30622.4	NA	3096.32	3096.33	-2.84208	-0.0088	4	3812.51	VHNDAQSFDYDHDAFLGAEEAK	n[230]VHNDAQS[167]FDY[243]DHDAFLGAEEAK	K	TRUE	1	0.999999	18	84	NX_O43852-1	NX_O43852-10;NX_O43852-11;NX_O43852-12;NX_O43852-13;NX_O43852-14;NX_O43852-2;NX_O43852-3;NX_O43852-4;NX_O43852-5;NX_O43852-6;NX_O43852-7;NX_O43852-8;NX_O43852-9	0	1	180581	180580	5.53771181747702e-06	2.1094999219485e-06
nVHNDAQSFDYDHDAFLGAEEAK_n230_1_S167_1_Y243_1	mzspec:PXD999961:14CPTAC_PDA_P_JHU_20191216_LUMOS_f03:scan:31581:[TMT6plex]-VHNDAQS[Phospho]FDY[Phospho]DHDAFLGAEEAK[TMT6plex]/3	mzspec:PXD999961:14CPTAC_PDA_P_JHU_20191216_LUMOS_f03:scan:31581:[TMT6plex]-VHNDAQS[Phospho]FDY{Sulfo}DHDAFLGAEEAK[TMT6plex]/3		-0.0091	O43852	CALU_HUMAN	CPTAC_S061-s061_pancrea-pdac_phospho-imac_tmt	14CPTAC_PDA_P_JHU_20191216_LUMOS_f03.31581.31581.3	NA	3096.32	3096.33	-3.00356	-0.0093	3	3811.58	VHNDAQSFDYDHDAFLGAEEAK	n[230]VHNDAQS[167]FDY[243]DHDAFLGAEEAK	K	TRUE	1	0.999999	19	84	NX_O43852-1	NX_O43852-10;NX_O43852-11;NX_O43852-12;NX_O43852-13;NX_O43852-14;NX_O43852-2;NX_O43852-3;NX_O43852-4;NX_O43852-5;NX_O43852-6;NX_O43852-7;NX_O43852-8;NX_O43852-9	0	1	211483	211482	4.72853481620185e-06	2.1094999219485e-06
nVHNDAQSFDYDHDAFLGAEEAK_n230_1_S167_1_Y243_1	mzspec:PXD999961:07CPTAC_PDA_P_JHU_20191204_LUMOS_f03:scan:30902:[TMT6plex]-VHNDAQS[Phospho]FDY[Phospho]DHDAFLGAEEAK[TMT6plex]/3	mzspec:PXD999961:07CPTAC_PDA_P_JHU_20191204_LUMOS_f03:scan:30902:[TMT6plex]-VHNDAQS[Phospho]FDY{Sulfo}DHDAFLGAEEAK[TMT6plex]/3		-0.0127	O43852	CALU_HUMAN	CPTAC_S061-s061_pancrea-pdac_phospho-imac_tmt	07CPTAC_PDA_P_JHU_20191204_LUMOS_f03.30902.30902.3	NA	3096.32	3096.33	-4.16624	-0.0129	3	3672.53	VHNDAQSFDYDHDAFLGAEEAK	n[230]VHNDAQS[167]FDY[243]DHDAFLGAEEAK	K	TRUE	1	0.999999	19	84	NX_O43852-1	NX_O43852-10;NX_O43852-11;NX_O43852-12;NX_O43852-13;NX_O43852-14;NX_O43852-2;NX_O43852-3;NX_O43852-4;NX_O43852-5;NX_O43852-6;NX_O43852-7;NX_O43852-8;NX_O43852-9	0	1	230685	230684	4.33493436909365e-06	2.1094999219485e-06
nVHNDAQSFDYDHDAFLGAEEAK_n230_1_S167_1_Y243_1	mzspec:PXD999961:22CPTAC_PDA_P_JHU_20200105_LUMOS_f02:scan:28754:[TMT6plex]-VHNDAQS[Phospho]FDY[Phospho]DHDAFLGAEEAK[TMT6plex]/3	mzspec:PXD999961:22CPTAC_PDA_P_JHU_20200105_LUMOS_f02:scan:28754:[TMT6plex]-VHNDAQS[Phospho]FDY{Sulfo}DHDAFLGAEEAK[TMT6plex]/3		-0.0104	O43852	CALU_HUMAN	CPTAC_S061-s061_pancrea-pdac_phospho-imac_tmt	22CPTAC_PDA_P_JHU_20200105_LUMOS_f02.28754.28754.3	NA	3096.32	3096.33	-3.48801	-0.0108	3	3591.84	VHNDAQSFDYDHDAFLGAEEAK	n[230]VHNDAQS[167]FDY[243]DHDAFLGAEEAK	K	TRUE	1	0.999999	19	84	NX_O43852-1	NX_O43852-10;NX_O43852-11;NX_O43852-12;NX_O43852-13;NX_O43852-14;NX_O43852-2;NX_O43852-3;NX_O43852-4;NX_O43852-5;NX_O43852-6;NX_O43852-7;NX_O43852-8;NX_O43852-9	0	1	249434	249433	4.00909262206685e-06	2.1094999219485e-06
nVHNDAQSFDYDHDAFLGAEEAK_n230_1_S167_1_Y243_1	mzspec:PXD999961:19CPTAC_PDA_P_JHU_20191230_LUMOS_f02:scan:30412:[TMT6plex]-VHNDAQS[Phospho]FDY[Phospho]DHDAFLGAEEAK[TMT6plex]/3	mzspec:PXD999961:19CPTAC_PDA_P_JHU_20191230_LUMOS_f02:scan:30412:[TMT6plex]-VHNDAQS[Phospho]FDY{Sulfo}DHDAFLGAEEAK[TMT6plex]/3		-0.0135	O43852	CALU_HUMAN	CPTAC_S061-s061_pancrea-pdac_phospho-imac_tmt	19CPTAC_PDA_P_JHU_20191230_LUMOS_f02.30412.30412.3	NA	3096.32	3096.33	-4.42461	-0.0137	3	3791.17	VHNDAQSFDYDHDAFLGAEEAK	n[230]VHNDAQS[167]FDY[243]DHDAFLGAEEAK	K	TRUE	1	0.999999	19	84	NX_O43852-1	NX_O43852-10;NX_O43852-11;NX_O43852-12;NX_O43852-13;NX_O43852-14;NX_O43852-2;NX_O43852-3;NX_O43852-4;NX_O43852-5;NX_O43852-6;NX_O43852-7;NX_O43852-8;NX_O43852-9	0	1	291767	291766	3.42740415264287e-06	2.1094999219485e-06
nVHNDAQSFDYDHDAFLGAEEAK_n230_1_S167_1_Y243_1	mzspec:PXD999961:19CPTAC_PDA_P_JHU_20191230_LUMOS_f01:scan:30049:[TMT6plex]-VHNDAQS[Phospho]FDY[Phospho]DHDAFLGAEEAK[TMT6plex]/3	mzspec:PXD999961:19CPTAC_PDA_P_JHU_20191230_LUMOS_f01:scan:30049:[TMT6plex]-VHNDAQS[Phospho]FDY{Sulfo}DHDAFLGAEEAK[TMT6plex]/3		-0.0011	O43852	CALU_HUMAN	CPTAC_S061-s061_pancrea-pdac_phospho-imac_tmt	19CPTAC_PDA_P_JHU_20191230_LUMOS_f01.30049.30049.3	NA	3096.33	3096.33	-0.387556	-0.0012	3	3849.89	VHNDAQSFDYDHDAFLGAEEAK	n[230]VHNDAQS[167]FDY[243]DHDAFLGAEEAK	K	TRUE	1	0.999999	19	84	NX_O43852-1	NX_O43852-10;NX_O43852-11;NX_O43852-12;NX_O43852-13;NX_O43852-14;NX_O43852-2;NX_O43852-3;NX_O43852-4;NX_O43852-5;NX_O43852-6;NX_O43852-7;NX_O43852-8;NX_O43852-9	0	1	311338	311337	3.21195360654211e-06	2.1094999219485e-06
[truncated: 5,269 more rows]
